# Supplementary material for: Mitochondrial ribosomal proteins involved in tellurite resistance in yeast Saccharomyces cerevisiae
Source: Sci Rep. 2018 Aug 13;8:12022. doi: 10.1038/s41598-018-30479-6 (PMC6089990; doi:10.1038/s41598-018-30479-6)
Supplement: Supplementary file 2 — Supplementary Dataset S1 (Sc57) [file 41598_2018_30479_MOESM2_ESM.xlsx]

## Sheet: Chr1_Variants_Sc57
Sequence Name	Name	Type	Sequence	Minimum	Maximum	Length	Change	Coverage	Polymorphism Type	Variant Frequency	Variant P-Value (approximate)	Average Quality	Reference Frequency	Reference Nucleotide(s)	Variant Nucleotide(s)	Variant Raw Frequency
chrI	A	Polymorphism	C	1	1	1	C -> A	115	SNP (transversion)	0.53	5.5e-126	27	0.165	C	A	61
chrI	T	Polymorphism	A	3	3	1	A -> T	115	SNP (transversion)	0.287	3.3e-51	24	0.504	A	T	33
chrI	A	Polymorphism	C	4	4	1	C -> A	115	SNP (transversion)	0.27	4e-41	22	0.374	C	A	31
chrI	T	Polymorphism	C	11	11	1	C -> T	115	SNP (transition)	0.27	2.2e-53	26	0.417	C	T	31
chrI	T	Polymorphism	C	30	30	1	C -> T	112	SNP (transition)	0.259	1e-43	24	0.482	C	T	29
chrI	T	Polymorphism	C	33	33	1	C -> T	100	SNP (transition)	0.31	1.4e-55	26	0.47	C	T	31
chrI	T	Polymorphism	A	36	36	1	A -> T	86	SNP (transversion)	0.686	4.7e-126	26	0.151	A	T	59
chrI	G	Polymorphism	A	38	38	1	A -> G	75	SNP (transition)	0.373	1e-44	24	0.293	A	G	28
chrI	C	Polymorphism	T	63	63	1	T -> C	12	SNP (transition)	0.333	2e-12	37	0.583	T	C	4
chrI	A	Polymorphism	-	6756	6755	0	(A)19 -> (A)20	9	Insertion (tandem repeat)	1	7.9e-27	29			A	9
chrI	A	Polymorphism	-	6756	6755	0	(A)19 -> (A)20	8	Insertion (tandem repeat)	0.375	4.4e-07	28			A	3
chrI	A	Polymorphism	T	6756	6756	1	T -> A	8	SNP (transversion)	0.375	1.1e-07	29	0.625	T	A	3
chrI	G	Polymorphism	A	12529	12529	1	A -> G	42	SNP (transition)	0.262	2.3e-15	23	0.714	A	G	11
chrI	T	Polymorphism	C	12566	12566	1	C -> T	53	SNP (transition)	0.415	6.5e-39	25	0.547	C	T	22
chrI	T	Polymorphism	C	12570	12570	1	C -> T	54	SNP (transition)	0.389	1.5e-38	25	0.556	C	T	21
chrI	T	Polymorphism	C	12572	12572	1	C -> T	58	SNP (transition)	0.31	6.5e-33	26	0.638	C	T	18
chrI	C	Polymorphism	T	12620	12620	1	T -> C	86	SNP (transition)	0.314	4.2e-46	25	0.628	T	C	27
chrI	C	Polymorphism	T	12668	12668	1	T -> C	93	SNP (transition)	0.312	2.7e-49	26	0.656	T	C	29
chrI	T	Polymorphism	A	12690	12690	1	A -> T	88	SNP (transversion)	0.443	5.3e-77	26	0.489	A	T	39
chrI	T	Polymorphism	C	12716	12716	1	C -> T	82	SNP (transition)	0.305	5.3e-35	23	0.671	C	T	25
chrI	C	Polymorphism	T	12764	12764	1	T -> C	64	SNP (transition)	0.266	7.8e-30	26	0.734	T	C	17
chrI	T	Polymorphism	C	12791	12791	1	C -> T	41	SNP (transition)	0.415	4.5e-32	26	0.561	C	T	17
chrI	A	Polymorphism	G	12793	12793	1	G -> A	41	SNP (transition)	0.39	9.6e-30	26	0.61	G	A	16
chrI	A	Polymorphism	G	12801	12801	1	G -> A	39	SNP (transition)	0.333	9.1e-21	24	0.641	G	A	13
chrI	T	Polymorphism	C	12812	12812	1	C -> T	39	SNP (transition)	0.256	5.9e-18	27	0.718	C	T	10
chrI	C	Polymorphism	G	12814	12814	1	G -> C	39	SNP (transversion)	0.359	2.1e-21	22	0.641	G	C	14
chrI	CT	Polymorphism	--	19972	19971	0	+CT	17	Insertion	1	5e-50	30			CT	17
chrI	A	Polymorphism	C	25340	25340	1	C -> A	36	SNP (transversion)	1	1.6e-119	34		C	A	36
chrI	A	Polymorphism	G	25488	25488	1	G -> A	50	SNP (transition)	0.98	2e-126	27		G	A	49
chrI	A	Polymorphism	G	25497	25497	1	G -> A	50	SNP (transition)	0.96	3.1e-127	28	0.02	G	A	48
chrI	T	Polymorphism	C	25506	25506	1	C -> T	62	SNP (transition)	0.984	2.5e-145	25		C	T	61
chrI	A	Polymorphism	G	25509	25509	1	G -> A	62	SNP (transition)	0.984	1.2e-163	27		G	A	61
chrI	G	Polymorphism	T	25512	25512	1	T -> G	63	SNP (transversion)	0.984	6.3e-154	25	0.016	T	G	62
chrI	G	Polymorphism	A	25515	25515	1	A -> G	63	SNP (transition)	0.968	1.2e-131	23		A	G	61
chrI	A	Polymorphism	G	25536	25536	1	G -> A	61	SNP (transition)	0.984	6.1e-149	26		G	A	60
chrI	G	Polymorphism	A	25542	25542	1	A -> G	60	SNP (transition)	1	1e-138	24		A	G	60
chrI	A	Polymorphism	G	25560	25560	1	G -> A	55	SNP (transition)	0.945	2.6e-126	25	0.018	G	A	52
chrI	G	Polymorphism	A	25584	25584	1	A -> G	52	SNP (transition)	0.981	3.3e-111	23	0.019	A	G	51
chrI	A	Polymorphism	G	25596	25596	1	G -> A	51	SNP (transition)	0.314	6.7e-17	18	0.686	G	A	16
chrI	A	Polymorphism	G	25599	25599	1	G -> A	51	SNP (transition)	0.314	6.7e-17	19	0.667	G	A	16
chrI	T	Polymorphism	C	25605	25605	1	C -> T	52	SNP (transition)	0.346	1e-19	18	0.654	C	T	18
chrI	T	Polymorphism	A	25608	25608	1	A -> T	51	SNP (transversion)	0.314	7.8e-14	17	0.686	A	T	16
chrI	A	Polymorphism	G	25611	25611	1	G -> A	51	SNP (transition)	0.608	1.9e-67	26	0.392	G	A	31
chrI	T	Polymorphism	G	25620	25620	1	G -> T	50	SNP (transversion)	0.32	5.5e-14	17	0.66	G	T	16
chrI	A	Polymorphism	G	25623	25623	1	G -> A	49	SNP (transition)	0.571	3.7e-57	25	0.408	G	A	28
chrI	G	Polymorphism	A	25632	25632	1	A -> G	47	SNP (transition)	0.298	2.9e-13	18	0.66	A	G	14
chrI	G	Polymorphism	A	25644	25644	1	A -> G	46	SNP (transition)	0.304	9.4e-15	18	0.674	A	G	14
chrI	C	Polymorphism	G	25647	25647	1	G -> C	45	SNP (transversion)	0.289	8.9e-10	16	0.622	G	C	13
chrI	A	Polymorphism	G	25650	25650	1	G -> A	43	SNP (transition)	0.349	5.2e-11	15	0.651	G	A	15
chrI	T	Polymorphism	G	25653	25653	1	G -> T	42	SNP (transversion)	0.738	2.5e-59	23	0.238	G	T	31
chrI	A	Polymorphism	C	25654	25654	1	C -> A	41	SNP (transversion)	0.293	2.5e-10	16	0.22	C	A	12
chrI	G	Polymorphism	C	25654	25654	1	C -> G	41	SNP (transversion)	0.488	2.6e-43	27	0.22	C	G	20
chrI	A	Polymorphism	G	25656	25656	1	G -> A	41	SNP (transition)	0.463	9.2e-39	27	0.537	G	A	19
chrI	C	Polymorphism	T	25658	25658	1	T -> C	39	SNP (transition)	0.564	1.2e-40	23	0.41	T	C	22
chrI	C	Polymorphism	T	25659	25659	1	T -> C	39	SNP (transition)	0.513	6.5e-40	25	0.179	T	C	20
chrI	G	Polymorphism	T	25659	25659	1	T -> G	39	SNP (transversion)	0.308	1.3e-10	16	0.179	T	G	12
chrI	G	Polymorphism	A	25660	25660	1	A -> G	39	SNP (transition)	0.256	3.7e-09	17	0.692	A	G	10
chrI	A	Polymorphism	G	25661	25661	1	G -> A	39	SNP (transition)	0.487	1.3e-33	24	0.179	G	A	19
chrI	T	Polymorphism	G	25661	25661	1	G -> T	39	SNP (transversion)	0.308	9.4e-12	17	0.179	G	T	12
chrI	G	Polymorphism	A	25662	25662	1	A -> G	40	SNP (transition)	0.3	9.3e-13	19	0.65	A	G	12
chrI	TAG	Polymorphism	CTT	25664	25666	3	CTT -> TAG	40 -> 41	Substitution	24.4% -> 25.0%	3.6e-10	18		CTT	TAG	10
chrI	G	Polymorphism	C	25669	25669	1	C -> G	39	SNP (transversion)	0.256	3.7e-09	18	0.718	C	G	10
chrI	T	Polymorphism	A	25671	25671	1	A -> T	40	SNP (transversion)	0.275	3.1e-08	15	0.65	A	T	11
chrI	G	Polymorphism	A	25677	25677	1	A -> G	34	SNP (transition)	0.353	1.9e-18	22	0.324	A	G	12
chrI	T	Polymorphism	A	25677	25677	1	A -> T	34	SNP (transversion)	0.294	9.3e-11	19	0.324	A	T	10
chrI	C	Polymorphism	T	25685	25685	1	T -> C	34	SNP (transition)	0.294	9.3e-11	19	0.706	T	C	10
chrI	A	Polymorphism	G	25686	25686	1	G -> A	33	SNP (transition)	0.636	2.1e-38	22	0.364	G	A	21
chrI	C	Polymorphism	G	25692	25692	1	G -> C	30	SNP (transversion)	0.367	1.6e-20	25	0.633	G	C	11
chrI	T	Polymorphism	C	25694	25694	1	C -> T	31	SNP (transition)	0.29	6.8e-09	18	0.71	C	T	9
chrI	A	Polymorphism	G	25695	25695	1	G -> A	31	SNP (transition)	0.355	3.9e-18	24	0.645	G	A	11
chrI	T	Polymorphism	A	25710	25710	1	A -> T	29	SNP (transversion)	0.517	7.1e-26	22	0.448	A	T	15
chrI	TG	Polymorphism	AC	25711	25712	2	AC -> TG	29	Substitution	0.276	1.6e-12	25		AC	TG	8
chrI	A	Polymorphism	G	25713	25713	1	G -> A	29	SNP (transition)	0.552	6e-25	21	0.414	G	A	16
chrI	A	Polymorphism	G	25731	25731	1	G -> A	25	SNP (transition)	0.4	3.1e-17	23	0.56	G	A	10
chrI	A	Polymorphism	G	25734	25734	1	G -> A	26	SNP (transition)	0.385	4.9e-17	23	0.615	G	A	10
chrI	T	Polymorphism	C	25833	25833	1	C -> T	45	SNP (transition)	0.267	1.3e-07	14	0.711	C	T	12
chrI	C	Polymorphism	G	25872	25872	1	G -> C	49	SNP (transversion)	0.98	3e-66	15		G	C	48
chrI	C	Polymorphism	T	26058	26058	1	T -> C	37	SNP (transition)	0.946	4.8e-26	8	0.027	T	C	35
chrI	A	Polymorphism	G	26061	26061	1	G -> A	35	SNP (transition)	0.429	4.6e-07	10	0.543	G	A	15
chrI	C	Polymorphism	T	26103	26103	1	T -> C	30	SNP (transition)	0.667	5.9e-10	9	0.3	T	C	20
chrI	A	Polymorphism	G	26121	26121	1	G -> A	31	SNP (transition)	0.742	5.6e-15	9	0.226	G	A	23
chrI	T	Polymorphism	G	26136	26136	1	G -> T	30	SNP (transversion)	0.9	6.2e-19	9	0.033	G	T	27
chrI	A	Polymorphism	T	26144	26144	1	T -> A	31	SNP (transversion)	0.935	2.1e-21	9		T	A	29
chrI	G	Polymorphism	A	26148	26148	1	A -> G	32	SNP (transition)	1	2.5e-26	8		A	G	32
chrI	A	Polymorphism	G	26151	26151	1	G -> A	32	SNP (transition)	0.938	3.6e-22	9		G	A	30
chrI	A	Polymorphism	T	26154	26154	1	T -> A	32	SNP (transversion)	0.906	1.9e-20	9	0.031	T	A	29
chrI	A	Polymorphism	G	26286	26286	1	G -> A	31	SNP (transition)	0.29	3.4e-07	16	0.71	G	A	9
chrI	C	Polymorphism	T	26289	26289	1	T -> C	31	SNP (transition)	0.258	7.5e-07	17	0.677	T	C	8
chrI	AG	Polymorphism	GT	26307	26308	2	GT -> AG	30 -> 34	Substitution	36.7% -> 44.1%	1.1e-07	13		GT	AG	11 -> 15
chrI	C	Polymorphism	G	26318	26318	1	G -> C	36	SNP (transversion)	0.556	2.7e-15	13	0.444	G	C	20
chrI	T	Polymorphism	C	26328	26328	1	C -> T	41	SNP (transition)	0.585	2e-23	14	0.39	C	T	24
chrI	ATG	Polymorphism	GCA	26332	26334	3	GCA -> ATG	41 -> 44	Substitution	54.8% -> 56.8%	4.4e-23	15		GCA	ATG	23 -> 25
chrI	G	Polymorphism	A	26337	26337	1	A -> G	44	SNP (transition)	0.636	7.5e-26	14	0.341	A	G	28
chrI	T	Polymorphism	G	26338	26338	1	G -> T	44	SNP (transversion)	0.432	2.1e-17	16	0.341	G	T	19
chrI	A	Polymorphism	G	26340	26340	1	G -> A	44	SNP (transition)	0.659	2.2e-27	14	0.295	G	A	29
chrI	A	Polymorphism	T	26343	26343	1	T -> A	44	SNP (transversion)	0.727	1.5e-38	15	0.25	T	A	32
chrI	A	Polymorphism	T	26349	26349	1	T -> A	53	SNP (transversion)	0.453	3.2e-29	18	0.547	T	A	24
chrI	T	Polymorphism	C	26356	26356	1	C -> T	56	SNP (transition)	0.75	5.3e-47	14	0.232	C	T	42
chrI	A	Polymorphism	G	26358	26358	1	G -> A	56	SNP (transition)	0.446	4.1e-35	20	0.554	G	A	25
chrI	CA	Polymorphism	TG	26360	26361	2	TG -> CA	54 -> 55	Substitution	77.8% -> 78.2%	2.4e-52	16		TG	CA	42 -> 43
chrI	CA	Polymorphism	TG	26369	26370	2	TG -> CA	58 -> 61	Substitution	54.1% -> 56.9%	1.4e-50	21		TG	CA	33
chrI	T	Polymorphism	C	26373	26373	1	C -> T	64	SNP (transition)	0.969	4.9e-109	18	0.031	C	T	62
chrI	G	Polymorphism	A	26376	26376	1	A -> G	67	SNP (transition)	0.507	1.2e-39	17	0.493	A	G	34
chrI	T	Polymorphism	C	26385	26385	1	C -> T	72	SNP (transition)	0.972	2.5e-116	17	0.014	C	T	70
chrI	T	Polymorphism	A	26386	26386	1	A -> T	73	SNP (transversion)	0.589	3.8e-62	19	0.37	A	T	43
chrI	C	Polymorphism	A	26387	26387	1	A -> C	73	SNP (transversion)	0.356	1.4e-13	13	0.027	A	C	26
chrI	G	Polymorphism	A	26387	26387	1	A -> G	73	SNP (transition)	0.603	6e-73	21	0.027	A	G	44
chrI	G	Polymorphism	A	26391	26391	1	A -> G	73	SNP (transition)	0.973	3.2e-132	20	0.014	A	G	71
chrI	G	Polymorphism	A	26397	26397	1	A -> G	78	SNP (transition)	0.372	7.7e-21	14	0.628	A	G	29
chrI	A	Polymorphism	G	26400	26400	1	G -> A	80	SNP (transition)	0.838	6.5e-107	19	0.15	G	A	67
chrI	T	Polymorphism	C	26405	26405	1	C -> T	82	SNP (transition)	0.378	2.4e-25	16	0.573	C	T	31
chrI	A	Polymorphism	G	26406	26406	1	G -> A	83	SNP (transition)	0.988	8.2e-163	20	0.012	G	A	82
chrI	A	Polymorphism	G	26409	26409	1	G -> A	85	SNP (transition)	0.976	1.4e-146	19	0.012	G	A	83
chrI	C	Polymorphism	G	26412	26412	1	G -> C	86	SNP (transversion)	0.953	3.2e-150	20	0.035	G	C	82
chrI	T	Polymorphism	A	26418	26418	1	A -> T	89	SNP (transversion)	0.91	8e-144	19	0.056	A	T	81
chrI	T	Polymorphism	G	26430	26430	1	G -> T	95	SNP (transversion)	0.916	2.7e-146	19	0.053	G	T	87
chrI	G	Polymorphism	A	26433	26433	1	A -> G	96	SNP (transition)	0.99	9.4e-170	19	0.01	A	G	95
chrI	AC	Polymorphism	GT	26439	26440	2	GT -> AC	100	Substitution	0.93	6.8e-161	19		GT	AC	93
chrI	G	Polymorphism	T	26443	26443	1	T -> G	106	SNP (transversion)	0.991	3.3e-177	18		T	G	105
chrI	T	Polymorphism	C	26451	26451	1	C -> T	111	SNP (transition)	0.91	7e-169	18	0.081	C	T	101
chrI	C	Polymorphism	G	26453	26453	1	G -> C	112	SNP (transversion)	0.982	6e-195	18		G	C	110
chrI	G	Polymorphism	A	26454	26454	1	A -> G	114	SNP (transition)	0.868	7.7e-151	18	0.096	A	G	99
chrI	C	Polymorphism	T	26457	26457	1	T -> C	120	SNP (transition)	0.883	8.5e-174	18	0.108	T	C	106
chrI	T	Polymorphism	C	26463	26463	1	C -> T	132	SNP (transition)	0.985	8.2e-205	17		C	T	130
chrI	ATG	Polymorphism	GCA	26467	26469	3	GCA -> ATG	133 -> 134	Substitution	94.7% -> 94.8%	3.6e-203	16		GCA	ATG	126 -> 127
chrI	GC	Polymorphism	AG	26472	26473	2	AG -> GC	142 -> 143	Substitution	90.2% -> 90.8%	6.9e-191	16		AG	GC	129
chrI	A	Polymorphism	G	26475	26475	1	G -> A	142	SNP (transition)	0.986	9.5e-221	16		G	A	140
chrI	A	Polymorphism	T	26478	26478	1	T -> A	145	SNP (transversion)	0.979	2.9e-222	16	0.007	T	A	142
chrI	T	Polymorphism	C	26491	26491	1	C -> T	152	SNP (transition)	0.776	6.4e-156	17	0.197	C	T	118
chrI	CA	Polymorphism	TG	26495	26496	2	TG -> CA	157	Substitution	0.981	1.1e-213	15		TG	CA	154
chrI	T	Polymorphism	C	26508	26508	1	C -> T	162	SNP (transition)	0.988	1.2e-236	15		C	T	160
chrI	G	Polymorphism	A	26511	26511	1	A -> G	158	SNP (transition)	0.456	4e-50	14	0.532	A	G	72
chrI	T	Polymorphism	C	26520	26520	1	C -> T	159	SNP (transition)	0.39	3.2e-44	14	0.597	C	T	62
chrI	C	Polymorphism	A	26522	26522	1	A -> C	159	SNP (transversion)	0.39	1.8e-38	14	0.585	A	C	62
chrI	G	Polymorphism	A	26523	26523	1	A -> G	157	SNP (transition)	0.618	2.1e-93	14	0.363	A	G	97
chrI	G	Polymorphism	A	26526	26526	1	A -> G	158	SNP (transition)	0.38	1.7e-36	14	0.582	A	G	60
chrI	G	Polymorphism	A	26532	26532	1	A -> G	164	SNP (transition)	0.323	2e-28	13	0.652	A	G	53
chrI	A	Polymorphism	G	26535	26535	1	G -> A	160	SNP (transition)	0.319	1.1e-31	15	0.675	G	A	51
chrI	TA	Polymorphism	CT	26540	26541	2	CT -> TA	157 -> 158	Substitution	31.0% -> 31.2%	3.9e-32	14		CT	TA	49
chrI	A	Polymorphism	G	26544	26544	1	G -> A	155	SNP (transition)	0.335	2.3e-38	15	0.639	G	A	52
chrI	TC	Polymorphism	AT	26549	26550	2	AT -> TC	153 -> 154	Substitution	28.6% -> 28.8%	2.3e-29	15		AT	TC	44
chrI	A	Polymorphism	G	26553	26553	1	G -> A	152	SNP (transition)	0.316	1.2e-38	16	0.664	G	A	48
chrI	C	Polymorphism	A	26559	26559	1	A -> C	149	SNP (transversion)	0.295	4.9e-30	15	0.678	A	C	44
chrI	A	Polymorphism	G	26565	26565	1	G -> A	150	SNP (transition)	0.667	1.6e-91	13	0.32	G	A	100
chrI	G	Polymorphism	A	26568	26568	1	A -> G	143	SNP (transition)	0.979	4.1e-177	13	0.007	A	G	140
chrI	G	Polymorphism	A	26569	26569	1	A -> G	142	SNP (transition)	0.711	5.3e-97	13	0.282	A	G	101
chrI	C	Polymorphism	T	26575	26575	1	T -> C	139	SNP (transition)	0.978	6e-172	14	0.014	T	C	136
chrI	AG	Polymorphism	GT	26577	26578	2	GT -> AG	140	Substitution	0.943	5e-160	13		GT	AG	132
chrI	C	Polymorphism	G	26588	26588	1	G -> C	131	SNP (transversion)	0.969	3.6e-146	12	0.015	G	C	127
chrI	T	Polymorphism	C	26598	26598	1	C -> T	125	SNP (transition)	0.976	1e-141	12		C	T	122
chrI	ATG	Polymorphism	GCA	26602	26604	3	GCA -> ATG	118 -> 121	Substitution	90.9% -> 92.4%	2.2e-119	12		GCA	ATG	109 -> 110
chrI	G	Polymorphism	A	26607	26607	1	A -> G	115	SNP (transition)	0.957	1e-113	12		A	G	110
chrI	C	Polymorphism	G	26608	26608	1	G -> C	115	SNP (transversion)	0.678	1.4e-57	12	0.009	G	C	78
chrI	T	Polymorphism	G	26608	26608	1	G -> T	115	SNP (transversion)	0.296	1.9e-17	13	0.009	G	T	34
chrI	A	Polymorphism	G	26610	26610	1	G -> A	115	SNP (transition)	0.957	1.1e-124	12		G	A	110
chrI	A	Polymorphism	T	26613	26613	1	T -> A	114	SNP (transversion)	0.974	1.3e-128	12	0.009	T	A	111
chrI	CA	Polymorphism	TG	26630	26631	2	TG -> CA	96 -> 100	Substitution	95.8% -> 96.0%	5.6e-98	11		TG	CA	92 -> 96
chrI	T	Polymorphism	C	26643	26643	1	C -> T	91	SNP (transition)	0.978	4.4e-95	11	0.011	C	T	89
chrI	G	Polymorphism	A	26646	26646	1	A -> G	88	SNP (transition)	0.443	3.6e-20	11	0.534	A	G	39
chrI	G	Polymorphism	A	26658	26658	1	A -> G	79	SNP (transition)	0.759	1.9e-49	12	0.241	A	G	60
chrI	A	Polymorphism	G	26700	26700	1	G -> A	48	SNP (transition)	0.875	4.8e-40	11		G	A	42
chrI	GG	Polymorphism	AA	26703	26704	2	AA -> GG	43 -> 44	Substitution	88.4% -> 88.6%	1.1e-38	11		AA	GG	38 -> 39
chrI	C	Polymorphism	T	26710	26710	1	T -> C	39	SNP (transition)	0.923	1.8e-36	11	0.026	T	C	36
chrI	AG	Polymorphism	GT	26712	26713	2	GT -> AG	35	Substitution	0.943	2.5e-34	11		GT	AG	33
chrI	C	Polymorphism	G	26723	26723	1	G -> C	24	SNP (transversion)	0.875	8.8e-25	13	0.083	G	C	21
chrI	T	Polymorphism	C	26733	26733	1	C -> T	21	SNP (transition)	0.714	4.3e-17	14	0.19	C	T	15
chrI	ATG	Polymorphism	G--CA	26737	26739	3	GCA -> ATG	16 -> 17	Substitution	58.8% -> 62.5%	4e-07	10		GCA	ATG	10
chrI	G	Polymorphism	A	26973	26973	1	A -> G	28	SNP (transition)	0.321	9.8e-14	22	0.643	A	G	9
chrI	C	Polymorphism	T	26981	26981	1	T -> C	26	SNP (transition)	0.346	2.7e-12	21	0.654	T	C	9
chrI	G	Polymorphism	T	26983	26983	1	T -> G	26	SNP (transversion)	0.346	4.5e-14	23	0.654	T	G	9
chrI	C	Polymorphism	T	26997	26997	1	T -> C	27	SNP (transition)	0.259	7e-18	33	0.741	T	C	7
chrI	T	Polymorphism	A	27027	27027	1	A -> T	21	SNP (transversion)	0.476	3.4e-20	26	0.476	A	T	10
chrI	T	Polymorphism	C	27031	27031	1	C -> T	21	SNP (transition)	0.524	8.7e-24	27	0.476	C	T	11
chrI	CA	Polymorphism	TG	27035	27036	2	TG -> CA	22 -> 23	Substitution	47.8% -> 50.0%	3.3e-23	25		TG	CA	11
chrI	T	Polymorphism	C	27044	27044	1	C -> T	22	SNP (transition)	0.5	7e-28	30	0.5	C	T	11
chrI	T	Polymorphism	A	27060	27060	1	A -> T	26	SNP (transversion)	0.654	1.9e-38	27	0.346	A	T	17
chrI	A	Polymorphism	G	27063	27063	1	G -> A	26	SNP (transition)	0.615	3.3e-37	28	0.385	G	A	16
chrI	G	Polymorphism	A	27072	27072	1	A -> G	29	SNP (transition)	0.586	2.1e-47	32	0.414	A	G	17
chrI	A	Polymorphism	G	27075	27075	1	G -> A	28	SNP (transition)	0.714	3.1e-52	30	0.286	G	A	20
chrI	TA	Polymorphism	CG	27080	27081	2	CG -> TA	34	Substitution	0.676	1.8e-70	33		CG	TA	23
chrI	A	Polymorphism	G	27084	27084	1	G -> A	34	SNP (transition)	0.735	1.6e-70	31	0.235	G	A	25
chrI	C	Polymorphism	T	27090	27090	1	T -> C	35	SNP (transition)	0.686	1.6e-66	31	0.257	T	C	24
chrI	C	Polymorphism	T	27099	27099	1	T -> C	36	SNP (transition)	0.694	6e-77	34	0.25	T	C	25
chrI	G	Polymorphism	A	27105	27105	1	A -> G	36	SNP (transition)	0.667	7.9e-71	33	0.25	A	G	24
chrI	C	Polymorphism	T	27126	27126	1	T -> C	37	SNP (transition)	0.838	1.5e-93	33	0.135	T	C	31
chrI	G	Polymorphism	C	27129	27129	1	C -> G	33	SNP (transversion)	0.97	8.3e-105	33		C	G	32
chrI	G	Polymorphism	A	35128	35128	1	A -> G	16	SNP (transition)	0.438	5.2e-10	19	0.5	A	G	7
chrI	T	Polymorphism	C	45628	45628	1	C -> T	29	SNP (transition)	0.345	1.4e-10	18	0.621	C	T	10
chrI	T	Polymorphism	C	45634	45634	1	C -> T	30	SNP (transition)	0.3	3.3e-15	24	0.6	C	T	9
chrI	T	Polymorphism	G	69844	69844	1	G -> T	17	SNP (transversion)	0.294	5.9e-09	25	0.588	G	T	5
chrI	T	Polymorphism	G	69857	69857	1	G -> T	17	SNP (transversion)	0.294	6e-10	26	0.647	G	T	5
chrI	T	Polymorphism	G	69876	69876	1	G -> T	18	SNP (transversion)	0.333	6.5e-08	19	0.667	G	T	6
chrI	A	Polymorphism	G	70839	70839	1	G -> A	66	SNP (transition)	0.303	3.8e-42	29	0.364	G	A	20
chrI	T	Polymorphism	A	70840	70840	1	A -> T	80	SNP (transversion)	0.325	1.1e-52	29	0.563	A	T	26
chrI	A	Polymorphism	G	70969	70969	1	G -> A	47	SNP (transition)	0.489	2.4e-22	16	0.149	G	A	23
chrI	C	Polymorphism	G	70969	70969	1	G -> C	47	SNP (transversion)	0.255	1.9e-08	15	0.149	G	C	12
chrI	A	Polymorphism	G	70970	70970	1	G -> A	36	SNP (transition)	0.361	2.1e-12	16	0.278	G	A	13
chrI	A	Polymorphism	G	70971	70971	1	G -> A	28	SNP (transition)	0.393	3.1e-12	18	0.214	G	A	11
chrI	T	Polymorphism	-	75014	75013	0	(T)14 -> (T)15	13	Insertion (tandem repeat)	0.308	4.5e-11	33			T	4
chrI	C	Polymorphism	A	92317	92317	1	A -> C	17	SNP (transversion)	0.294	5.8e-08	22	0.706	A	C	5
chrI	T	Polymorphism	-	100022	100021	0	(T)14 -> (T)15	8	Insertion (tandem repeat)	0.375	2.2e-10	38			T	3
chrI	A	Polymorphism	C	101281	101281	1	C -> A	13	SNP (transversion)	0.385	3.9e-08	22	0.615	C	A	5
chrI	A	Polymorphism	G	101306	101306	1	G -> A	9	SNP (transition)	0.333	1.1e-08	33	0.667	G	A	3
chrI	T	Polymorphism	-	126896	126895	0	(T)15 -> (T)16	11	Insertion (tandem repeat)	1	2e-30	28			T	11
chrI	T	Polymorphism	-	126896	126895	0	(T)15 -> (T)16	11	Insertion (tandem repeat)	0.727	2.6e-15	21			T	8
chrI	A	Polymorphism	T	141030	141030	1	T -> A	20	SNP (transversion)	0.9	4.6e-29	17	0.1	T	A	18
chrI	T	Polymorphism	A	141135	141135	1	A -> T	23	SNP (transversion)	1	1e-69	30		A	T	23
chrI	G	Polymorphism	A	154021	154021	1	A -> G	11	SNP (transition)	0.273	8.2e-08	31	0.727	A	G	3
chrI	T	Polymorphism	C	154024	154024	1	C -> T	11	SNP (transition)	0.273	2.6e-09	37	0.727	C	T	3
chrI	G	Polymorphism	T	154027	154027	1	T -> G	10	SNP (transversion)	0.3	6e-08	31	0.7	T	G	3
chrI	C	Polymorphism	T	161351	161351	1	T -> C	42	SNP (transition)	0.262	1e-19	26	0.738	T	C	11
chrI	T	Polymorphism	A	163721	163721	1	A -> T	16	SNP (transversion)	0.375	7.3e-09	20	0.5	A	T	6
chrI	T	Polymorphism	C	163725	163725	1	C -> T	21	SNP (transition)	0.714	1.4e-18	16	0.19	C	T	15
chrI	T	Polymorphism	A	163726	163726	1	A -> T	23	SNP (transversion)	0.652	1.3e-20	18	0.217	A	T	15
chrI	T	Polymorphism	C	163728	163728	1	C -> T	31	SNP (transition)	0.677	8.7e-27	17	0.194	C	T	21
chrI	T	Polymorphism	G	163729	163729	1	G -> T	37	SNP (transversion)	0.838	2.7e-53	20	0.108	G	T	31
chrI		Polymorphism	C	183389	183389	1	-C	57	Deletion	1	1.6e-80	14		C		57
chrI	G	Polymorphism	T	199811	199811	1	T -> G	13	SNP (transversion)	1	6.3e-45	35		T	G	13
chrI	T	Polymorphism	A	204623	204623	1	A -> T	22	SNP (transversion)	0.773	1.6e-18	13	0.227	A	T	17
chrI	T	Polymorphism	C	204626	204626	1	C -> T	23	SNP (transition)	0.609	7.5e-12	12	0.348	C	T	14
chrI	G	Polymorphism	C	204628	204628	1	C -> G	26	SNP (transversion)	0.769	2.1e-33	19	0.231	C	G	20
chrI	C	Polymorphism	T	204629	204629	1	T -> C	28	SNP (transition)	0.571	9.2e-13	13	0.429	T	C	16
chrI	C	Polymorphism	T	204632	204632	1	T -> C	31	SNP (transition)	0.581	7.9e-18	14	0.323	T	C	18
chrI	A	Polymorphism	G	204633	204633	1	G -> A	34	SNP (transition)	0.824	4.9e-45	19	0.147	G	A	28
chrI	T	Polymorphism	C	204634	204634	1	C -> T	39	SNP (transition)	0.692	3.9e-37	17	0.256	C	T	27
chrI	A	Polymorphism	G	204638	204638	1	G -> A	46	SNP (transition)	0.848	3e-63	19	0.109	G	A	39
chrI	G	Polymorphism	A	204644	204644	1	A -> G	46	SNP (transition)	0.565	1.7e-37	19	0.391	A	G	26
chrI	CG	Polymorphism	TC	204647	204648	2	TC -> CG	46	Substitution	0.804	8.5e-66	20		TC	CG	37
chrI	A	Polymorphism	G	204650	204650	1	G -> A	50	SNP (transition)	0.64	5.1e-42	17	0.34	G	A	32
chrI	C	Polymorphism	A	204658	204658	1	A -> C	57	SNP (transversion)	0.982	1.4e-88	17	0.018	A	C	56
chrI	G	Polymorphism	A	204661	204661	1	A -> G	58	SNP (transition)	0.948	9.2e-90	17	0.017	A	G	55
chrI	T	Polymorphism	C	204662	204662	1	C -> T	58	SNP (transition)	0.759	1.2e-62	18	0.224	C	T	44
chrI	C	Polymorphism	T	204668	204668	1	T -> C	60	SNP (transition)	0.967	4.3e-96	17	0.017	T	C	58
chrI	A	Polymorphism	C	204671	204671	1	C -> A	62	SNP (transversion)	0.581	2.8e-41	17	0.403	C	A	36
chrI	A	Polymorphism	T	204677	204677	1	T -> A	65	SNP (transversion)	0.585	1.2e-43	16		T	A	38
chrI	G	Polymorphism	T	204677	204677	1	T -> G	65	SNP (transversion)	0.415	4.6e-34	19		T	G	27
chrI	C	Polymorphism	T	204680	204680	1	T -> C	66	SNP (transition)	0.606	7.3e-43	15	0.364	T	C	40
chrI	A	Polymorphism	C	204683	204683	1	C -> A	66	SNP (transversion)	0.621	1.5e-44	16	0.015	C	A	41
chrI	T	Polymorphism	C	204683	204683	1	C -> T	66	SNP (transition)	0.364	4.2e-31	20	0.015	C	T	24
chrI	G	Polymorphism	A	204686	204686	1	A -> G	70	SNP (transition)	0.386	2.4e-30	19	0.586	A	G	27
chrI	A	Polymorphism	T	204687	204687	1	T -> A	71	SNP (transversion)	1	2e-121	17		T	A	71
chrI	T	Polymorphism	C	204692	204692	1	C -> T	73	SNP (transition)	0.986	2.8e-121	17	0.014	C	T	72
chrI	TA	Polymorphism	AG	204695	204696	2	AG -> TA	74	Substitution	0.973	1e-119	18		AG	TA	72
chrI	T	Polymorphism	C	204701	204701	1	C -> T	74	SNP (transition)	0.959	1.2e-116	17	0.014	C	T	71
chrI	C	Polymorphism	T	204704	204704	1	T -> C	74	SNP (transition)	0.986	5.8e-123	18		T	C	73
chrI	C	Polymorphism	T	204710	204710	1	T -> C	74	SNP (transition)	1	4e-119	17		T	C	74
chrI	G	Polymorphism	T	204714	204714	1	T -> G	74	SNP (transversion)	0.986	2.9e-130	18		T	G	73
chrI	A	Polymorphism	G	204716	204716	1	G -> A	74	SNP (transition)	1	1.6e-126	18		G	A	74
chrI	C	Polymorphism	T	204725	204725	1	T -> C	75	SNP (transition)	0.96	2.5e-118	18	0.027	T	C	72
chrI	A	Polymorphism	G	204728	204728	1	G -> A	75	SNP (transition)	0.973	2.1e-121	17	0.013	G	A	73
chrI	TG	Polymorphism	CA	204740	204741	2	CA -> TG	76	Substitution	0.987	2.4e-126	17		CA	TG	75
chrI	A	Polymorphism	G	204745	204745	1	G -> A	76	SNP (transition)	1	2.5e-122	16		G	A	76
chrI	T	Polymorphism	A	204758	204758	1	A -> T	76	SNP (transversion)	0.987	2.4e-126	18		A	T	75
chrI	T	Polymorphism	C	204761	204761	1	C -> T	77	SNP (transition)	0.961	1.1e-121	17	0.026	C	T	74
chrI	GC	Polymorphism	CT	204763	204764	2	CT -> GC	77	Substitution	0.974	6.3e-124	17		CT	GC	75
chrI	CAT	Polymorphism	TGC	204767	204769	3	TGC -> CAT	77	Substitution	0.935	2.7e-114	17		TGC	CAT	72
chrI	A	Polymorphism	G	204773	204773	1	G -> A	87	SNP (transition)	0.977	1.1e-124	16		G	A	85
chrI	G	Polymorphism	A	204779	204779	1	A -> G	92	SNP (transition)	0.315	6e-24	16	0.663	A	G	29
chrI	C	Polymorphism	T	204782	204782	1	T -> C	87	SNP (transition)	0.264	2.1e-17	16	0.701	T	C	23
chrI	G	Polymorphism	C	204783	204783	1	C -> G	84	SNP (transversion)	0.964	3.4e-109	14	0.024	C	G	81
chrI	A	Polymorphism	G	204785	204785	1	G -> A	81	SNP (transition)	0.272	4.8e-19	17	0.704	G	A	22
chrI	C	Polymorphism	A	204793	204793	1	A -> C	77	SNP (transversion)	0.727	5.9e-72	17	0.221	A	C	56
chrI	T	Polymorphism	C	204794	204794	1	C -> T	77	SNP (transition)	0.442	1.1e-33	16	0.532	C	T	34
chrI	G	Polymorphism	A	204796	204796	1	A -> G	76	SNP (transition)	0.961	3.9e-98	14		A	G	73
chrI	C	Polymorphism	T	204802	204802	1	T -> C	77	SNP (transition)	0.286	1.9e-13	15	0.675	T	C	22
chrI	C	Polymorphism	T	204803	204803	1	T -> C	77	SNP (transition)	0.636	1.6e-58	16	0.338	T	C	49
chrI	T	Polymorphism	C	204806	204806	1	C -> T	78	SNP (transition)	0.282	2.5e-15	15	0.538	C	T	22
chrI	A	Polymorphism	T	204822	204822	1	T -> A	64	SNP (transversion)	0.266	3.6e-10	15	0.641	T	A	17
chrI	TA	Polymorphism	AG	204830	204831	2	AG -> TA	60	Substitution	0.25	1.1e-09	15		AG	TA	15
chrI	T	Polymorphism	C	204842	204842	1	C -> T	56	SNP (transition)	0.268	3.4e-09	15	0.732	C	T	15
chrI	C	Polymorphism	T	204860	204860	1	T -> C	44	SNP (transition)	0.364	4.8e-09	12	0.614	T	C	16
chrI	G	Polymorphism	C	204959	204959	1	C -> G	33	SNP (transversion)	0.97	1.1e-21	8		C	G	32
chrI	C	Polymorphism	T	204980	204980	1	T -> C	26	SNP (transition)	1	1.6e-21	8		T	C	26
chrI	A	Polymorphism	G	204998	204998	1	G -> A	25	SNP (transition)	1	1e-20	8		G	A	25
chrI	T	Polymorphism	C	205040	205040	1	C -> T	13	SNP (transition)	0.769	2.4e-10	12	0.231	C	T	10
chrI	A	Polymorphism	G	205201	205201	1	G -> A	6	SNP (transition)	0.833	5.9e-08	16		G	A	5
chrI	G	Polymorphism	A	205313	205313	1	A -> G	24	SNP (transition)	0.958	4.2e-20	9		A	G	23
chrI	C	Polymorphism	T	205400	205400	1	T -> C	41	SNP (transition)	0.268	2e-26	32	0.732	T	C	11
chrI	T	Polymorphism	A	205433	205433	1	A -> T	40	SNP (transversion)	0.275	7.2e-30	35	0.725	A	T	11
chrI	T	Polymorphism	C	205444	205444	1	C -> T	38	SNP (transition)	0.263	4.6e-22	31	0.684	C	T	10
chrI	A	Polymorphism	G	205448	205448	1	G -> A	36	SNP (transition)	0.306	2.4e-29	34	0.556	G	A	11
chrI	G	Polymorphism	C	205458	205458	1	C -> G	36	SNP (transversion)	0.361	1.4e-35	35	0.583	C	G	13
chrI	A	Polymorphism	G	205460	205460	1	G -> A	34	SNP (transition)	0.294	1.3e-28	37	0.647	G	A	10
chrI	C	Polymorphism	A	205468	205468	1	A -> C	34	SNP (transversion)	0.353	3.4e-35	37	0.618	A	C	12
chrI	G	Polymorphism	A	205471	205471	1	A -> G	33	SNP (transition)	0.424	3.2e-42	36	0.576	A	G	14
chrI	T	Polymorphism	C	205472	205472	1	C -> T	33	SNP (transition)	0.333	3e-23	28	0.667	C	T	11
chrI	C	Polymorphism	T	205478	205478	1	T -> C	31	SNP (transition)	0.355	1.7e-33	38	0.645	T	C	11
chrI	T	Polymorphism	C	205490	205490	1	C -> T	25	SNP (transition)	0.32	4.3e-21	33	0.68	C	T	8
chrI	G	Polymorphism	C	205499	205499	1	C -> G	25	SNP (transversion)	0.92	6e-65	29		C	G	23
chrI	T	Polymorphism	C	205502	205502	1	C -> T	24	SNP (transition)	0.292	4.3e-21	37	0.583	C	T	7
chrI		Polymorphism	CAC---------C	205508	205511	4	-CACC	22	Deletion	0.318	3.5e-08	17		CACC		7
chrI		Polymorphism	GG	205512	205513	2	-GG	22	Deletion	0.409	2.6e-11	18		GG		9
chrI		Polymorphism	T--AC	205514	205516	3	-TAC	22	Deletion	0.318	1.6e-07	17		TAC		7
chrI	C	Polymorphism	-	205518	205517	0	(C)2 -> (C)3	21	Insertion (tandem repeat)	0.286	3.4e-18	38			C	6
chrI	TGTCTC	Polymorphism	ACCGGT	205518	205523	6	ACCGGT -> TGTCTC	21	Substitution	0.952	2.1e-67	35		ACCGGT	TGTCTC	20
chrI	ATAC	Polymorphism	GCCA	205526	205529	4	GCCA -> ATAC	21	Substitution	1	5e-70	34		GCCA	ATAC	21
chrI	ATC	Polymorphism	TGA	205532	205534	3	TGA -> ATC	21	Substitution	1	4e-72	35		TGA	ATC	21
chrI	CC	Polymorphism	--	205536	205535	0	+CC	21	Insertion	0.857	3.3e-55	33			CC	18
chrI	C	Polymorphism	A	205539	205539	1	A -> C	21	SNP (transversion)	1	6.3e-68	32		A	C	21
chrI	CG	Polymorphism	TC	205543	205544	2	TC -> CG	21	Substitution	1	6.3e-68	34		TC	CG	21
chrI	GACCG	Polymorphism	TTG-TC	205546	205550	5	TTGTC -> GACCG	21	Substitution	0.857	2e-27	29		TTGTC	GACCG	18
chrI	T	Polymorphism	A	205556	205556	1	A -> T	22	SNP (transversion)	0.864	1.5e-54	31		A	T	19
chrI	T	Polymorphism	C	205558	205558	1	C -> T	22	SNP (transition)	0.727	1.8e-29	22	0.136	C	T	16
chrI	CT	Polymorphism	AC	205559	205560	2	AC -> CT	22	Substitution	0.818	4.5e-40	27		AC	CT	18
chrI	GTATG	Polymorphism	AACAA	205562	205566	5	AACAA -> GTATG	21 -> 22	Substitution	81.0% -> 81.8%	1.2e-52	31		AACAA	GTATG	17 -> 18
chrI	C	Polymorphism	A	205568	205568	1	A -> C	20	SNP (transversion)	0.8	3e-48	33		A	C	16
chrI	T	Polymorphism	C	205570	205570	1	C -> T	19	SNP (transition)	1	1.3e-59	32		C	T	19
chrI	T	Polymorphism	AC	205572	205573	2	AC -> T	18 -> 19	Deletion	84.2% -> 88.9%	2.5e-22	20		AC	T	16
chrI		Polymorphism	A	205575	205575	1	-A	19	Deletion	0.842	1.3e-18	13		A		16
chrI	TTGA	Polymorphism	CATG	205580	205583	4	CATG -> TTGA	19 -> 20	Substitution	80.0% -> 84.2%	1.7e-32	28		CATG	TTGA	16
chrI	AA	Polymorphism	CT	205585	205586	2	CT -> AA	18	Substitution	0.833	2.6e-35	27		CT	AA	15
chrI	A	Polymorphism	C	205588	205588	1	C -> A	17	SNP (transversion)	0.824	1.1e-35	28	0.176	C	A	14
chrI	AAA	Polymorphism	CTC	205591	205593	3	CTC -> AAA	10 -> 17	Substitution	60.0% -> 70.6%	1.3e-11	28		CTC	AAA	6 -> 12
chrI	C	Polymorphism	T	206126	206126	1	T -> C	43	SNP (transition)	0.953	9e-121	31		T	C	41
chrI	C	Polymorphism	A	206129	206129	1	A -> C	47	SNP (transversion)	0.979	4.7e-137	30	0.021	A	C	46
chrI	T	Polymorphism	G	206132	206132	1	G -> T	47	SNP (transversion)	1	4e-151	32		G	T	47
chrI	T	Polymorphism	C	206144	206144	1	C -> T	43	SNP (transition)	0.953	9e-121	31	0.023	C	T	41
chrI	CAC	Polymorphism	GCA	206177	206179	3	GCA -> CAC	38	Substitution	0.895	1.1e-98	30		GCA	CAC	34
chrI	T	Polymorphism	A	210818	210818	1	A -> T	12	SNP (transversion)	1	1.6e-41	34		A	T	12
chrI	C	Polymorphism	T	211019	211019	1	T -> C	20	SNP (transition)	0.95	1.3e-52	29	0.05	T	C	19
chrI		Polymorphism	T	212089	212089	1	-T	41	Deletion	1	5e-13	3		T		41
chrI	CTG	Polymorphism	AGA	223111	223113	3	AGA -> CTG	6	Substitution	0.333	6e-07	38		AGA	CTG	2
chrI	CT	Polymorphism	--	223115	223114	0	+CT	6	Insertion	0.333	6e-07	38			CT	2
chrI	TT	Polymorphism	--	223115	223114	0	+TT	6	Insertion	0.333	9.5e-07	36			TT	2
chrI	T	Polymorphism	G	223116	223116	1	G -> T	6	SNP (transversion)	0.667	9.5e-15	38	0.333	G	T	4
chrI	CTGA	Polymorphism	TCTT	223123	223126	4	TCTT -> CTGA	5 -> 6	Substitution	66.7% -> 80.0%	2.4e-14	37		TCTT	CTGA	4
chrI	GC	Polymorphism	TT	223128	223129	2	TT -> GC	5	Substitution	0.8	5e-14	37		TT	GC	4
chrI	GCCGACGA	Polymorphism	TTTTTTTT	223131	223138	8	TTTTTTTT -> GCCGACGA	4	Substitution	1	6.3e-14	36		TTTTTTTT	GCCGACGA	4
chrI	AC	Polymorphism	TT	223140	223141	2	TT -> AC	4	Substitution	1	2.5e-10	28		TT	AC	4
chrI	CC	Polymorphism	TT	223143	223144	2	TT -> CC	4	Substitution	1	1.6e-13	33		TT	CC	4
chrI	G	Polymorphism	T	223147	223147	1	T -> G	4	SNP (transversion)	1	4e-11	27		T	G	4
chrI	G	Polymorphism	T	223149	223149	1	T -> G	4	SNP (transversion)	0.75	2.5e-07	24	0.25	T	G	3
chrI	AG	Polymorphism	TT	223151	223152	2	TT -> AG	3 -> 4	Substitution	1	7.9e-09	30		TT	AG	3 -> 4
chrI	C	Polymorphism	T	223155	223155	1	T -> C	3	SNP (transition)	1	1e-09	31		T	C	3
chrI	CGG	Polymorphism	TTT	223157	223159	3	TTT -> CGG	3	Substitution	1	5e-10	33		TTT	CGG	3
chrI	GG	Polymorphism	TT	223161	223162	2	TT -> GG	3	Substitution	1	1.3e-07	23		TT	GG	3
chrI	G	Polymorphism	A	223165	223165	1	A -> G	3	SNP (transition)	1	7.9e-09	27		A	G	3
chrI	T	Polymorphism	C	226932	226932	1	C -> T	9	SNP (transition)	0.444	3.1e-08	25	0.444	C	T	4
chrI	T	Polymorphism	C	228935	228935	1	C -> T	29	SNP (transition)	0.931	3.2e-87	34		C	T	27
chrI	T	Polymorphism	G	230202	230202	1	G -> T	2	SNP (transversion)	1	2.5e-08	38		G	T	2

## Sheet: Chr2_Variants_Sc57
Sequence Name	Name	Type	Sequence	Minimum	Maximum	Length	Change	Coverage	Polymorphism Type	Variant Frequency	Variant P-Value (approximate)	Average Quality	Reference Frequency	Reference Nucleotide(s)	Variant Nucleotide(s)	Variant Raw Frequency
chrII	T	Polymorphism	C	1187	1187	1	C -> T	29	SNP (transition)	0.276	2.5e-13	25	0.69	C	T	8
chrII	G	Polymorphism	C	1840	1840	1	C -> G	15	SNP (transversion)	0.267	5.3e-08	27	0.733	C	G	4
chrII	A	Polymorphism	C	1845	1845	1	C -> A	17	SNP (transversion)	0.294	1.9e-09	25	0.647	C	A	5
chrII	C	Polymorphism	G	6440	6440	1	G -> C	28	SNP (transversion)	1	1e-70	26		G	C	28
chrII	AA	Polymorphism	GG	7510	7511	2	GG -> AA	9	Substitution	1	3.2e-23	25		GG	AA	9
chrII		Polymorphism	A	7915	7915	1	(A)3 -> (A)2	16	Deletion (tandem repeat)	1	1.6e-21	14		A		16
chrII	A	Polymorphism	T	9017	9017	1	T -> A	13	SNP (transversion)	0.462	4.1e-10	22	0.538	T	A	6
chrII	A	Polymorphism	-	9043	9042	0	(A)20 -> (A)21	11	Insertion (tandem repeat)	0.273	1.3e-09	38			A	3
chrII	G	Polymorphism	T	15101	15101	1	T -> G	21	SNP (transversion)	1	1e-63	31		T	G	21
chrII	T	Polymorphism	G	15510	15510	1	G -> T	23	SNP (transversion)	1	1.3e-76	33		G	T	23
chrII	G	Polymorphism	A	15518	15518	1	A -> G	25	SNP (transition)	0.96	6.3e-81	34	0.04	A	G	24
chrII	T	Polymorphism	C	16380	16380	1	C -> T	49	SNP (transition)	1	2e-162	34		C	T	49
chrII	G	Polymorphism	A	16392	16392	1	A -> G	50	SNP (transition)	1	1e-165	34		A	G	50
chrII	T	Polymorphism	C	30012	30012	1	C -> T	58	SNP (transition)	0.983	4.6e-130	23		C	T	57
chrII	G	Polymorphism	A	30050	30050	1	A -> G	66	SNP (transition)	1	6.3e-146	22		A	G	66
chrII	C	Polymorphism	T	30210	30210	1	T -> C	76	SNP (transition)	0.987	1.9e-51	7		T	C	75
chrII	T	Polymorphism	G	30658	30658	1	G -> T	31	SNP (transversion)	0.935	1.1e-38	15	0.032	G	T	29
chrII	C	Polymorphism	T	30660	30660	1	T -> C	31	SNP (transition)	0.903	6.6e-42	16	0.032	T	C	28
chrII	A	Polymorphism	G	30723	30723	1	G -> A	29	SNP (transition)	1	1e-29	11		G	A	29
chrII	A	Polymorphism	G	30754	30754	1	G -> A	30	SNP (transition)	1	1e-30	10		G	A	30
chrII	G	Polymorphism	C	30848	30848	1	C -> G	39	SNP (transversion)	0.949	1.3e-38	12	0.026	C	G	37
chrII	C	Polymorphism	T	31525	31525	1	T -> C	87	SNP (transition)	0.977	3e-23	4		T	C	85
chrII	G	Polymorphism	A	33075	33075	1	A -> G	62	SNP (transition)	0.306	1.5e-34	26	0.629	A	G	19
chrII	A	Polymorphism	C	33097	33097	1	C -> A	61	SNP (transversion)	0.328	5.5e-35	25	0.672	C	A	20
chrII	A	Polymorphism	G	34298	34298	1	G -> A	43	SNP (transition)	0.86	1.7e-38	12	0.047	G	A	37
chrII	T	Polymorphism	C	35485	35485	1	C -> T	39	SNP (transition)	1	1.3e-82	22		C	T	39
chrII	T	Polymorphism	C	43146	43146	1	C -> T	18	SNP (transition)	0.389	1.2e-11	23	0.611	C	T	7
chrII	C	Polymorphism	T	59755	59755	1	T -> C	16	SNP (transition)	0.875	1.2e-47	35	0.063	T	C	14
chrII	T	Polymorphism	G	71838	71838	1	G -> T	16	SNP (transversion)	0.313	4.3e-10	26	0.688	G	T	5
chrII		Polymorphism	GAAGA	88492	88496	5	-GAAGA	19	Deletion	1	2.5e-27	15		GAAGA		19
chrII	T	Polymorphism	C	109589	109589	1	C -> T	40	SNP (transition)	0.95	4.9e-127	34		C	T	38
chrII	A	Polymorphism	T	115435	115435	1	T -> A	8	SNP (transversion)	0.5	1.7e-08	24	0.5	T	A	4
chrII	A	Polymorphism	G	115437	115437	1	G -> A	8	SNP (transition)	0.5	4.3e-08	24	0.5	G	A	4
chrII	T	Polymorphism	G	127576	127576	1	G -> T	16	SNP (transversion)	0.313	4e-07	20	0.688	G	T	5
chrII	T	Polymorphism	A	127578	127578	1	A -> T	16	SNP (transversion)	0.25	1.8e-07	26	0.75	A	T	4
chrII	T	Polymorphism	G	127595	127595	1	G -> T	17	SNP (transversion)	0.353	6.5e-07	18	0.647	G	T	6
chrII	A	Polymorphism	T	137649	137649	1	T -> A	17	SNP (transversion)	0.529	4.7e-17	23	0.471	T	A	9
chrII	A	Polymorphism	T	137654	137654	1	T -> A	17	SNP (transversion)	0.412	1.8e-10	20	0.588	T	A	7
chrII	A	Polymorphism	T	137659	137659	1	T -> A	18	SNP (transversion)	0.444	2.5e-11	19	0.556	T	A	8
chrII	A	Polymorphism	G	137684	137684	1	G -> A	18	SNP (transition)	0.333	7.1e-11	24	0.667	G	A	6
chrII	A	Polymorphism	C	142040	142040	1	C -> A	12	SNP (transversion)	0.25	5.5e-08	32	0.583	C	A	3
chrII	A	Polymorphism	T	142042	142042	1	T -> A	12	SNP (transversion)	0.25	3.5e-09	36	0.667	T	A	3
chrII	A	Polymorphism	-	143877	143876	0	(A)12 -> (A)13	15	Insertion (tandem repeat)	0.267	8.6e-11	34			A	4
chrII	T	Polymorphism	C	159797	159797	1	C -> T	41	SNP (transition)	0.976	4.1e-135	34		C	T	40
chrII	G	Polymorphism	C	159857	159857	1	C -> G	38	SNP (transversion)	1	6.3e-130	34		C	G	38
chrII	C	Polymorphism	A	159891	159891	1	A -> C	38	SNP (transversion)	0.974	1.5e-117	32	0.026	A	C	37
chrII	A	Polymorphism	C	159926	159926	1	C -> A	38	SNP (transversion)	0.947	2.8e-120	35	0.053	C	A	36
chrII	G	Polymorphism	T	160143	160143	1	T -> G	37	SNP (transversion)	1	1.6e-126	34		T	G	37
chrII	T	Polymorphism	G	160403	160403	1	G -> T	42	SNP (transversion)	0.976	2.1e-134	33	0.024	G	T	41
chrII	G	Polymorphism	T	160810	160810	1	T -> G	44	SNP (transversion)	0.977	5.5e-141	34		T	G	43
chrII	A	Polymorphism	G	161065	161065	1	G -> A	34	SNP (transition)	1	2.5e-116	35		G	A	34
chrII	C	Polymorphism	T	165877	165877	1	T -> C	5	SNP (transition)	1	1e-18	37		T	C	5
chrII	C	Polymorphism	T	166019	166019	1	T -> C	13	SNP (transition)	0.923	2.1e-40	35	0.077	T	C	12
chrII		Polymorphism	TT	166032	166033	2	(TT)4 -> (TT)3	13	Deletion (tandem repeat)	1	3.2e-20	15		TT		13
chrII	T	Polymorphism	C	166311	166311	1	C -> T	24	SNP (transition)	1	6.3e-80	34		C	T	24
chrII	T	Polymorphism	A	166396	166396	1	A -> T	19	SNP (transversion)	0.895	3.4e-51	32		A	T	17
chrII	T	Polymorphism	C	166460	166460	1	C -> T	16	SNP (transition)	0.938	1.6e-47	32		C	T	15
chrII	A	Polymorphism	G	166550	166550	1	G -> A	21	SNP (transition)	0.905	1.1e-68	37	0.048	G	A	19
chrII	T	Polymorphism	C	166572	166572	1	C -> T	17	SNP (transition)	0.941	1.7e-55	36		C	T	16
chrII	C	Polymorphism	T	166607	166607	1	T -> C	19	SNP (transition)	0.947	4.8e-57	33		T	C	18
chrII	A	Polymorphism	G	166703	166703	1	G -> A	24	SNP (transition)	1	2.5e-82	34		G	A	24
chrII	G	Polymorphism	A	167174	167174	1	A -> G	26	SNP (transition)	0.962	8.2e-82	34		A	G	25
chrII		Polymorphism	A	167286	167286	1	(A)11 -> (A)10	22	Deletion (tandem repeat)	1	2.5e-29	13		A		22
chrII	T	Polymorphism	C	167373	167373	1	C -> T	26	SNP (transition)	0.962	8.2e-82	33		C	T	25
chrII	T	Polymorphism	-	167389	167388	0	(T)3 -> (T)4	27	Insertion (tandem repeat)	0.963	1.7e-82	33			T	26
chrII	A	Polymorphism	G	167426	167426	1	G -> A	26	SNP (transition)	1	1.6e-86	34		G	A	26
chrII	A	Polymorphism	G	167527	167527	1	G -> A	13	SNP (transition)	0.923	8.2e-43	36		G	A	12
chrII	T	Polymorphism	C	167650	167650	1	C -> T	19	SNP (transition)	1	1.6e-61	32		C	T	19
chrII	G	Polymorphism	A	167794	167794	1	A -> G	17	SNP (transition)	1	1e-51	30		A	G	17
chrII	T	Polymorphism	A	167821	167821	1	A -> T	15	SNP (transversion)	1	1e-54	36		A	T	15
chrII	T	Polymorphism	A	167924	167924	1	A -> T	12	SNP (transversion)	0.917	9.5e-34	32	0.083	A	T	11
chrII	A	Polymorphism	-	167978	167977	0	+A	13	Insertion	0.308	7e-08	26			A	4
chrII	A	Polymorphism	C	167978	167978	1	C -> A	14	SNP (transversion)	0.857	3.6e-37	33	0.143	C	A	12
chrII	A	Polymorphism	G	167995	167995	1	G -> A	17	SNP (transition)	0.353	4.7e-11	25	0.529	G	A	6
chrII	A	Polymorphism	G	167998	167998	1	G -> A	17	SNP (transition)	0.824	1.1e-35	27	0.118	G	A	14
chrII	A	Polymorphism	T	168006	168006	1	T -> A	17	SNP (transversion)	0.294	5.8e-08	23	0.647	T	A	5
chrII	A	Polymorphism	T	168010	168010	1	T -> A	20	SNP (transversion)	0.35	7.8e-08	18	0.65	T	A	7
chrII	C	Polymorphism	T	168065	168065	1	T -> C	22	SNP (transition)	1	6.3e-69	31		T	C	22
chrII	G	Polymorphism	C	168150	168150	1	C -> G	31	SNP (transversion)	1	3.2e-109	35		C	G	31
chrII	A	Polymorphism	G	168194	168194	1	G -> A	29	SNP (transition)	0.966	1.8e-94	34		G	A	28
chrII	C	Polymorphism	T	168448	168448	1	T -> C	25	SNP (transition)	1	3.2e-88	36		T	C	25
chrII	G	Polymorphism	T	168467	168467	1	T -> G	27	SNP (transversion)	0.963	2.7e-90	35	0.037	T	G	26
chrII	A	Polymorphism	G	168653	168653	1	G -> A	26	SNP (transition)	1	1.6e-86	34		G	A	26
chrII	T	Polymorphism	C	168711	168711	1	C -> T	26	SNP (transition)	1	1.6e-86	33		C	T	26
chrII	G	Polymorphism	A	168731	168731	1	A -> G	23	SNP (transition)	1	6.3e-79	34		A	G	23
chrII	G	Polymorphism	A	168747	168747	1	A -> G	26	SNP (transition)	1	1e-91	35		A	G	26
chrII	T	Polymorphism	A	168775	168775	1	A -> T	27	SNP (transversion)	0.963	6.8e-93	36		A	T	26
chrII	C	Polymorphism	T	168802	168802	1	T -> C	27	SNP (transition)	0.963	4.3e-85	34		T	C	26
chrII	T	Polymorphism	C	168980	168980	1	C -> T	31	SNP (transition)	1	6.3e-100	33		C	T	31
chrII	G	Polymorphism	A	169483	169483	1	A -> G	25	SNP (transition)	0.96	1.6e-78	33		A	G	24
chrII	C	Polymorphism	G	169496	169496	1	G -> C	23	SNP (transversion)	0.957	3.6e-74	35	0.043	G	C	22
chrII	T	Polymorphism	G	169566	169566	1	G -> T	38	SNP (transversion)	0.974	6e-125	34		G	T	37
chrII	G	Polymorphism	A	169589	169589	1	A -> G	37	SNP (transition)	0.973	1.5e-121	35		A	G	36
chrII	G	Polymorphism	A	169601	169601	1	A -> G	37	SNP (transition)	1	1.6e-126	35		A	G	37
chrII	T	Polymorphism	C	169621	169621	1	C -> T	38	SNP (transition)	1	4e-126	34		C	T	38
chrII	T	Polymorphism	G	169820	169820	1	G -> T	57	SNP (transversion)	0.93	1.2e-180	35	0.035	G	T	53
chrII	C	Polymorphism	T	169875	169875	1	T -> C	48	SNP (transition)	1	1.6e-173	36		T	C	48
chrII	AGGATACTAAG	Polymorphism	-----------	169902	169901	0	+AGGATACTAAG	39 -> 41	Insertion	66.7% -> 68.3%	3.9e-72	33			AGGATACTAAG	26 -> 28
chrII	A	Polymorphism	G	169902	169902	1	G -> A	39	SNP (transition)	0.282	5.3e-30	35	0.692	G	A	11
chrII	AT	Polymorphism	CA	169905	169906	2	CA -> AT	36	Substitution	0.278	2.5e-27	35		CA	AT	10
chrII		Polymorphism	GAATTTTCA	169908	169916	9	-GAATTTTCA	36	Deletion	0.278	1.7e-10	18		GAATTTTCA		10
chrII	GGGG	Polymorphism	TACA	169921	169924	4	TACA -> GGGG	36 -> 38	Substitution	28.9% -> 30.6%	1.2e-33	33		TACA	GGGG	11
chrII	A	Polymorphism	T	169926	169926	1	T -> A	34	SNP (transversion)	0.382	2.9e-37	36	0.588	T	A	13
chrII	GA	Polymorphism	CC	169928	169929	2	CC -> GA	34	Substitution	32.4% -> 35.3%	2.2e-36	37		CC	GA	11 -> 12
chrII	T	Polymorphism	G	169931	169931	1	G -> T	34	SNP (transversion)	0.412	1.4e-40	36	0.559	G	T	14
chrII	C	Polymorphism	-	169935	169934	0	+C	33	Insertion	0.303	9.2e-30	38			C	10
chrII	CT	Polymorphism	TG	169936	169937	2	TG -> CT	35	Substitution	0.457	4e-47	35		TG	CT	16
chrII	ATA	Polymorphism	TAG	169939	169941	3	TAG -> ATA	35 -> 36	Substitution	47.2% -> 48.6%	3.6e-50	35		TAG	ATA	17
chrII	ACTA	Polymorphism	TTAT	169943	169946	4	TTAT -> ACTA	35	Substitution	0.457	1.6e-45	35		TTAT	ACTA	16
chrII	A	Polymorphism	C	169947	169947	1	C -> A	35	SNP (transversion)	0.486	3.6e-47	33	0.514	C	A	17
chrII	C	Polymorphism	T	169948	169948	1	T -> C	35	SNP (transition)	0.543	1.3e-57	35	0.4	T	C	19
chrII	GT	Polymorphism	CA	169950	169951	2	CA -> GT	32	Substitution	0.625	2.2e-60	34		CA	GT	20
chrII	TA	Polymorphism	CC	169953	169954	2	CC -> TA	32 -> 33	Substitution	63.6% -> 65.6%	1.4e-63	35		CC	TA	21
chrII	GA	Polymorphism	TT	169956	169957	2	TT -> GA	31	Substitution	0.677	1.8e-64	33		TT	GA	21
chrII	GCTT	Polymorphism	C----TG------C	169960	169963	4	CTGC -> GCTT	33 -> 36	Substitution	69.7% -> 72.2%	3.2e-47	21		CTGC	GCTT	23 -> 26
chrII	T	Polymorphism	A	169965	169965	1	A -> T	39	SNP (transversion)	0.795	3.1e-95	33	0.179	A	T	31
chrII	TAC	Polymorphism	ATT	169967	169969	3	ATT -> TAC	39	Substitution	0.744	1.3e-87	34		ATT	TAC	29
chrII	C	Polymorphism	T	169972	169972	1	T -> C	38	SNP (transition)	0.868	6.3e-104	33	0.132	T	C	33
chrII	TTTAC	Polymorphism	GGATT	169975	169979	5	GGATT -> TTTAC	36 -> 37	Substitution	75.7% -> 78.4%	1e-95	35		GGATT	TTTAC	28 -> 29
chrII	G	Polymorphism	A	170086	170086	1	A -> G	39	SNP (transition)	0.974	6.2e-117	32	0.026	A	G	38
chrII	G	Polymorphism	C	170167	170167	1	C -> G	36	SNP (transversion)	1	2.5e-112	32		C	G	36
chrII	TTT	Polymorphism	GCC	170206	170208	3	GCC -> TTT	25	Substitution	0.92	7.5e-72	34		GCC	TTT	23
chrII	C	Polymorphism	A	170320	170320	1	A -> C	21	SNP (transversion)	1	5e-70	34		A	C	21
chrII	C	Polymorphism	T	170442	170442	1	T -> C	29	SNP (transition)	1	1.6e-93	33		T	C	29
chrII	C	Polymorphism	T	170790	170790	1	T -> C	37	SNP (transition)	1	7.9e-123	34		T	C	37
chrII	T	Polymorphism	G	171183	171183	1	G -> T	26	SNP (transversion)	1	4e-89	34		G	T	26
chrII	T	Polymorphism	-	171284	171283	0	(T)9 -> (T)10	39	Insertion (tandem repeat)	0.974	9.8e-121	33			T	38
chrII	G	Polymorphism	A	171433	171433	1	A -> G	25	SNP (transition)	1	1e-85	35		A	G	25
chrII	G	Polymorphism	A	171570	171570	1	A -> G	52	SNP (transition)	1	1e-182	36		A	G	52
chrII	C	Polymorphism	G	171612	171612	1	G -> C	60	SNP (transversion)	0.95	2.2e-201	36	0.017	G	C	57
chrII	C	Polymorphism	G	172028	172028	1	G -> C	58	SNP (transversion)	1	6.3e-198	34		G	C	58
chrII	A	Polymorphism	T	172038	172038	1	T -> A	64	SNP (transversion)	1	1.6e-205	33		T	A	64
chrII	C	Polymorphism	T	172113	172113	1	T -> C	56	SNP (transition)	0.982	1.8e-180	34		T	C	55
chrII	G	Polymorphism	A	172223	172223	1	A -> G	52	SNP (transition)	1	1e-182	35		A	G	52
chrII	A	Polymorphism	-	172243	172242	0	+A	53	Insertion	1	3.2e-186	35			A	53
chrII	T	Polymorphism	C	172245	172245	1	C -> T	52	SNP (transition)	0.981	2.6e-167	33		C	T	51
chrII	G	Polymorphism	A	172262	172262	1	A -> G	51	SNP (transition)	0.961	1.6e-149	31		A	G	49
chrII	G	Polymorphism	A	172302	172302	1	A -> G	52	SNP (transition)	0.942	5.5e-163	35		A	G	49
chrII	C	Polymorphism	T	172307	172307	1	T -> C	53	SNP (transition)	0.887	4.6e-139	31	0.038	T	C	47
chrII	TA	Polymorphism	GT	172322	172323	2	GT -> TA	47 -> 48	Substitution	93.6% -> 93.8%	1.1e-141	34		GT	TA	44 -> 45
chrII	G	Polymorphism	T	172338	172338	1	T -> G	48	SNP (transversion)	1	1.6e-173	37		T	G	48
chrII		Polymorphism	T	172380	172380	1	(T)9 -> (T)8	41	Deletion (tandem repeat)	1	2.5e-66	16		T		41
chrII	G	Polymorphism	A	172488	172488	1	A -> G	39	SNP (transition)	0.974	2.5e-128	34	0.026	A	G	38
chrII	A	Polymorphism	G	172681	172681	1	G -> A	34	SNP (transition)	0.882	4.6e-92	32	0.029	G	A	30
chrII	T	Polymorphism	G	174732	174732	1	G -> T	14	SNP (transversion)	0.429	4.6e-11	24	0.571	G	T	6
chrII	T	Polymorphism	G	174746	174746	1	G -> T	14	SNP (transversion)	0.357	5.8e-07	19	0.571	G	T	5
chrII	T	Polymorphism	G	174754	174754	1	G -> T	14	SNP (transversion)	0.357	1.9e-07	20	0.571	G	T	5
chrII	A	Polymorphism	G	177622	177622	1	G -> A	29	SNP (transition)	1	1.6e-93	33		G	A	29
chrII	A	Polymorphism	G	177793	177793	1	G -> A	25	SNP (transition)	1	3.2e-88	35		G	A	25
chrII	T	Polymorphism	C	178351	178351	1	C -> T	34	SNP (transition)	1	2.5e-116	35		C	T	34
chrII	G	Polymorphism	A	179248	179248	1	A -> G	53	SNP (transition)	0.981	1.3e-170	34		A	G	52
chrII	T	Polymorphism	C	179257	179257	1	C -> T	54	SNP (transition)	0.981	1.7e-184	36		C	T	53
chrII	G	Polymorphism	C	179290	179290	1	C -> G	51	SNP (transversion)	1	5e-169	33		C	G	51
chrII	C	Polymorphism	T	179410	179410	1	T -> C	55	SNP (transition)	0.982	3.5e-177	33		T	C	54
chrII	C	Polymorphism	T	179872	179872	1	T -> C	35	SNP (transition)	0.971	2.2e-111	33	0.029	T	C	34
chrII	G	Polymorphism	T	180070	180070	1	T -> G	30	SNP (transversion)	1	1e-108	36		T	G	30
chrII	T	Polymorphism	G	180255	180255	1	G -> T	18	SNP (transversion)	0.944	2.9e-57	34	0.056	G	T	17
chrII	G	Polymorphism	A	180379	180379	1	A -> G	25	SNP (transition)	1	1e-80	32		A	G	25
chrII	A	Polymorphism	G	180607	180607	1	G -> A	29	SNP (transition)	1	3.2e-102	35		G	A	29
chrII	CT	Polymorphism	TG	181033	181034	2	TG -> CT	31	Substitution	0.968	3.1e-101	35		TG	CT	30
chrII	T	Polymorphism	C	181279	181279	1	C -> T	53	SNP (transition)	0.962	6.9e-166	33		C	T	51
chrII	C	Polymorphism	A	181425	181425	1	A -> C	42	SNP (transversion)	0.976	1.7e-138	35		A	C	41
chrII	T	Polymorphism	C	181635	181635	1	C -> T	28	SNP (transition)	1	1e-98	35		C	T	28
chrII	C	Polymorphism	T	181647	181647	1	T -> C	29	SNP (transition)	1	2.5e-99	35		T	C	29
chrII	C	Polymorphism	T	182128	182128	1	T -> C	25	SNP (transition)	0.96	2.5e-83	36		T	C	24
chrII	T	Polymorphism	G	182137	182137	1	G -> T	23	SNP (transversion)	0.957	3.6e-74	35	0.043	G	T	22
chrII	G	Polymorphism	C	182323	182323	1	C -> G	27	SNP (transversion)	0.963	1.1e-87	35		C	G	26
chrII	C	Polymorphism	T	182436	182436	1	T -> C	29	SNP (transition)	1	2.5e-99	34		T	C	29
chrII	A	Polymorphism	G	182892	182892	1	G -> A	25	SNP (transition)	0.96	1.6e-78	33		G	A	24
chrII	T	Polymorphism	C	182901	182901	1	C -> T	28	SNP (transition)	1	1.6e-87	31		C	T	28
chrII	C	Polymorphism	A	183084	183084	1	A -> C	42	SNP (transversion)	1	4e-135	33		A	C	42
chrII	C	Polymorphism	T	183198	183198	1	T -> C	46	SNP (transition)	0.957	4.1e-156	36	0.022	T	C	44
chrII	G	Polymorphism	A	183456	183456	1	A -> G	30	SNP (transition)	1	1e-96	33		A	G	30
chrII	T	Polymorphism	C	183459	183459	1	C -> T	30	SNP (transition)	0.933	1.1e-87	33	0.033	C	T	28
chrII	T	Polymorphism	C	183810	183810	1	C -> T	48	SNP (transition)	1	1.6e-149	32		C	T	48
chrII	T	Polymorphism	C	183889	183889	1	C -> T	19	SNP (transition)	0.947	4.8e-57	33	0.053	C	T	18
chrII	C	Polymorphism	G	184236	184236	1	G -> C	17	SNP (transversion)	1	7.9e-57	33		G	C	17
chrII	C	Polymorphism	T	184249	184249	1	T -> C	22	SNP (transition)	1	2.5e-73	34		T	C	22
chrII		Polymorphism	A	184284	184284	1	-A	24	Deletion	1	1e-36	15		A		24
chrII	C	Polymorphism	T	184343	184343	1	T -> C	25	SNP (transition)	1	1e-75	31		T	C	25
chrII	A	Polymorphism	G	184388	184388	1	G -> A	25	SNP (transition)	0.96	1.6e-78	34		G	A	24
chrII	A	Polymorphism	C	184606	184606	1	C -> A	28	SNP (transversion)	0.964	2.2e-88	34	0.036	C	A	27
chrII	C	Polymorphism	T	184799	184799	1	T -> C	44	SNP (transition)	1	6.3e-146	33		T	C	44
chrII	C	Polymorphism	A	184932	184932	1	A -> C	34	SNP (transversion)	0.941	5.6e-110	36	0.029	A	C	32
chrII	A	Polymorphism	T	184941	184941	1	T -> A	33	SNP (transversion)	0.939	2.6e-100	33		T	A	31
chrII	A	Polymorphism	G	185376	185376	1	G -> A	39	SNP (transition)	0.949	2.9e-116	33		G	A	37
chrII	G	Polymorphism	C	185442	185442	1	C -> G	30	SNP (transversion)	1	1e-99	34		C	G	30
chrII	G	Polymorphism	C	185478	185478	1	C -> G	25	SNP (transversion)	0.92	3.8e-74	34	0.04	C	G	23
chrII	T	Polymorphism	C	185492	185492	1	C -> T	24	SNP (transition)	0.958	6e-73	32	0.042	C	T	23
chrII	G	Polymorphism	A	185526	185526	1	A -> G	25	SNP (transition)	1	3.2e-83	34		A	G	25
chrII	G	Polymorphism	A	185579	185579	1	A -> G	24	SNP (transition)	0.958	3e-75	33	0.042	A	G	23
chrII	C	Polymorphism	T	185762	185762	1	T -> C	29	SNP (transition)	0.966	1.2e-91	33		T	C	28
chrII	A	Polymorphism	T	185891	185891	1	T -> A	20	SNP (transversion)	1	1e-66	33		T	A	20
chrII	G	Polymorphism	A	185922	185922	1	A -> G	17	SNP (transition)	1	7.9e-57	33		A	G	17
chrII	G	Polymorphism	A	185954	185954	1	A -> G	16	SNP (transition)	1	4e-55	35		A	G	16
chrII	A	Polymorphism	T	185979	185979	1	T -> A	19	SNP (transversion)	0.947	1.9e-53	30		T	A	18
chrII	G	Polymorphism	T	186008	186008	1	T -> G	31	SNP (transversion)	1	4e-106	34		T	G	31
chrII	A	Polymorphism	T	186049	186049	1	T -> A	34	SNP (transversion)	0.971	8.5e-105	33		T	A	33
chrII	G	Polymorphism	A	186067	186067	1	A -> G	33	SNP (transition)	1	1.3e-109	33		A	G	33
chrII	A	Polymorphism	G	186185	186185	1	G -> A	33	SNP (transition)	0.939	1.7e-106	36		G	A	31
chrII	C	Polymorphism	G	186210	186210	1	G -> C	32	SNP (transversion)	0.969	1.3e-104	34		G	C	31
chrII	G	Polymorphism	A	186253	186253	1	A -> G	32	SNP (transition)	1	1.6e-109	34		A	G	32
chrII	G	Polymorphism	A	186366	186366	1	A -> G	41	SNP (transition)	1	5e-136	34		A	G	41
chrII	C	Polymorphism	T	186379	186379	1	T -> C	46	SNP (transition)	0.978	4.6e-152	35		T	C	45
chrII	C	Polymorphism	T	186397	186397	1	T -> C	46	SNP (transition)	1	1e-161	36		T	C	46
chrII	G	Polymorphism	A	186424	186424	1	A -> G	48	SNP (transition)	1	1.6e-173	36		A	G	48
chrII	G	Polymorphism	A	186525	186525	1	A -> G	46	SNP (transition)	0.978	1.5e-147	34		A	G	45
chrII	T	Polymorphism	C	186623	186623	1	C -> T	37	SNP (transition)	0.973	2.3e-114	33		C	T	36
chrII	G	Polymorphism	C	186648	186648	1	C -> G	42	SNP (transversion)	0.905	7.1e-125	34	0.048	C	G	38
chrII	T	Polymorphism	A	186709	186709	1	A -> T	39	SNP (transversion)	0.949	5.9e-120	34	0.026	A	T	37
chrII	A	Polymorphism	G	186753	186753	1	G -> A	31	SNP (transition)	0.935	1.5e-99	35		G	A	29
chrII	A	Polymorphism	G	186759	186759	1	G -> A	31	SNP (transition)	0.935	1.2e-96	34		G	A	29
chrII	G	Polymorphism	A	186778	186778	1	A -> G	32	SNP (transition)	0.969	1.3e-104	34		A	G	31
chrII	C	Polymorphism	T	186915	186915	1	T -> C	37	SNP (transition)	1	7.9e-123	33		T	C	37
chrII	A	Polymorphism	G	187153	187153	1	G -> A	50	SNP (transition)	0.94	7.8e-147	33		G	A	47
chrII	A	Polymorphism	G	187157	187157	1	G -> A	50	SNP (transition)	0.96	4.9e-156	34		G	A	48
chrII	T	Polymorphism	C	187788	187788	1	C -> T	26	SNP (transition)	1	6.3e-84	32		C	T	26
chrII	C	Polymorphism	T	187873	187873	1	T -> C	27	SNP (transition)	1	4e-87	33		T	C	27
chrII	A	Polymorphism	G	188701	188701	1	G -> A	40	SNP (transition)	0.975	1.3e-135	35		G	A	39
chrII	C	Polymorphism	T	188734	188734	1	T -> C	39	SNP (transition)	0.974	3.9e-132	36	0.026	T	C	38
chrII	A	Polymorphism	G	188743	188743	1	G -> A	43	SNP (transition)	0.93	1.2e-136	36		G	A	40
chrII	C	Polymorphism	A	189163	189163	1	A -> C	41	SNP (transversion)	0.976	4.1e-139	36	0.024	A	C	40
chrII	C	Polymorphism	T	189263	189263	1	T -> C	33	SNP (transition)	1	6.3e-113	34		T	C	33
chrII	C	Polymorphism	G	189739	189739	1	G -> C	30	SNP (transversion)	1	1e-105	35		G	C	30
chrII	A	Polymorphism	G	189898	189898	1	G -> A	29	SNP (transition)	1	1.6e-93	32		G	A	29
chrII	T	Polymorphism	C	190027	190027	1	C -> T	31	SNP (transition)	0.968	3.1e-104	36		C	T	30
chrII	T	Polymorphism	C	190246	190246	1	C -> T	31	SNP (transition)	1	6.3e-100	33		C	T	31
chrII	G	Polymorphism	A	190255	190255	1	A -> G	29	SNP (transition)	1	2.5e-99	35		A	G	29
chrII	C	Polymorphism	T	190308	190308	1	T -> C	35	SNP (transition)	1	1e-119	34		T	C	35
chrII	T	Polymorphism	C	190351	190351	1	C -> T	42	SNP (transition)	0.976	2.1e-134	34		C	T	41
chrII	T	Polymorphism	C	190355	190355	1	C -> T	42	SNP (transition)	0.976	2.1e-134	33	0.024	C	T	41
chrII	G	Polymorphism	A	190452	190452	1	A -> G	37	SNP (transition)	0.973	9.3e-129	36	0.027	A	G	36
chrII	T	Polymorphism	A	190737	190737	1	A -> T	42	SNP (transversion)	0.929	1.8e-121	33	0.048	A	T	39
chrII	A	Polymorphism	G	190816	190816	1	G -> A	48	SNP (transition)	0.979	1.5e-163	35		G	A	47
chrII	C	Polymorphism	T	190944	190944	1	T -> C	45	SNP (transition)	0.956	2.5e-135	32		T	C	43
chrII	C	Polymorphism	G	190980	190980	1	G -> C	41	SNP (transversion)	0.976	4.1e-131	34	0.024	G	C	40
chrII	A	Polymorphism	T	191084	191084	1	T -> A	51	SNP (transversion)	0.98	5.1e-164	34	0.02	T	A	50
chrII	GG	Polymorphism	AA	191087	191088	2	AA -> GG	45 -> 46	Substitution	0.978	1.8e-135	32		AA	GG	44 -> 45
chrII	GC	Polymorphism	TG	191090	191091	2	TG -> GC	42 -> 43	Substitution	92.9% -> 93.0%	1.2e-128	33		TG	GC	39 -> 40
chrII	G	Polymorphism	ATTGTTT	191125	191131	7	ATTGTTT -> G	43	Deletion	0.977	1.6e-69	19		ATTGTTT	G	42
chrII	C	Polymorphism	T	191207	191207	1	T -> C	41	SNP (transition)	1	4e-140	35		T	C	41
chrII	A	Polymorphism	G	191214	191214	1	G -> A	41	SNP (transition)	0.927	6.7e-126	35	0.049	G	A	38
chrII	T	Polymorphism	C	191222	191222	1	C -> T	41	SNP (transition)	0.976	4.1e-135	35		C	T	40
chrII	T	Polymorphism	C	191226	191226	1	C -> T	41	SNP (transition)	0.951	1.6e-126	33	0.049	C	T	39
chrII	T	Polymorphism	C	191228	191228	1	C -> T	41	SNP (transition)	1	5e-136	33		C	T	41
chrII	A	Polymorphism	C	191242	191242	1	C -> A	44	SNP (transversion)	0.977	1.4e-149	36		C	A	43
chrII	G	Polymorphism	A	191281	191281	1	A -> G	44	SNP (transition)	0.977	5.5e-141	33	0.023	A	G	43
chrII	CG	Polymorphism	TA	191288	191289	2	TA -> CG	42 -> 43	Substitution	90.5% -> 90.7%	2.9e-129	34		TA	CG	38 -> 39
chrII	T	Polymorphism	C	191294	191294	1	C -> T	41	SNP (transition)	1	5e-136	33		C	T	41
chrII	A	Polymorphism	T	191298	191298	1	T -> A	41	SNP (transversion)	0.976	4.1e-135	35		T	A	40
chrII	A	Polymorphism	C	191304	191304	1	C -> A	39	SNP (transversion)	1	2e-129	34		C	A	39
chrII	C	Polymorphism	A	191311	191311	1	A -> C	36	SNP (transversion)	0.972	3.6e-104	31	0.028	A	C	35
chrII	T	Polymorphism	C	191363	191363	1	C -> T	40	SNP (transition)	0.975	1.6e-139	36		C	T	39
chrII	G	Polymorphism	A	191377	191377	1	A -> G	41	SNP (transition)	0.976	4.1e-143	36		A	G	40
chrII	C	Polymorphism	T	191424	191424	1	T -> C	41	SNP (transition)	1	4e-140	34		T	C	41
chrII	T	Polymorphism	A	191470	191470	1	A -> T	42	SNP (transversion)	0.976	1.7e-138	35		A	T	41
chrII	C	Polymorphism	G	191521	191521	1	G -> C	43	SNP (transversion)	1	5e-134	32		G	C	43
chrII	A	Polymorphism	G	191528	191528	1	G -> A	46	SNP (transition)	1	1.6e-152	34		G	A	46
chrII	T	Polymorphism	C	191751	191751	1	C -> T	36	SNP (transition)	0.972	3.6e-118	34		C	T	35
chrII		Polymorphism	G	191763	191763	1	-G	32	Deletion	1	4e-55	17		G		32
chrII	T	Polymorphism	-	191779	191778	0	+T	35	Insertion	0.943	3.8e-110	34			T	33
chrII	G	Polymorphism	C	191908	191908	1	C -> G	36	SNP (transversion)	0.972	3.6e-118	34		C	G	35
chrII	G	Polymorphism	A	192085	192085	1	A -> G	31	SNP (transition)	0.968	3.1e-101	35		A	G	30
chrII		Polymorphism	TT	192244	192245	2	(TT)6 -> (TT)5	36	Deletion (tandem repeat)	0.889	5.2e-44	15		TT		32
chrII	C	Polymorphism	G	192289	192289	1	G -> C	33	SNP (transversion)	1	1e-99	30		G	C	33
chrII	T	Polymorphism	C	192591	192591	1	C -> T	80	SNP (transition)	0.988	1e-243	32		C	T	79
chrII	G	Polymorphism	A	193380	193380	1	A -> G	46	SNP (transition)	0.978	4.6e-152	35	0.022	A	G	45
chrII	T	Polymorphism	C	193398	193398	1	C -> T	43	SNP (transition)	1	3.2e-151	35		C	T	43
chrII	C	Polymorphism	T	193450	193450	1	T -> C	37	SNP (transition)	1	1e-111	31		T	C	37
chrII	AAT	Polymorphism	---	193550	193549	0	+AAT	25 -> 26	Insertion	88.0% -> 88.5%	3.6e-72	34			AAT	22 -> 23
chrII	C	Polymorphism	T	193664	193664	1	T -> C	31	SNP (transition)	1	5e-103	34		T	C	31
chrII	A	Polymorphism	-	193726	193725	0	(A)10 -> (A)11	36	Insertion (tandem repeat)	0.972	1.1e-107	32			A	35
chrII	T	Polymorphism	C	193790	193790	1	C -> T	46	SNP (transition)	0.978	4.6e-134	30		C	T	45
chrII	C	Polymorphism	T	194057	194057	1	T -> C	44	SNP (transition)	1	1e-154	35		T	C	44
chrII	T	Polymorphism	C	194226	194226	1	C -> T	28	SNP (transition)	1	6.3e-96	35		C	T	28
chrII	T	Polymorphism	C	195009	195009	1	C -> T	34	SNP (transition)	1	2.5e-116	34		C	T	34
chrII	G	Polymorphism	A	195168	195168	1	A -> G	39	SNP (transition)	0.949	5.9e-120	34		A	G	37
chrII	A	Polymorphism	T	195177	195177	1	T -> A	39	SNP (transversion)	0.949	2.3e-127	36		T	A	37
chrII	G	Polymorphism	C	195180	195180	1	C -> G	42	SNP (transversion)	0.976	2.1e-134	34	0.024	C	G	41
chrII	A	Polymorphism	G	195719	195719	1	G -> A	37	SNP (transition)	0.973	1.5e-121	34	0.027	G	A	36
chrII	C	Polymorphism	T	195759	195759	1	T -> C	35	SNP (transition)	0.943	9.4e-117	36	0.029	T	C	33
chrII	T	Polymorphism	A	195960	195960	1	A -> T	27	SNP (transversion)	0.963	1.1e-87	35		A	T	26
chrII	A	Polymorphism	C	196145	196145	1	C -> A	38	SNP (transversion)	1	4e-126	33		C	A	38
chrII	G	Polymorphism	A	196155	196155	1	A -> G	37	SNP (transition)	0.973	1.5e-103	30	0.027	A	G	36
chrII	C	Polymorphism	G	196260	196260	1	G -> C	34	SNP (transversion)	0.971	4.3e-108	34		G	C	33
chrII		Polymorphism	A	196372	196372	1	(A)10 -> (A)9	33	Deletion (tandem repeat)	0.97	5e-44	15		A		32
chrII	G	Polymorphism	A	196417	196417	1	A -> G	37	SNP (transition)	0.919	3.1e-102	32	0.027	A	G	34
chrII	A	Polymorphism	G	196581	196581	1	G -> A	35	SNP (transition)	1	1e-119	34		G	A	35
chrII	A	Polymorphism	G	196633	196633	1	G -> A	33	SNP (transition)	0.939	1.3e-109	37	0.061	G	A	31
chrII	G	Polymorphism	A	196681	196681	1	A -> G	46	SNP (transition)	0.935	3.8e-134	32	0.022	A	G	43
chrII	C	Polymorphism	T	196868	196868	1	T -> C	40	SNP (transition)	1	1e-132	33		T	C	40
chrII	T	Polymorphism	A	196964	196964	1	A -> T	21	SNP (transversion)	0.857	3.3e-55	33		A	T	18
chrII	G	Polymorphism	T	196973	196973	1	T -> G	23	SNP (transversion)	0.261	1.6e-15	34	0.652	T	G	6
chrII	AT	Polymorphism	TG	196975	196976	2	TG -> AT	23 -> 24	Substitution	26.1% -> 29.2%	6.3e-15	30		TG	AT	6 -> 7
chrII	TTTAT	Polymorphism	GAATG	196978	196982	5	GAATG -> TTTAT	24	Substitution	0.25	4.2e-14	29		GAATG	TTTAT	6
chrII	C	Polymorphism	A	196984	196984	1	A -> C	24	SNP (transversion)	0.292	1.7e-15	29	0.708	A	C	7
chrII	AACA	Polymorphism	GTAT	196986	196989	4	GTAT -> AACA	24	Substitution	25.0% -> 29.2%	2.1e-15	33		GTAT	AACA	6 -> 7
chrII	TGA	Polymorphism	ACT	196995	196997	3	ACT -> TGA	19 -> 21	Substitution	52.6% -> 57.1%	9.2e-27	33		ACT	TGA	10 -> 12
chrII	A	Polymorphism	-	196999	196998	0	+A	19	Insertion	0.474	7.3e-22	30			A	9
chrII	TG	Polymorphism	CT	197003	197004	2	CT -> TG	19	Substitution	0.474	1.8e-25	34		CT	TG	9
chrII	GGG	Polymorphism	CAT	197006	197008	3	CAT -> GGG	15	Substitution	0.4	5e-15	32		CAT	GGG	6
chrII	TA	Polymorphism	AT	197013	197014	2	AT -> TA	14	Substitution	0.286	9.9e-10	31		AT	TA	4
chrII	G	Polymorphism	A	197035	197035	1	A -> G	18	SNP (transition)	0.889	9.6e-42	28		A	G	16
chrII	C	Polymorphism	T	197372	197372	1	T -> C	33	SNP (transition)	0.97	5.2e-108	35		T	C	32
chrII	A	Polymorphism	G	197440	197440	1	G -> A	31	SNP (transition)	0.968	3.1e-101	34		G	A	30
chrII	C	Polymorphism	T	197464	197464	1	T -> C	28	SNP (transition)	1	6.3e-96	34		T	C	28
chrII	C	Polymorphism	G	197474	197474	1	G -> C	27	SNP (transversion)	1	7.9e-90	34		G	C	27
chrII		Polymorphism	T	197574	197574	1	(T)7 -> (T)6	23	Deletion (tandem repeat)	1	6.3e-33	14		T		23
chrII	G	Polymorphism	C	197588	197588	1	C -> G	22	SNP (transversion)	0.955	1.1e-68	33		C	G	21
chrII	CC	Polymorphism	AT	197596	197597	2	AT -> CC	20 -> 21	Substitution	95.0% -> 95.2%	3.2e-60	33		AT	CC	19 -> 20
chrII	A	Polymorphism	-	197602	197601	0	+A	24	Insertion	1	1e-84	36			A	24
chrII	A	Polymorphism	T	197606	197606	1	T -> A	24	SNP (transversion)	0.958	7.6e-80	35	0.042	T	A	23
chrII	T	Polymorphism	A	197609	197609	1	A -> T	24	SNP (transversion)	0.958	3.8e-82	37		A	T	23
chrII		Polymorphism	TAAAAATCAA	197612	197621	10	-TAAAAATCAA	22	Deletion	1	6.3e-36	17		TAAAAATCAA		22
chrII	A	Polymorphism	T	197703	197703	1	T -> A	28	SNP (transversion)	1	1.6e-87	32		T	A	28
chrII	A	Polymorphism	C	197706	197706	1	C -> A	27	SNP (transversion)	1	3.2e-95	36		C	A	27
chrII		Polymorphism	GG	197709	197710	2	-GG	27	Deletion	1	6.3e-44	17		GG		27
chrII	CT	Polymorphism	AG	197712	197713	2	AG -> CT	27	Substitution	1	7.9e-90	34		AG	CT	27
chrII	T	Polymorphism	G	197715	197715	1	G -> T	27	SNP (transversion)	1	4e-87	33		G	T	27
chrII	AAG	Polymorphism	---	197721	197720	0	+AAG	26 -> 27	Insertion	1	1.6e-86	34			AAG	26 -> 27
chrII	A	Polymorphism	G	197761	197761	1	G -> A	17	SNP (transition)	0.941	2.7e-52	34	0.059	G	A	16
chrII	G	Polymorphism	C	197836	197836	1	C -> G	11	SNP (transversion)	0.909	1.1e-25	26		C	G	10
chrII	G	Polymorphism	T	197842	197842	1	T -> G	10	SNP (transversion)	1	1e-32	32		T	G	10
chrII	A	Polymorphism	G	197906	197906	1	G -> A	6	SNP (transition)	0.5	6.3e-07	25	0.5	G	A	3
chrII	A	Polymorphism	G	197910	197910	1	G -> A	6	SNP (transition)	0.5	5e-09	32	0.5	G	A	3
chrII	A	Polymorphism	T	197912	197912	1	T -> A	9	SNP (transversion)	0.333	5.3e-09	34	0.667	T	A	3
chrII	A	Polymorphism	T	197913	197913	1	T -> A	9	SNP (transversion)	0.333	6.6e-07	28	0.667	T	A	3
chrII	T	Polymorphism	C	197914	197914	1	C -> T	9	SNP (transition)	0.333	4.2e-08	31	0.333	C	T	3
chrII	A	Polymorphism	C	197914	197914	1	C -> A	9	SNP (transversion)	0.333	5.3e-09	34	0.333	C	A	3
chrII	TA	Polymorphism	AT	197915	197916	2	AT -> TA	9	Substitution	0.333	5.3e-09	34		AT	TA	3
chrII	G	Polymorphism	T	197918	197918	1	T -> G	10	SNP (transversion)	0.4	2.1e-12	36	0.3	T	G	4
chrII	A	Polymorphism	T	197918	197918	1	T -> A	10	SNP (transversion)	0.3	7.6e-09	34	0.3	T	A	3
chrII	G	Polymorphism	T	197919	197919	1	T -> G	10	SNP (transversion)	0.3	4.7e-07	28	0.3	T	G	3
chrII	A	Polymorphism	T	197919	197919	1	T -> A	10	SNP (transversion)	0.4	8.4e-13	37	0.3	T	A	4
chrII	A	Polymorphism	T	197920	197920	1	T -> A	9	SNP (transversion)	0.333	1.3e-09	36	0.667	T	A	3
chrII	A	Polymorphism	T	197921	197921	1	T -> A	11	SNP (transversion)	0.455	4.6e-16	36	0.455	T	A	5
chrII	G	Polymorphism	T	197923	197923	1	T -> G	11	SNP (transversion)	0.455	4.6e-16	36	0.273	T	G	5
chrII	A	Polymorphism	T	197923	197923	1	T -> A	11	SNP (transversion)	0.273	2.1e-08	33	0.273	T	A	3
chrII	T	Polymorphism	A	197924	197924	1	A -> T	10	SNP (transversion)	0.5	8e-16	35	0.1	A	T	5
chrII	G	Polymorphism	A	197924	197924	1	A -> G	10	SNP (transition)	0.4	8.4e-13	36	0.1	A	G	4
chrII	G	Polymorphism	T	197925	197925	1	T -> G	10	SNP (transversion)	0.5	2.5e-16	37	0.5	T	G	5
chrII	GG	Polymorphism	AA	197926	197927	2	AA -> GG	9 -> 11	Substitution	88.9% -> 90.9%	9e-28	35		AA	GG	8 -> 10
chrII	G	Polymorphism	-	197928	197927	0	+G	11	Insertion	0.273	1e-08	34			G	3
chrII	G	Polymorphism	A	197929	197929	1	A -> G	11	SNP (transition)	1	5e-37	33		A	G	11
chrII	GGGT	Polymorphism	ATAA	197931	197934	4	ATAA -> GGGT	11	Substitution	0.818	1.1e-31	34		ATAA	GGGT	9
chrII	TGGT	Polymorphism	ATAA	197936	197939	4	ATAA -> TGGT	11	Substitution	0.818	1.1e-32	36		ATAA	TGGT	9
chrII	G	Polymorphism	A	197942	197942	1	A -> G	13	SNP (transition)	1	3.2e-46	35		A	G	13
chrII	C	Polymorphism	A	197966	197966	1	A -> C	17	SNP (transversion)	1	1.6e-58	35		A	C	17
chrII	G	Polymorphism	A	198029	198029	1	A -> G	30	SNP (transition)	1	1e-90	31		A	G	30
chrII	CC	Polymorphism	GT	198085	198086	2	GT -> CC	34	Substitution	0.971	3.4e-98	30		GT	CC	33
chrII	G	Polymorphism	A	198093	198093	1	A -> G	36	SNP (transition)	1	2.5e-112	31		A	G	36
chrII	G	Polymorphism	A	198095	198095	1	A -> G	36	SNP (transition)	0.944	1e-106	32		A	G	34
chrII	T	Polymorphism	C	198168	198168	1	C -> T	35	SNP (transition)	1	1e-119	35		C	T	35
chrII	T	Polymorphism	C	198180	198180	1	C -> T	41	SNP (transition)	0.976	4.1e-131	34	0.024	C	T	40
chrII	C	Polymorphism	A	198368	198368	1	A -> C	47	SNP (transversion)	0.979	4.7e-137	31		A	C	46
chrII		Polymorphism	A	198438	198438	1	(A)9 -> (A)8	33	Deletion (tandem repeat)	1	6.3e-47	15		A		33
chrII	G	Polymorphism	A	198512	198512	1	A -> G	25	SNP (transition)	1	3.2e-88	35		A	G	25
chrII	G	Polymorphism	A	198526	198526	1	A -> G	24	SNP (transition)	1	1.6e-77	32		A	G	24
chrII	T	Polymorphism	C	198605	198605	1	C -> T	22	SNP (transition)	1	4e-71	33		C	T	22
chrII	T	Polymorphism	C	198672	198672	1	C -> T	28	SNP (transition)	1	6.3e-96	35		C	T	28
chrII		Polymorphism	T	198724	198724	1	(T)4 -> (T)3	32	Deletion (tandem repeat)	1	1e-48	15		T		32
chrII	C	Polymorphism	T	198751	198751	1	T -> C	37	SNP (transition)	1	4e-119	32		T	C	37
chrII	T	Polymorphism	C	198782	198782	1	C -> T	43	SNP (transition)	0.884	3.8e-120	34	0.023	C	T	38
chrII	G	Polymorphism	A	198826	198826	1	A -> G	41	SNP (transition)	0.951	1.3e-122	32	0.049	A	G	39
chrII	CC	Polymorphism	TA	199390	199391	2	TA -> CC	30	Substitution	1	1e-96	32		TA	CC	30
chrII	T	Polymorphism	C	199514	199514	1	C -> T	19	SNP (transition)	1	3.2e-67	36		C	T	19
chrII	G	Polymorphism	A	199575	199575	1	A -> G	30	SNP (transition)	1	1e-99	33		A	G	30
chrII	C	Polymorphism	A	199762	199762	1	A -> C	33	SNP (transversion)	0.97	2.1e-114	36	0.03	A	C	32
chrII	G	Polymorphism	A	199961	199961	1	A -> G	33	SNP (transition)	1	5e-103	31		A	G	33
chrII	T	Polymorphism	C	200008	200008	1	C -> T	36	SNP (transition)	1	1.6e-119	33		C	T	36
chrII	A	Polymorphism	G	200076	200076	1	G -> A	37	SNP (transition)	0.973	1.5e-121	35	0.027	G	A	36
chrII	A	Polymorphism	G	200483	200483	1	G -> A	35	SNP (transition)	1	1e-119	34		G	A	35
chrII	G	Polymorphism	A	200522	200522	1	A -> G	39	SNP (transition)	0.974	3.9e-132	36		A	G	38
chrII	T	Polymorphism	G	200530	200530	1	G -> T	39	SNP (transversion)	1	2.5e-133	35		G	T	39
chrII	G	Polymorphism	A	201365	201365	1	A -> G	48	SNP (transition)	1	6.3e-164	35		A	G	48
chrII	A	Polymorphism	G	201476	201476	1	G -> A	41	SNP (transition)	0.951	1.6e-126	34	0.024	G	A	39
chrII	C	Polymorphism	T	201611	201611	1	T -> C	37	SNP (transition)	0.946	6.7e-110	33	0.027	T	C	35
chrII	T	Polymorphism	C	201647	201647	1	C -> T	44	SNP (transition)	0.977	5.5e-141	33		C	T	43
chrII	A	Polymorphism	G	201831	201831	1	G -> A	39	SNP (transition)	1	3.2e-137	35		G	A	39
chrII	T	Polymorphism	C	201879	201879	1	C -> T	48	SNP (transition)	0.938	5.5e-136	32		C	T	45
chrII	C	Polymorphism	G	202001	202001	1	G -> C	38	SNP (transversion)	0.974	3e-121	33		G	C	37
chrII	T	Polymorphism	A	202108	202108	1	A -> T	57	SNP (transversion)	0.965	1.6e-195	36		A	T	55
chrII	A	Polymorphism	T	202227	202227	1	T -> A	58	SNP (transversion)	1	6.3e-198	35		T	A	58
chrII	A	Polymorphism	G	202411	202411	1	G -> A	47	SNP (transition)	0.957	3.4e-128	29		G	A	45
chrII	G	Polymorphism	C	202580	202580	1	C -> G	31	SNP (transversion)	1	6.3e-100	33		C	G	31
chrII	C	Polymorphism	T	202724	202724	1	T -> C	37	SNP (transition)	0.946	2.1e-113	34		T	C	35
chrII	T	Polymorphism	C	202871	202871	1	C -> T	36	SNP (transition)	1	4e-123	35		C	T	36
chrII	T	Polymorphism	C	203114	203114	1	C -> T	17	SNP (transition)	0.941	1.7e-47	30		C	T	16
chrII	C	Polymorphism	T	203566	203566	1	T -> C	24	SNP (transition)	1	6.3e-80	34		T	C	24
chrII	C	Polymorphism	G	203783	203783	1	G -> C	29	SNP (transversion)	0.931	1.6e-84	33		G	C	27
chrII	G	Polymorphism	C	203910	203910	1	C -> G	42	SNP (transversion)	1	4e-135	33		C	G	42
chrII	T	Polymorphism	C	204137	204137	1	C -> T	33	SNP (transition)	1	6.3e-113	35		C	T	33
chrII	C	Polymorphism	T	204179	204179	1	T -> C	34	SNP (transition)	0.971	4.3e-108	33		T	C	33
chrII	C	Polymorphism	T	204182	204182	1	T -> C	37	SNP (transition)	0.973	3.7e-107	30	0.027	T	C	36
chrII	C	Polymorphism	T	204215	204215	1	T -> C	41	SNP (transition)	0.951	1.3e-122	32	0.049	T	C	39
chrII	T	Polymorphism	C	204404	204404	1	C -> T	48	SNP (transition)	0.958	7.1e-145	33		C	T	46
chrII	T	Polymorphism	C	204458	204458	1	C -> T	32	SNP (transition)	1	1.6e-109	34		C	T	32
chrII	G	Polymorphism	A	204536	204536	1	A -> G	47	SNP (transition)	0.979	4.7e-160	35		A	G	46
chrII	A	Polymorphism	G	205151	205151	1	G -> A	27	SNP (transition)	0.963	2.7e-90	35	0.037	G	A	26
chrII	A	Polymorphism	C	205157	205157	1	C -> A	24	SNP (transversion)	1	4e-75	32		C	A	24
chrII	C	Polymorphism	T	205382	205382	1	T -> C	30	SNP (transition)	0.967	3.8e-89	32		T	C	29
chrII	A	Polymorphism	C	205517	205517	1	C -> A	16	SNP (transversion)	0.938	5.1e-52	36		C	A	15
chrII	T	Polymorphism	C	205559	205559	1	C -> T	19	SNP (transition)	1	1.6e-61	32		C	T	19
chrII	A	Polymorphism	G	205725	205725	1	G -> A	35	SNP (transition)	1	3.2e-116	34		G	A	35
chrII		Polymorphism	GGAAGAAGAAGAAGA	205781	205795	15	-GGAAGAAGAAGAAGA	36	Deletion	1	1e-54	16		GGAAGAAGAAGAAGA		36
chrII	C	Polymorphism	T	205891	205891	1	T -> C	31	SNP (transition)	0.968	3.1e-101	34		T	C	30
chrII	GG	Polymorphism	--	205973	205972	0	(GG)3 -> (GG)4	20 -> 24	Insertion (tandem repeat)	95.0% -> 95.8%	1.6e-54	29			GG	19 -> 23
chrII	G	Polymorphism	C	206076	206076	1	C -> G	25	SNP (transversion)	0.96	6.3e-81	35		C	G	24
chrII		Polymorphism	AC	206990	206991	2	-AC	36	Deletion	0.972	1.1e-44	13		AC		35
chrII		Polymorphism	T	207035	207035	1	(T)14 -> (T)13	33	Deletion (tandem repeat)	0.848	7.4e-32	14		T		28
chrII	A	Polymorphism	C	207151	207151	1	C -> A	20	SNP (transversion)	1	1e-66	34		C	A	20
chrII	G	Polymorphism	A	207220	207220	1	A -> G	33	SNP (transition)	1	6.3e-113	35		A	G	33
chrII	A	Polymorphism	C	207412	207412	1	C -> A	29	SNP (transversion)	1	1.6e-93	33		C	A	29
chrII	G	Polymorphism	A	207859	207859	1	A -> G	30	SNP (transition)	1	1e-105	36		A	G	30
chrII	A	Polymorphism	G	209245	209245	1	G -> A	24	SNP (transition)	1	6.3e-80	34		G	A	24
chrII	A	Polymorphism	-	209289	209288	0	(A)9 -> (A)10	14	Insertion (tandem repeat)	1	6.3e-47	34			A	14
chrII	T	Polymorphism	C	209360	209360	1	C -> T	22	SNP (transition)	0.955	7e-73	36		C	T	21
chrII	G	Polymorphism	T	209402	209402	1	T -> G	27	SNP (transversion)	0.963	6.8e-93	37		T	G	26
chrII	A	Polymorphism	C	209828	209828	1	C -> A	42	SNP (transversion)	0.976	2.6e-130	33		C	A	41
chrII	C	Polymorphism	T	210249	210249	1	T -> C	39	SNP (transition)	1	2.5e-133	35		T	C	39
chrII	T	Polymorphism	G	210285	210285	1	G -> T	39	SNP (transversion)	1	2e-129	33		G	T	39
chrII	G	Polymorphism	A	210387	210387	1	A -> G	45	SNP (transition)	0.978	4.5e-153	35		A	G	44
chrII	A	Polymorphism	G	210582	210582	1	G -> A	31	SNP (transition)	1	3.2e-109	36		G	A	31
chrII	C	Polymorphism	T	210974	210974	1	T -> C	30	SNP (transition)	1	1e-99	34		T	C	30
chrII	A	Polymorphism	G	210990	210990	1	G -> A	29	SNP (transition)	1	2e-96	34		G	A	29
chrII	G	Polymorphism	C	211191	211191	1	C -> G	39	SNP (transversion)	1	3.2e-137	36		C	G	39
chrII	A	Polymorphism	G	211332	211332	1	G -> A	31	SNP (transition)	0.968	3.1e-101	34		G	A	30
chrII	T	Polymorphism	C	211581	211581	1	C -> T	35	SNP (transition)	1	3.2e-123	35		C	T	35
chrII	T	Polymorphism	-	212393	212392	0	+T	41	Insertion	1	6.3e-132	32			T	41
chrII	G	Polymorphism	-	212532	212531	0	+G	23	Insertion	1	2e-67	29			G	23
chrII	C	Polymorphism	T	212810	212810	1	T -> C	24	SNP (transition)	1	6.3e-80	34		T	C	24
chrII	G	Polymorphism	A	212882	212882	1	A -> G	31	SNP (transition)	1	5e-103	34		A	G	31
chrII	G	Polymorphism	C	212886	212886	1	C -> G	31	SNP (transversion)	0.968	3.1e-110	37	0.032	C	G	30
chrII	T	Polymorphism	C	213058	213058	1	C -> T	45	SNP (transition)	0.933	8.9e-127	31		C	T	42
chrII	G	Polymorphism	A	213466	213466	1	A -> G	34	SNP (transition)	1	1e-102	31		A	G	34
chrII	A	Polymorphism	G	213697	213697	1	G -> A	29	SNP (transition)	1	2e-96	34		G	A	29
chrII	G	Polymorphism	T	213728	213728	1	T -> G	28	SNP (transversion)	0.964	4.4e-91	35		T	G	27
chrII	T	Polymorphism	A	213823	213823	1	A -> T	40	SNP (transversion)	0.95	4.9e-127	35	0.05	A	T	38
chrII	T	Polymorphism	C	214051	214051	1	C -> T	27	SNP (transition)	1	7.9e-90	33		C	T	27
chrII	A	Polymorphism	G	214711	214711	1	G -> A	17	SNP (transition)	0.941	1.7e-55	35		G	A	16
chrII	T	Polymorphism	C	214810	214810	1	C -> T	17	SNP (transition)	1	2e-53	32		C	T	17
chrII	A	Polymorphism	G	215962	215962	1	G -> A	34	SNP (transition)	1	2.5e-116	34		G	A	34
chrII	A	Polymorphism	G	215966	215966	1	G -> A	36	SNP (transition)	1	2.5e-112	31		G	A	36
chrII	A	Polymorphism	G	215989	215989	1	G -> A	39	SNP (transition)	0.974	3.9e-132	35		G	A	38
chrII	G	Polymorphism	A	216520	216520	1	A -> G	39	SNP (transition)	0.949	2.9e-116	32	0.026	A	G	37
chrII	C	Polymorphism	A	216541	216541	1	A -> C	40	SNP (transversion)	1	1e-136	35		A	C	40
chrII	G	Polymorphism	A	216631	216631	1	A -> G	45	SNP (transition)	0.933	1.4e-122	30		A	G	42
chrII	C	Polymorphism	T	216794	216794	1	T -> C	42	SNP (transition)	1	6.3e-152	36		T	C	42
chrII	C	Polymorphism	G	217015	217015	1	G -> C	38	SNP (transversion)	1	1e-133	36		G	C	38
chrII	T	Polymorphism	C	217070	217070	1	C -> T	37	SNP (transition)	1	7.9e-123	34		C	T	37
chrII	C	Polymorphism	T	217109	217109	1	T -> C	38	SNP (transition)	0.974	1.5e-117	33		T	C	37
chrII	A	Polymorphism	T	217360	217360	1	T -> A	32	SNP (transversion)	0.938	5e-100	35	0.031	T	A	30
chrII	G	Polymorphism	A	217636	217636	1	A -> G	36	SNP (transition)	0.944	2.5e-120	36	0.028	A	G	34
chrII	T	Polymorphism	C	217672	217672	1	C -> T	45	SNP (transition)	0.956	1.2e-139	34		C	T	43
chrII	T	Polymorphism	C	217676	217676	1	C -> T	44	SNP (transition)	0.955	1.5e-140	35		C	T	42
chrII	G	Polymorphism	A	218039	218039	1	A -> G	25	SNP (transition)	1	1e-85	35		A	G	25
chrII	C	Polymorphism	G	218393	218393	1	G -> C	30	SNP (transversion)	0.967	6e-95	33		G	C	29
chrII	C	Polymorphism	T	218507	218507	1	T -> C	27	SNP (transition)	1	3.2e-95	36		T	C	27
chrII	A	Polymorphism	G	218666	218666	1	G -> A	20	SNP (transition)	0.95	5e-64	34	0.05	G	A	19
chrII	A	Polymorphism	G	218957	218957	1	G -> A	37	SNP (transition)	0.919	7.8e-116	35	0.027	G	A	34
chrII	A	Polymorphism	G	219897	219897	1	G -> A	30	SNP (transition)	1	1e-102	34		G	A	30
chrII	T	Polymorphism	C	220055	220055	1	C -> T	29	SNP (transition)	0.966	1.2e-91	33		C	T	28
chrII	A	Polymorphism	T	220064	220064	1	T -> A	26	SNP (transversion)	0.962	2.6e-84	34		T	A	25
chrII	A	Polymorphism	G	220122	220122	1	G -> A	44	SNP (transition)	1	2.5e-150	34		G	A	44
chrII	T	Polymorphism	C	220136	220136	1	C -> T	47	SNP (transition)	1	7.9e-156	34		C	T	47
chrII	G	Polymorphism	A	220216	220216	1	A -> G	43	SNP (transition)	0.953	3.6e-137	34	0.047	A	G	41
chrII	T	Polymorphism	C	220331	220331	1	C -> T	38	SNP (transition)	0.974	6e-125	34		C	T	37
chrII	G	Polymorphism	A	220403	220403	1	A -> G	37	SNP (transition)	1	7.9e-123	34		A	G	37
chrII	A	Polymorphism	G	220405	220405	1	G -> A	37	SNP (transition)	1	1.6e-126	34		G	A	37
chrII	C	Polymorphism	A	220424	220424	1	A -> C	40	SNP (transversion)	0.95	2e-119	33	0.025	A	C	38
chrII	G	Polymorphism	T	220451	220451	1	T -> G	44	SNP (transversion)	0.977	2.8e-145	35		T	G	43
chrII	T	Polymorphism	C	220776	220776	1	C -> T	23	SNP (transition)	1	2.5e-74	32		C	T	23
chrII	T	Polymorphism	C	220790	220790	1	C -> T	22	SNP (transition)	1	1e-77	36		C	T	22
chrII		Polymorphism	TTTTTT	220821	220826	6	-TTTTTT	32	Deletion	1	1.6e-45	15		TTTTTT		32
chrII		Polymorphism	G	220864	220864	1	-G	29	Deletion	1	4e-47	16		G		29
chrII	T	Polymorphism	G	220911	220911	1	G -> T	26	SNP (transversion)	1	1e-91	35		G	T	26
chrII	T	Polymorphism	C	220914	220914	1	C -> T	25	SNP (transition)	1	3.2e-88	35		C	T	25
chrII	CCCAAC	Polymorphism	TGTTGG	221037	221042	6	TGTTGG -> CCCAAC	6 -> 7	Substitution	83.3% -> 85.7%	6e-16	32		TGTTGG	CCCAAC	5 -> 6
chrII	T	Polymorphism	A	221046	221046	1	A -> T	6	SNP (transversion)	1	1e-21	35		A	T	6
chrII	TG	Polymorphism	AA	221048	221049	2	AA -> TG	6	Substitution	0.833	6e-18	37		AA	TG	5
chrII	CAA	Polymorphism	TCC	221051	221053	3	TCC -> CAA	5	Substitution	1	1e-17	37		TCC	CAA	5
chrII	A	Polymorphism	C	221055	221055	1	C -> A	7	SNP (transversion)	0.714	6.6e-18	38		C	A	5
chrII		Polymorphism	A	221057	221057	1	-A	7	Deletion	1	1.6e-10	15		A		7
chrII	A	Polymorphism	G	221060	221060	1	G -> A	10	SNP (transition)	0.5	8e-17	38		G	A	5
chrII	A	Polymorphism	T	221063	221063	1	T -> A	11	SNP (transversion)	1	5e-26	23		T	A	11
chrII	G	Polymorphism	A	221064	221064	1	A -> G	11	SNP (transition)	0.455	4.6e-15	34	0.182	A	G	5
chrII	AA	Polymorphism	TC	221065	221066	2	TC -> AA	12	Substitution	1	6.3e-26	22		TC	AA	12
chrII	TT	Polymorphism	AA	221067	221068	2	AA -> TT	12	Substitution	0.417	2.5e-15	35		AA	TT	5
chrII	CC	Polymorphism	TA	221070	221071	2	TA -> CC	13 -> 15	Substitution	33.3% -> 38.5%	9.5e-14	33		TA	CC	5
chrII	GTT	Polymorphism	TAG	221073	221075	3	TAG -> GTT	16	Substitution	0.313	4.4e-14	33		TAG	GTT	5
chrII	C	Polymorphism	T	221077	221077	1	T -> C	16	SNP (transition)	0.938	1.6e-26	19	0.063	T	C	15
chrII	C	Polymorphism	T	221081	221081	1	T -> C	16	SNP (transition)	0.313	1.4e-13	33		T	C	5
chrII	A	Polymorphism	T	221081	221081	1	T -> A	16	SNP (transversion)	0.688	3e-07	9		T	A	11
chrII	G	Polymorphism	T	221082	221082	1	T -> G	15	SNP (transversion)	0.733	1.1e-07	9		T	G	11
chrII	A	Polymorphism	T	221082	221082	1	T -> A	15	SNP (transversion)	0.267	3.4e-11	34		T	A	4
chrII	GT	Polymorphism	TC	221084	221085	2	TC -> GT	17	Substitution	0.941	6.5e-22	15		TC	GT	16
chrII	C	Polymorphism	A	221086	221086	1	A -> C	17	SNP (transversion)	0.706	7.1e-07	9	0.059	A	C	12
chrII	G	Polymorphism	T	221088	221088	1	T -> G	19	SNP (transversion)	0.789	3.3e-18	14	0.211	T	G	15
chrII	G	Polymorphism	T	221098	221098	1	T -> G	53	SNP (transversion)	0.283	3.2e-08	14	0.642	T	G	15
chrII	A	Polymorphism	T	221136	221136	1	T -> A	108	SNP (transversion)	0.278	4.3e-76	35	0.713	T	A	30
chrII	C	Polymorphism	T	221365	221365	1	T -> C	111	SNP (transition)	0.252	1.6e-25	18	0.495	T	C	28
chrII	C	Polymorphism	T	221366	221366	1	T -> C	100	SNP (transition)	0.27	5.9e-23	18	0.51	T	C	27
chrII	T	Polymorphism	A	221370	221370	1	A -> T	57	SNP (transversion)	0.333	1.5e-18	17	0.368	A	T	19
chrII	C	Polymorphism	G	221373	221373	1	G -> C	40	SNP (transversion)	0.25	5.5e-10	19	0.05	G	C	10
chrII	A	Polymorphism	G	221373	221373	1	G -> A	40	SNP (transition)	0.5	6.4e-18	15	0.05	G	A	20
chrII	C	Polymorphism	T	221374	221374	1	T -> C	37	SNP (transition)	0.297	8e-13	19	0.514	T	C	11
chrII	T	Polymorphism	A	221375	221375	1	A -> T	34	SNP (transversion)	0.559	7e-24	18	0.147	A	T	19
chrII	T	Polymorphism	G	221376	221376	1	G -> T	27	SNP (transversion)	0.296	4e-08	18	0.111	G	T	8
chrII	C	Polymorphism	G	221376	221376	1	G -> C	27	SNP (transversion)	0.519	1.8e-21	21	0.111	G	C	14
chrII	T	Polymorphism	C	221377	221377	1	C -> T	22	SNP (transition)	0.364	2.8e-11	20	0.273	C	T	8
chrII	T	Polymorphism	G	221378	221378	1	G -> T	19	SNP (transversion)	0.316	9.4e-08	19		G	T	6
chrII	C	Polymorphism	G	221378	221378	1	G -> C	19	SNP (transversion)	0.632	2.7e-15	17		G	C	12
chrII	C	Polymorphism	G	221382	221382	1	G -> C	11	SNP (transversion)	0.727	1e-13	19		G	C	8
chrII	C	Polymorphism	T	221383	221383	1	T -> C	9	SNP (transition)	0.778	3.5e-13	20		T	C	7
chrII	A	Polymorphism	C	221385	221385	1	C -> A	6	SNP (transversion)	0.667	3.7e-07	19	0.167	C	A	4
chrII	C	Polymorphism	T	221386	221386	1	T -> C	5	SNP (transition)	0.8	7.9e-11	28	0.2	T	C	4
chrII	T	Polymorphism	G	221390	221390	1	G -> T	4	SNP (transversion)	1	4e-07	17		G	T	4
chrII	G	Polymorphism	A	221989	221989	1	A -> G	12	SNP (transition)	0.583	7.6e-12	21	0.417	A	G	7
chrII	A	Polymorphism	G	221991	221991	1	G -> A	13	SNP (transition)	0.538	1.6e-11	21	0.462	G	A	7
chrII	A	Polymorphism	C	221993	221993	1	C -> A	13	SNP (transversion)	0.538	3.3e-12	21	0.462	C	A	7
chrII	T	Polymorphism	C	221998	221998	1	C -> T	14	SNP (transition)	0.5	1.3e-12	23	0.5	C	T	7
chrII	A	Polymorphism	C	222005	222005	1	C -> A	16	SNP (transversion)	0.5	7.9e-16	24	0.5	C	A	8
chrII	C	Polymorphism	A	222016	222016	1	A -> C	14	SNP (transversion)	0.643	4.9e-19	25	0.357	A	C	9
chrII	C	Polymorphism	T	222026	222026	1	T -> C	20	SNP (transition)	0.65	6.1e-31	28	0.35	T	C	13
chrII	T	Polymorphism	C	222031	222031	1	C -> T	21	SNP (transition)	0.667	1.2e-37	30	0.333	C	T	14
chrII	A	Polymorphism	C	222032	222032	1	C -> A	21	SNP (transversion)	0.81	1.2e-49	31	0.19	C	A	17
chrII	C	Polymorphism	T	222040	222040	1	T -> C	25	SNP (transition)	0.68	1.1e-45	31	0.32	T	C	17
chrII	C	Polymorphism	T	222050	222050	1	T -> C	25	SNP (transition)	0.68	2.1e-47	32	0.32	T	C	17
chrII	C	Polymorphism	T	222055	222055	1	T -> C	26	SNP (transition)	0.654	3.1e-45	31	0.346	T	C	17
chrII	G	Polymorphism	A	222067	222067	1	A -> G	29	SNP (transition)	0.586	1.3e-40	28	0.414	A	G	17
chrII	T	Polymorphism	C	222094	222094	1	C -> T	30	SNP (transition)	0.6	1.4e-48	31	0.4	C	T	18
chrII	G	Polymorphism	A	222098	222098	1	A -> G	31	SNP (transition)	0.613	1.8e-51	32	0.387	A	G	19
chrII	A	Polymorphism	C	222100	222100	1	C -> A	31	SNP (transversion)	0.613	1.4e-49	30	0.387	C	A	19
chrII	A	Polymorphism	G	222109	222109	1	G -> A	33	SNP (transition)	0.697	1.8e-59	29	0.303	G	A	23
chrII	C	Polymorphism	T	222118	222118	1	T -> C	76	SNP (transition)	0.303	4.2e-55	32	0.474	T	C	23
chrII	A	Polymorphism	T	222279	222279	1	T -> A	25	SNP (transversion)	0.84	5.2e-24	13		T	A	21
chrII	A	Polymorphism	G	222284	222284	1	G -> A	13	SNP (transition)	0.846	2.9e-14	15		G	A	11
chrII	C	Polymorphism	G	222285	222285	1	G -> C	10	SNP (transversion)	0.6	8.2e-13	24		G	C	6
chrII	TT	Polymorphism	CG	222286	222287	2	CG -> TT	5 -> 6	Substitution	1	1e-12	23		CG	TT	5 -> 6
chrII	A	Polymorphism	G	222289	222289	1	G -> A	4	SNP (transition)	1	6.3e-10	23		G	A	4
chrII	G	Polymorphism	C	222562	222562	1	C -> G	7	SNP (transversion)	0.714	2.1e-10	23		C	G	5
chrII	G	Polymorphism	T	222565	222565	1	T -> G	10	SNP (transversion)	0.5	7.8e-10	24	0.3	T	G	5
chrII	A	Polymorphism	G	222566	222566	1	G -> A	12	SNP (transition)	0.583	1.9e-10	18	0.333	G	A	7
chrII	G	Polymorphism	T	222568	222568	1	T -> G	17	SNP (transversion)	0.353	4.9e-14	29	0.529	T	G	6
chrII	G	Polymorphism	A	222569	222569	1	A -> G	18	SNP (transition)	0.333	7.1e-11	25	0.444	A	G	6
chrII	G	Polymorphism	A	222570	222570	1	A -> G	19	SNP (transition)	0.263	3.5e-09	25	0.474	A	G	5
chrII	A	Polymorphism	C	222571	222571	1	C -> A	25	SNP (transversion)	0.6	3e-24	20	0.12	C	A	15
chrII	T	Polymorphism	C	222575	222575	1	C -> T	44	SNP (transition)	0.477	2.2e-26	18	0.159	C	T	21
chrII	G	Polymorphism	T	222576	222576	1	T -> G	47	SNP (transversion)	0.468	2.5e-27	18	0.255	T	G	22
chrII	A	Polymorphism	C	222577	222577	1	C -> A	50	SNP (transversion)	0.54	7e-25	15	0.06	C	A	27
chrII	T	Polymorphism	A	222580	222580	1	A -> T	82	SNP (transversion)	0.256	9e-14	16	0.463	A	T	21
chrII	G	Polymorphism	A	224525	224525	1	A -> G	39	SNP (transition)	0.872	1.6e-22	8	0.077	A	G	34
chrII	A	Polymorphism	G	224777	224777	1	G -> A	45	SNP (transition)	0.956	2.3e-15	4		G	A	43
chrII	C	Polymorphism	T	225185	225185	1	T -> C	107	SNP (transition)	0.28	2e-40	23	0.71	T	C	30
chrII	T	Polymorphism	A	225345	225345	1	A -> T	106	SNP (transversion)	0.5	1.7e-60	18	0.038	A	T	53
chrII	G	Polymorphism	A	225352	225352	1	A -> G	101	SNP (transition)	0.782	5.7e-129	20	0.03	A	G	79
chrII	CG	Polymorphism	AC	225357	225358	2	AC -> CG	94	Substitution	27.7% -> 28.7%	1.1e-38	23		AC	CG	26 -> 27
chrII	T	Polymorphism	A	225359	225359	1	A -> T	90	SNP (transversion)	0.933	2.4e-168	22	0.011	A	T	84
chrII	G	Polymorphism	A	225362	225362	1	A -> G	91	SNP (transition)	0.956	5.2e-177	22		A	G	87
chrII	GT	Polymorphism	A--G	225365	225366	2	AG -> GT	86 -> 87	Substitution	87.4% -> 88.4%	1.6e-69	15		AG	GT	76
chrII	T	Polymorphism	C	225368	225368	1	C -> T	83	SNP (transition)	0.386	4.1e-45	21	0.048	C	T	32
chrII	G	Polymorphism	A	225371	225371	1	A -> G	80	SNP (transition)	0.613	1.9e-86	22	0.238	A	G	49
chrII	A	Polymorphism	T	225374	225374	1	T -> A	73	SNP (transversion)	0.329	9.8e-10	11	0.548	T	A	24
chrII	G	Polymorphism	T	225375	225375	1	T -> G	72	SNP (transversion)	0.306	3.2e-10	13	0.167	T	G	22
chrII	A	Polymorphism	C	225376	225376	1	C -> A	72	SNP (transversion)	0.806	2.6e-102	20	0.042	C	A	58
chrII	T	Polymorphism	G	225377	225377	1	G -> T	70	SNP (transversion)	0.543	3.7e-53	20		G	T	38
chrII	C	Polymorphism	G	225377	225377	1	G -> C	70	SNP (transversion)	0.3	2.7e-15	15		G	C	21
chrII	A	Polymorphism	G	225378	225378	1	G -> A	69	SNP (transition)	0.435	1.2e-29	17	0.087	G	A	30
chrII	G	Polymorphism	C	225379	225379	1	C -> G	71	SNP (transversion)	0.254	2.6e-10	14	0.042	C	G	18
chrII		Polymorphism	T	225381	225381	1	-T	71	Deletion	0.972	8e-46	7		T		69
chrII	A	Polymorphism	T	225383	225383	1	T -> A	71	SNP (transversion)	0.704	3.9e-73	19	0.113	T	A	50
chrII	AAA	Polymorphism	T-GT	225385	225387	3	TGT -> AAA	58 -> 66	Substitution	46.6% -> 53.0%	4.1e-43	19		TGT	AAA	27 -> 35
chrII	A	Polymorphism	T	225389	225389	1	T -> A	46	SNP (transversion)	0.37	2.8e-24	22	0.543	T	A	17
chrII	G	Polymorphism	A	225536	225536	1	A -> G	56	SNP (transition)	0.821	4.8e-73	18	0.179	A	G	46
chrII	C	Polymorphism	A	225572	225572	1	A -> C	33	SNP (transversion)	0.303	8.7e-18	25	0.636	A	C	10
chrII		Polymorphism	AA	225578	225579	2	-AA	33	Deletion	0.727	5.5e-13	9		AA		24
chrII		Polymorphism	AC	225580	225581	2	-AC	33	Deletion	0.545	2.3e-10	10		AC		18
chrII	T	Polymorphism	A	225582	225582	1	A -> T	33	SNP (transversion)	0.667	1.4e-25	16	0.03	A	T	22
chrII	TCT	Polymorphism	AAG	225586	225588	3	AAG -> TCT	29	Substitution	0.897	1.4e-46	19		AAG	TCT	26
chrII	ATAC	Polymorphism	GACA	225590	225593	4	GACA -> ATAC	28 -> 29	Substitution	96.4% -> 96.6%	2.9e-55	21		GACA	ATAC	27 -> 28
chrII	CA	Polymorphism	TT	225595	225596	2	TT -> CA	27	Substitution	0.963	2.7e-51	21		TT	CA	26
chrII	C	Polymorphism	G	225598	225598	1	G -> C	28	SNP (transversion)	0.929	1.5e-47	20	0.036	G	C	26
chrII	G	Polymorphism	T	225600	225600	1	T -> G	28	SNP (transversion)	0.643	9.7e-21	16	0.071	T	G	18
chrII	C	Polymorphism	T	225600	225600	1	T -> C	28	SNP (transition)	0.25	1.2e-15	30	0.071	T	C	7
chrII	C	Polymorphism	T	225601	225601	1	T -> C	28	SNP (transition)	0.25	1.2e-15	30	0.036	T	C	7
chrII	A	Polymorphism	T	225601	225601	1	T -> A	28	SNP (transversion)	0.679	1.7e-22	15	0.036	T	A	19
chrII	G	Polymorphism	A	225602	225602	1	A -> G	28	SNP (transition)	0.25	7.4e-20	36	0.036	A	G	7
chrII	C	Polymorphism	A	225602	225602	1	A -> C	28	SNP (transversion)	0.679	1.2e-20	15	0.036	A	C	19
chrII	G	Polymorphism	T	225603	225603	1	T -> G	27	SNP (transversion)	0.704	4.1e-21	14	0.037	T	G	19
chrII	A	Polymorphism	T	225603	225603	1	T -> A	27	SNP (transversion)	0.259	5.6e-20	36	0.037	T	A	7
chrII	G	Polymorphism	T	225604	225604	1	T -> G	27	SNP (transversion)	0.259	5.6e-20	37	0.037	T	G	7
chrII	C	Polymorphism	T	225604	225604	1	T -> C	27	SNP (transition)	0.704	4.1e-21	15	0.037	T	C	19
chrII	T	Polymorphism	C	225605	225605	1	C -> T	27	SNP (transition)	0.704	3e-19	13	0.296	C	T	19
chrII	C	Polymorphism	G	225606	225606	1	G -> C	27	SNP (transversion)	0.259	1.4e-18	35	0.704	G	C	7
chrII	C	Polymorphism	T	225607	225607	1	T -> C	27	SNP (transition)	0.963	6.6e-41	16	0.037	T	C	26
chrII	C	Polymorphism	A	225608	225608	1	A -> C	27	SNP (transversion)	0.704	1e-13	11	0.296	A	C	19
chrII	CG	Polymorphism	GA	225609	225610	2	GA -> CG	27	Substitution	0.259	7e-18	35		GA	CG	7
chrII	C	Polymorphism	T	225611	225611	1	T -> C	29	SNP (transition)	0.655	1.7e-16	13	0.103	T	C	19
chrII	CC	Polymorphism	TA	225614	225615	2	TA -> CC	26 -> 27	Substitution	25.9% -> 26.9%	1.4e-18	34		TA	CC	7
chrII	G	Polymorphism	T	225616	225616	1	T -> G	27	SNP (transversion)	0.296	5.5e-20	33	0.148	T	G	8
chrII	C	Polymorphism	T	225616	225616	1	T -> C	27	SNP (transition)	0.556	1.1e-14	14	0.148	T	C	15
chrII	A	Polymorphism	G	225617	225617	1	G -> A	24	SNP (transition)	0.292	1.1e-19	36	0.208	G	A	7
chrII	T	Polymorphism	G	225618	225618	1	G -> T	23	SNP (transversion)	0.304	3.9e-19	34	0.217	G	T	7
chrII	C	Polymorphism	G	225618	225618	1	G -> C	23	SNP (transversion)	0.435	5.3e-07	13	0.217	G	C	10
chrII	C	Polymorphism	T	225619	225619	1	T -> C	23	SNP (transition)	0.739	1.9e-31	22	0.261	T	C	17
chrII	G	Polymorphism	T	225621	225621	1	T -> G	23	SNP (transversion)	0.304	3.9e-19	35	0.696	T	G	7
chrII	A	Polymorphism	G	225623	225623	1	G -> A	24	SNP (transition)	0.292	5.5e-19	35	0.625	G	A	7
chrII	G	Polymorphism	T	225625	225625	1	T -> G	23	SNP (transversion)	0.348	2.6e-10	20	0.348	T	G	8
chrII	C	Polymorphism	T	225625	225625	1	T -> C	23	SNP (transition)	0.304	1.5e-13	26	0.348	T	C	7
chrII	C	Polymorphism	A	225627	225627	1	A -> C	21	SNP (transversion)	0.333	5.7e-16	29	0.667	A	C	7
chrII	T	Polymorphism	C	225629	225629	1	C -> T	19	SNP (transition)	0.421	3e-18	28	0.316	C	T	8
chrII	T	Polymorphism	A	225631	225631	1	A -> T	18	SNP (transversion)	0.444	1.7e-18	28	0.389	A	T	8
chrII	T	Polymorphism	A	225632	225632	1	A -> T	18	SNP (transversion)	0.278	2.5e-07	21	0.333	A	T	5
chrII	G	Polymorphism	A	225632	225632	1	A -> G	18	SNP (transition)	0.389	3.2e-17	31	0.333	A	G	7
chrII	C	Polymorphism	A	225633	225633	1	A -> C	18	SNP (transversion)	0.667	7.3e-29	27	0.333	A	C	12
chrII	C	Polymorphism	A	225634	225634	1	A -> C	18	SNP (transversion)	0.389	3.2e-17	30	0.333	A	C	7
chrII	GTCT	Polymorphism	TCTA	225635	225638	4	TCTA -> GTCT	14 -> 17	Substitution	42.9% -> 52.9%	3e-15	27		TCTA	GTCT	6 -> 9
chrII	TC	Polymorphism	AA	225639	225640	2	AA -> TC	14	Substitution	0.571	1.9e-20	30		AA	TC	8
chrII	G	Polymorphism	T	225642	225642	1	T -> G	14	SNP (transversion)	0.429	7.5e-19	36	0.5	T	G	6
chrII	TTGA	Polymorphism	AAAC	225644	225647	4	AAAC -> TTGA	14	Substitution	0.429	7.8e-10	32		AAAC	TTGA	6
chrII	A	Polymorphism	G	225652	225652	1	G -> A	16	SNP (transition)	0.5	7.9e-16	25	0.5	G	A	8
chrII	AA	Polymorphism	TT	225655	225656	2	TT -> AA	14	Substitution	0.357	6.3e-12	30		TT	AA	5
chrII	C	Polymorphism	T	226172	226172	1	T -> C	30	SNP (transition)	0.467	5.6e-29	27	0.533	T	C	14
chrII	C	Polymorphism	T	226216	226216	1	T -> C	10	SNP (transition)	0.4	8.4e-13	37	0.5	T	C	4
chrII	G	Polymorphism	A	226218	226218	1	A -> G	10	SNP (transition)	0.3	4.8e-10	38	0.3	A	G	3
chrII	C	Polymorphism	A	226218	226218	1	A -> C	10	SNP (transversion)	0.3	4.8e-10	38	0.3	A	C	3
chrII	T	Polymorphism	A	226219	226219	1	A -> T	10	SNP (transversion)	0.6	1.3e-20	37	0.3	A	T	6
chrII	C	Polymorphism	T	226220	226220	1	T -> C	10	SNP (transition)	0.4	8.4e-13	37	0.5	T	C	4
chrII	T	Polymorphism	G	226221	226221	1	G -> T	10	SNP (transversion)	0.6	5.3e-20	37	0.3	G	T	6
chrII	CT	Polymorphism	GA	226222	226223	2	GA -> CT	8 -> 10	Substitution	40.0% -> 50.0%	3.3e-13	38		GA	CT	4
chrII	T	Polymorphism	A	226224	226224	1	A -> T	8	SNP (transversion)	0.5	1.1e-13	38	0.25	A	T	4
chrII	T	Polymorphism	A	226226	226226	1	A -> T	8	SNP (transversion)	0.5	1.8e-12	35	0.25	A	T	4
chrII	C	Polymorphism	A	226226	226226	1	A -> C	8	SNP (transversion)	0.25	7e-07	38	0.25	A	C	2
chrII	A	Polymorphism	G	226227	226227	1	G -> A	8	SNP (transition)	0.75	2.8e-20	35	0.125	G	A	6
chrII	C	Polymorphism	T	226228	226228	1	T -> C	8	SNP (transition)	0.5	7e-13	35	0.375	T	C	4
chrII	T	Polymorphism	A	226230	226230	1	A -> T	8	SNP (transversion)	0.25	7e-07	38	0.125	A	T	2
chrII	C	Polymorphism	A	226230	226230	1	A -> C	8	SNP (transversion)	0.625	1.8e-17	37	0.125	A	C	5
chrII	C	Polymorphism	T	226231	226231	1	T -> C	8	SNP (transition)	0.25	7e-07	38	0.25	T	C	2
chrII	A	Polymorphism	T	226231	226231	1	T -> A	8	SNP (transversion)	0.5	2.8e-13	37	0.25	T	A	4
chrII	C	Polymorphism	T	226232	226232	1	T -> C	8	SNP (transition)	0.375	2.2e-10	38	0.625	T	C	3
chrII	C	Polymorphism	G	226233	226233	1	G -> C	8	SNP (transversion)	0.625	5.6e-17	36	0.25	G	C	5
chrII	T	Polymorphism	G	226234	226234	1	G -> T	8	SNP (transversion)	0.5	1.1e-13	37	0.25	G	T	4
chrII	C	Polymorphism	A	226235	226235	1	A -> C	8	SNP (transversion)	0.375	4.4e-10	38	0.25	A	C	3
chrII	C	Polymorphism	G	226236	226236	1	G -> C	8	SNP (transversion)	0.375	4.4e-10	38	0.25	G	C	3
chrII	C	Polymorphism	G	226237	226237	1	G -> C	8	SNP (transversion)	0.5	2.8e-09	27	0.5	G	C	4
chrII	C	Polymorphism	A	226238	226238	1	A -> C	8	SNP (transversion)	0.375	1.1e-07	29	0.5	A	C	3
chrII	G	Polymorphism	A	226239	226239	1	A -> G	8	SNP (transition)	0.5	2.8e-13	37	0.25	A	G	4
chrII	C	Polymorphism	A	226240	226240	1	A -> C	8	SNP (transversion)	0.5	1.1e-13	38	0.375	A	C	4
chrII	C	Polymorphism	G	226241	226241	1	G -> C	8	SNP (transversion)	0.5	2.8e-13	37	0.5	G	C	4
chrII	C	Polymorphism	T	226242	226242	1	T -> C	8	SNP (transition)	0.625	5.6e-16	34	0.125	T	C	5
chrII	A	Polymorphism	C	226243	226243	1	C -> A	8	SNP (transversion)	0.5	4.4e-14	38	0.375	C	A	4
chrII	GA	Polymorphism	A-C	226245	226246	2	AC -> GA	8	Substitution	0.375	7e-09	28		AC	GA	3
chrII	G	Polymorphism	C	226247	226247	1	C -> G	8	SNP (transversion)	0.625	1.8e-14	31	0.25	C	G	5
chrII	CC	Polymorphism	AG	226249	226250	2	AG -> CC	8	Substitution	0.375	1.4e-08	32		AG	CC	3
chrII	A	Polymorphism	C	226252	226252	1	C -> A	7	SNP (transversion)	0.857	7e-21	36		C	A	6
chrII	CAG	Polymorphism	TCA	226254	226256	3	TCA -> CAG	7 -> 8	Substitution	75.0% -> 85.7%	1.8e-21	36		TCA	CAG	6
chrII	A	Polymorphism	T	226258	226258	1	T -> A	8	SNP (transversion)	0.875	3.2e-22	32	0.125	T	A	7
chrII	T	Polymorphism	A	226259	226259	1	A -> T	8	SNP (transversion)	0.625	5.6e-15	32	0.125	A	T	5
chrII	CTCG	Polymorphism	ACAT	226260	226263	4	ACAT -> CTCG	8 -> 9	Substitution	75.0% -> 77.8%	2.8e-14	29		ACAT	CTCG	6 -> 7
chrII	TAT	Polymorphism	GTA	226264	226266	3	GTA -> TAT	9	Substitution	1	6.3e-26	29		GTA	TAT	9
chrII	G	Polymorphism	C	226267	226267	1	C -> G	9	SNP (transversion)	0.889	2.3e-21	28	0.111	C	G	8
chrII	C	Polymorphism	T	226268	226268	1	T -> C	8	SNP (transition)	0.75	2.8e-20	35	0.25	T	C	6
chrII	CG	Polymorphism	TC	226269	226270	2	TC -> CG	8	Substitution	1	6.3e-20	26		TC	CG	8
chrII	T	Polymorphism	A	226271	226271	1	A -> T	8	SNP (transversion)	0.625	1.8e-17	37		A	T	5
chrII	C	Polymorphism	A	226272	226272	1	A -> C	8	SNP (transversion)	1	2.5e-22	27		A	C	8
chrII	TT	Polymorphism	CC	226273	226274	2	CC -> TT	8	Substitution	0.75	4.4e-19	33		CC	TT	6
chrII	C	Polymorphism	A	226275	226275	1	A -> C	8	SNP (transversion)	1	1e-20	25		A	C	8
chrII	T	Polymorphism	C	226276	226276	1	C -> T	8	SNP (transition)	0.75	4.4e-19	34		C	T	6
chrII	C	Polymorphism	G	226278	226278	1	G -> C	8	SNP (transversion)	1	1e-20	26		G	C	8
chrII	TT	Polymorphism	A-A	226279	226280	2	AA -> TT	8	Substitution	0.75	1e-08	21		AA	TT	6
chrII	A	Polymorphism	C	226282	226282	1	C -> A	8	SNP (transversion)	0.75	2.8e-11	21		C	A	6
chrII	A	Polymorphism	G	226284	226284	1	G -> A	8	SNP (transition)	0.75	1.7e-12	23		G	A	6
chrII	A	Polymorphism	T	226288	226288	1	T -> A	8	SNP (transversion)	0.75	2.8e-17	31	0.25	T	A	6
chrII	A	Polymorphism	C	226290	226290	1	C -> A	7	SNP (transversion)	1	4e-16	22		C	A	7
chrII	A	Polymorphism	C	226292	226292	1	C -> A	7	SNP (transversion)	1	6.3e-12	17		C	A	7
chrII	AT	Polymorphism	--	226889	226888	0	+AT	88	Insertion	0.295	3.6e-72	36			AT	26
chrII	T	Polymorphism	-	226889	226888	0	+T	88	Insertion	0.295	9.1e-75	37			T	26
chrII	T	Polymorphism	C	226936	226936	1	C -> T	55	SNP (transition)	0.382	4.3e-32	22	0.618	C	T	21
chrII	C	Polymorphism	A	226937	226937	1	A -> C	54	SNP (transversion)	0.278	6.9e-21	22	0.074	A	C	15
chrII	G	Polymorphism	T	226938	226938	1	T -> G	55	SNP (transversion)	0.327	2.1e-33	27	0.636	T	G	18
chrII	T	Polymorphism	C	226941	226941	1	C -> T	51	SNP (transition)	0.294	3.1e-36	33		C	T	15
chrII	TG	Polymorphism	GA	226954	226955	2	GA -> TG	36	Substitution	0.75	3e-77	32		GA	TG	27
chrII	A	Polymorphism	T	226957	226957	1	T -> A	36	SNP (transversion)	0.778	2.8e-49	21	0.222	T	A	28
chrII	A	Polymorphism	C	226959	226959	1	C -> A	35	SNP (transversion)	0.8	2.6e-72	28	0.2	C	A	28
chrII	A	Polymorphism	C	226963	226963	1	C -> A	37	SNP (transversion)	0.676	5.7e-59	28	0.216	C	A	25
chrII	A	Polymorphism	G	226965	226965	1	G -> A	36	SNP (transition)	1	4e-105	29		G	A	36
chrII	A	Polymorphism	T	226966	226966	1	T -> A	24	SNP (transversion)	0.625	3.9e-26	21	0.375	T	A	15
chrII	A	Polymorphism	T	226967	226967	1	T -> A	20	SNP (transversion)	0.35	6.9e-10	20	0.45	T	A	7
chrII	A	Polymorphism	T	226969	226969	1	T -> A	18	SNP (transversion)	0.389	3.3e-08	17	0.5	T	A	7
chrII	C	Polymorphism	T	226979	226979	1	T -> C	11	SNP (transition)	1	5e-37	34		T	C	11
chrII	T	Polymorphism	-	227166	227165	0	(T)6 -> (T)7	22	Insertion (tandem repeat)	0.909	2.3e-68	35			T	20
chrII	T	Polymorphism	C	227201	227201	1	C -> T	17	SNP (transition)	0.941	4.3e-57	36	0.059	C	T	16
chrII	G	Polymorphism	A	227302	227302	1	A -> G	13	SNP (transition)	0.923	5.2e-38	32		A	G	12
chrII	A	Polymorphism	G	227328	227328	1	G -> A	18	SNP (transition)	0.889	6.1e-53	34		G	A	16
chrII	T	Polymorphism	A	227387	227387	1	A -> T	26	SNP (transversion)	0.962	2.6e-74	31		A	T	25
chrII	C	Polymorphism	T	227881	227881	1	T -> C	24	SNP (transition)	1	1.6e-77	33		T	C	24
chrII	C	Polymorphism	T	228106	228106	1	T -> C	17	SNP (transition)	1	4e-55	32		T	C	17
chrII	G	Polymorphism	A	228142	228142	1	A -> G	17	SNP (transition)	1	1.6e-58	34		A	G	17
chrII	C	Polymorphism	T	228251	228251	1	T -> C	16	SNP (transition)	1	1e-48	31		T	C	16
chrII	T	Polymorphism	C	228551	228551	1	C -> T	21	SNP (transition)	1	2.5e-76	36		C	T	21
chrII	G	Polymorphism	A	228581	228581	1	A -> G	20	SNP (transition)	0.95	8e-68	36		A	G	19
chrII	T	Polymorphism	C	228645	228645	1	C -> T	13	SNP (transition)	1	3.2e-46	35		C	T	13
chrII	C	Polymorphism	T	229777	229777	1	T -> C	25	SNP (transition)	1	1e-90	36		T	C	25
chrII	T	Polymorphism	A	230037	230037	1	A -> T	30	SNP (transversion)	1	1e-90	31		A	T	30
chrII	T	Polymorphism	C	230255	230255	1	C -> T	17	SNP (transition)	1	7.9e-57	33		C	T	17
chrII	G	Polymorphism	A	230576	230576	1	A -> G	28	SNP (transition)	0.929	9.5e-79	32	0.071	A	G	26
chrII	G	Polymorphism	A	230849	230849	1	A -> G	25	SNP (transition)	0.96	6.3e-81	35		A	G	24
chrII	G	Polymorphism	A	231614	231614	1	A -> G	41	SNP (transition)	1	5e-136	34		A	G	41
chrII	G	Polymorphism	A	231704	231704	1	A -> G	43	SNP (transition)	0.977	6.8e-142	35		A	G	42
chrII	G	Polymorphism	A	231837	231837	1	A -> G	47	SNP (transition)	1	6.3e-170	36		A	G	47
chrII	T	Polymorphism	A	232488	232488	1	A -> T	36	SNP (transversion)	1	6.3e-116	33		A	T	36
chrII	T	Polymorphism	C	232618	232618	1	C -> T	32	SNP (transition)	0.969	2e-98	33		C	T	31
chrII	G	Polymorphism	A	233125	233125	1	A -> G	29	SNP (transition)	1	2.5e-99	34		A	G	29
chrII	T	Polymorphism	C	233405	233405	1	C -> T	28	SNP (transition)	1	6.3e-96	35		C	T	28
chrII	G	Polymorphism	A	233983	233983	1	A -> G	28	SNP (transition)	1	1.6e-87	31		A	G	28
chrII	C	Polymorphism	T	234340	234340	1	T -> C	27	SNP (transition)	0.926	1.1e-85	35		T	C	25
chrII	A	Polymorphism	G	234385	234385	1	G -> A	31	SNP (transition)	1	5e-103	34		G	A	31
chrII	C	Polymorphism	T	234604	234604	1	T -> C	20	SNP (transition)	1	1e-66	34		T	C	20
chrII	A	Polymorphism	T	234613	234613	1	T -> A	21	SNP (transversion)	0.952	2.1e-65	34		T	A	20
chrII	A	Polymorphism	G	234673	234673	1	G -> A	25	SNP (transition)	0.92	2.4e-83	37	0.04	G	A	23
chrII	G	Polymorphism	C	234856	234856	1	C -> G	21	SNP (transversion)	1	3.2e-74	36		C	G	21
chrII	T	Polymorphism	C	235113	235113	1	C -> T	22	SNP (transition)	0.909	2.3e-68	35		C	T	20
chrII	C	Polymorphism	T	235634	235634	1	T -> C	30	SNP (transition)	0.967	7.5e-98	34		T	C	29
chrII	G	Polymorphism	A	235843	235843	1	A -> G	26	SNP (transition)	1	2.5e-81	31		A	G	26
chrII		Polymorphism	A	235845	235845	1	-A	26	Deletion	1	4e-37	14		A		26
chrII	T	Polymorphism	C	236156	236156	1	C -> T	32	SNP (transition)	0.938	5e-100	34		C	T	30
chrII	A	Polymorphism	T	236256	236256	1	T -> A	14	SNP (transversion)	0.929	1.1e-47	37		T	A	13
chrII	T	Polymorphism	C	236313	236313	1	C -> T	7	SNP (transition)	0.857	4.4e-22	37	0.143	C	T	6
chrII	A	Polymorphism	G	236383	236383	1	G -> A	6	SNP (transition)	1	1e-21	35		G	A	6
chrII	AA	Polymorphism	GG	236390	236391	2	GG -> AA	6	Substitution	1	4e-21	34		GG	AA	6
chrII		Polymorphism	CTT	236433	236435	3	-CTT	6	Deletion	1	1.6e-08	14		CTT		6
chrII	A	Polymorphism	T	236441	236441	1	T -> A	6	SNP (transversion)	1	1.6e-17	28		T	A	6
chrII	A	Polymorphism	C	236489	236489	1	C -> A	17	SNP (transversion)	1	7.9e-57	33		C	A	17
chrII	C	Polymorphism	T	236626	236626	1	T -> C	27	SNP (transition)	0.963	6.8e-93	36		T	C	26
chrII	G	Polymorphism	A	237151	237151	1	A -> G	47	SNP (transition)	0.979	4.7e-160	36		A	G	46
chrII	T	Polymorphism	C	237541	237541	1	C -> T	23	SNP (transition)	1	1.6e-83	37		C	T	23
chrII	T	Polymorphism	C	237656	237656	1	C -> T	19	SNP (transition)	1	1.3e-59	31		C	T	19
chrII	C	Polymorphism	T	237660	237660	1	T -> C	19	SNP (transition)	1	2e-63	34		T	C	19
chrII	G	Polymorphism	A	237729	237729	1	A -> G	17	SNP (transition)	1	1.6e-58	34		A	G	17
chrII	T	Polymorphism	A	237971	237971	1	A -> T	23	SNP (transversion)	1	6.3e-79	35		A	T	23
chrII	C	Polymorphism	G	238080	238080	1	G -> C	19	SNP (transversion)	1	4e-69	37		G	C	19
chrII	G	Polymorphism	A	238111	238111	1	A -> G	20	SNP (transition)	1	1e-72	36		A	G	20
chrII	C	Polymorphism	T	238137	238137	1	T -> C	20	SNP (transition)	1	1e-70	35		T	C	20
chrII	T	Polymorphism	A	238163	238163	1	A -> T	16	SNP (transversion)	0.938	1.6e-50	34		A	T	15
chrII	A	Polymorphism	G	238186	238186	1	G -> A	14	SNP (transition)	1	1.6e-45	33		G	A	14
chrII	T	Polymorphism	C	238189	238189	1	C -> T	14	SNP (transition)	1	6.3e-47	33		C	T	14
chrII	A	Polymorphism	T	238224	238224	1	T -> A	16	SNP (transversion)	1	6.3e-52	33		T	A	16
chrII	A	Polymorphism	G	238239	238239	1	G -> A	16	SNP (transition)	1	1.6e-53	33		G	A	16
chrII	C	Polymorphism	A	238287	238287	1	A -> C	15	SNP (transversion)	1	3.2e-53	36		A	C	15
chrII	C	Polymorphism	T	238291	238291	1	T -> C	14	SNP (transition)	1	1e-49	36		T	C	14
chrII	G	Polymorphism	T	238346	238346	1	T -> G	18	SNP (transversion)	1	4e-60	33		T	G	18
chrII	A	Polymorphism	-	238390	238389	0	(A)7 -> (A)8	22	Insertion (tandem repeat)	1	4e-71	33			A	22
chrII	G	Polymorphism	A	238452	238452	1	A -> G	30	SNP (transition)	0.967	9.5e-101	35		A	G	29
chrII	C	Polymorphism	A	238608	238608	1	A -> C	44	SNP (transversion)	0.977	5.5e-141	33	0.023	A	C	43
chrII	T	Polymorphism	C	238611	238611	1	C -> T	45	SNP (transition)	0.978	1.1e-148	35		C	T	44
chrII	T	Polymorphism	C	238675	238675	1	C -> T	48	SNP (transition)	1	1e-168	36		C	T	48
chrII	A	Polymorphism	G	238737	238737	1	G -> A	50	SNP (transition)	1	1e-175	35		G	A	50
chrII		Polymorphism	T	238923	238923	1	(T)3 -> (T)2	24	Deletion (tandem repeat)	1	4e-39	16		T		24
chrII	A	Polymorphism	T	238944	238944	1	T -> A	27	SNP (transversion)	1	6.3e-98	37		T	A	27
chrII	A	Polymorphism	T	239434	239434	1	T -> A	31	SNP (transversion)	0.968	3.1e-98	34		T	A	30
chrII	C	Polymorphism	A	239528	239528	1	A -> C	34	SNP (transversion)	0.941	3.5e-113	36	0.059	A	C	32
chrII	T	Polymorphism	C	239597	239597	1	C -> T	31	SNP (transition)	0.968	3.1e-98	34	0.032	C	T	30
chrII	G	Polymorphism	T	239605	239605	1	T -> G	32	SNP (transversion)	1	2.5e-106	34		T	G	32
chrII	C	Polymorphism	T	239625	239625	1	T -> C	32	SNP (transition)	0.969	1.6e-101	33		T	C	31
chrII	A	Polymorphism	G	239864	239864	1	G -> A	32	SNP (transition)	1	1.6e-109	34		G	A	32
chrII	G	Polymorphism	A	239949	239949	1	A -> G	38	SNP (transition)	0.868	3.2e-107	35		A	G	33
chrII	G	Polymorphism	A	239951	239951	1	A -> G	38	SNP (transition)	0.921	2.7e-112	34	0.026	A	G	35
chrII	A	Polymorphism	C	240048	240048	1	C -> A	39	SNP (transversion)	0.974	2.5e-128	35		C	A	38
chrII	T	Polymorphism	C	240542	240542	1	C -> T	24	SNP (transition)	0.958	1.2e-70	32		C	T	23
chrII	A	Polymorphism	G	240840	240840	1	G -> A	41	SNP (transition)	1	4e-140	35		G	A	41
chrII	T	Polymorphism	C	240963	240963	1	C -> T	38	SNP (transition)	1	4e-126	33		C	T	38
chrII	G	Polymorphism	A	241143	241143	1	A -> G	44	SNP (transition)	1	6.3e-146	34		A	G	44
chrII	T	Polymorphism	C	241196	241196	1	C -> T	41	SNP (transition)	1	3.2e-144	36		C	T	41
chrII	C	Polymorphism	T	241422	241422	1	T -> C	25	SNP (transition)	0.92	3.8e-74	34	0.04	T	C	23
chrII	T	Polymorphism	C	241482	241482	1	C -> T	27	SNP (transition)	0.926	1.1e-85	35	0.037	C	T	25
chrII	C	Polymorphism	T	242012	242012	1	T -> C	32	SNP (transition)	1	1.6e-109	34		T	C	32
chrII	G	Polymorphism	A	242038	242038	1	A -> G	32	SNP (transition)	0.969	1.3e-104	34	0.031	A	G	31
chrII	A	Polymorphism	G	242434	242434	1	G -> A	34	SNP (transition)	0.941	2.2e-100	33	0.029	G	A	32
chrII	A	Polymorphism	G	242561	242561	1	G -> A	45	SNP (transition)	0.933	3.6e-135	33		G	A	42
chrII		Polymorphism	T	242652	242652	1	(T)13 -> (T)12	34	Deletion (tandem repeat)	0.971	1e-48	15		T		33
chrII	G	Polymorphism	C	242746	242746	1	C -> G	26	SNP (transversion)	1	2.5e-94	36		C	G	26
chrII	A	Polymorphism	G	243436	243436	1	G -> A	27	SNP (transition)	1	3.2e-95	35		G	A	27
chrII	A	Polymorphism	G	243486	243486	1	G -> A	24	SNP (transition)	1	2.5e-82	35		G	A	24
chrII	C	Polymorphism	T	243609	243609	1	T -> C	29	SNP (transition)	1	1.3e-90	32		T	C	29
chrII	T	Polymorphism	C	243768	243768	1	C -> T	22	SNP (transition)	1	6.3e-80	37		C	T	22
chrII	T	Polymorphism	C	243846	243846	1	C -> T	27	SNP (transition)	0.963	1.1e-87	34		C	T	26
chrII	G	Polymorphism	A	244011	244011	1	A -> G	53	SNP (transition)	1	3.2e-186	35		A	G	53
chrII	G	Polymorphism	A	244215	244215	1	A -> G	34	SNP (transition)	0.941	8.9e-107	35		A	G	32
chrII	G	Polymorphism	A	244779	244779	1	A -> G	32	SNP (transition)	1	2.5e-106	33		A	G	32
chrII	T	Polymorphism	C	245034	245034	1	C -> T	24	SNP (transition)	1	1e-84	36		C	T	24
chrII	G	Polymorphism	A	245073	245073	1	A -> G	22	SNP (transition)	0.955	1.7e-64	32		A	G	21
chrII	T	Polymorphism	C	245305	245305	1	C -> T	15	SNP (transition)	0.933	3.8e-47	34	0.067	C	T	14
chrII	A	Polymorphism	C	245694	245694	1	C -> A	14	SNP (transversion)	0.286	1.6e-10	32	0.714	C	A	4
chrII	A	Polymorphism	T	245697	245697	1	T -> A	14	SNP (transversion)	0.286	9.9e-10	31	0.714	T	A	4
chrII	A	Polymorphism	T	245699	245699	1	T -> A	14	SNP (transversion)	0.286	1.6e-08	28	0.714	T	A	4
chrII	AAAAA	Polymorphism	TGTCT	245716	245720	5	TGTCT -> AAAAA	14	Substitution	0.286	6.2e-09	31		TGTCT	AAAAA	4
chrII	A	Polymorphism	T	245722	245722	1	T -> A	14	SNP (transversion)	0.286	1.6e-08	27	0.714	T	A	4
chrII	A	Polymorphism	T	245724	245724	1	T -> A	14	SNP (transversion)	0.286	1e-11	35	0.643	T	A	4
chrII	A	Polymorphism	C	245726	245726	1	C -> A	14	SNP (transversion)	0.286	1e-11	36	0.643	C	A	4
chrII	A	Polymorphism	G	245727	245727	1	G -> A	14	SNP (transition)	0.286	9.9e-10	30	0.643	G	A	4
chrII	A	Polymorphism	T	245729	245729	1	T -> A	15	SNP (transversion)	0.333	3e-14	34	0.533	T	A	5
chrII	C	Polymorphism	T	245747	245747	1	T -> C	14	SNP (transition)	1	6.3e-40	29		T	C	14
chrII	G	Polymorphism	-	245773	245772	0	+G	15	Insertion	0.267	8.2e-07	23			G	4
chrII	A	Polymorphism	G	245773	245773	1	G -> A	15	SNP (transition)	0.267	2.2e-10	33	0.733	G	A	4
chrII	A	Polymorphism	-	245773	245772	0	(A)9 -> (A)10	15	Insertion (tandem repeat)	0.733	3.4e-37	36			A	11
chrII	A	Polymorphism	-	245773	245772	0	(A)9 -> (A)10	15	Insertion (tandem repeat)	0.733	5.4e-35	34			A	11
chrII	A	Polymorphism	-	245773	245772	0	(A)9 -> (A)10	15	Insertion (tandem repeat)	0.933	1.5e-41	31			A	14
chrII	A	Polymorphism	G	245877	245877	1	G -> A	28	SNP (transition)	1	4e-93	34		G	A	28
chrII	G	Polymorphism	T	246027	246027	1	T -> G	51	SNP (transversion)	0.98	5.1e-179	36		T	G	50
chrII	A	Polymorphism	G	246059	246059	1	G -> A	48	SNP (transition)	1	6.3e-164	35		G	A	48
chrII	A	Polymorphism	G	246172	246172	1	G -> A	31	SNP (transition)	1	3.2e-109	35		G	A	31
chrII	G	Polymorphism	A	246293	246293	1	A -> G	29	SNP (transition)	0.966	2.9e-97	35	0.034	A	G	28
chrII	C	Polymorphism	T	246575	246575	1	T -> C	36	SNP (transition)	0.972	1.1e-114	34		T	C	35
chrII	C	Polymorphism	A	246579	246579	1	A -> C	35	SNP (transversion)	0.971	3.5e-118	35		A	C	34
chrII	A	Polymorphism	G	246816	246816	1	G -> A	31	SNP (transition)	0.968	3.1e-101	35		G	A	30
chrII		Polymorphism	T	246944	246944	1	-T	22	Deletion	1	6.3e-36	17		T		22
chrII	T	Polymorphism	C	246960	246960	1	C -> T	23	SNP (transition)	0.957	5.8e-72	33	0.043	C	T	22
chrII	T	Polymorphism	C	247040	247040	1	C -> T	27	SNP (transition)	0.963	6.8e-93	37		C	T	26
chrII	G	Polymorphism	A	247234	247234	1	A -> G	33	SNP (transition)	0.939	2.6e-100	33		A	G	31
chrII	A	Polymorphism	G	247522	247522	1	G -> A	34	SNP (transition)	1	1e-119	35		G	A	34
chrII	T	Polymorphism	C	247531	247531	1	C -> T	32	SNP (transition)	1	1e-112	35		C	T	32
chrII	T	Polymorphism	A	247603	247603	1	A -> T	33	SNP (transversion)	1	3.2e-116	36		A	T	33
chrII	A	Polymorphism	G	247759	247759	1	G -> A	38	SNP (transition)	1	1e-133	35		G	A	38
chrII	G	Polymorphism	A	247789	247789	1	A -> G	34	SNP (transition)	1	2.5e-116	35		A	G	34
chrII	T	Polymorphism	C	247813	247813	1	C -> T	32	SNP (transition)	1	1e-112	35		C	T	32
chrII	T	Polymorphism	C	247993	247993	1	C -> T	27	SNP (transition)	1	3.2e-95	36		C	T	27
chrII	T	Polymorphism	A	248152	248152	1	A -> T	27	SNP (transversion)	0.852	2.8e-79	36	0.037	A	T	23
chrII	G	Polymorphism	A	248212	248212	1	A -> G	36	SNP (transition)	1	4e-123	35		A	G	36
chrII	T	Polymorphism	G	248555	248555	1	G -> T	26	SNP (transversion)	0.923	2e-77	34		G	T	24
chrII	A	Polymorphism	G	248659	248659	1	G -> A	10	SNP (transition)	1	1e-35	36		G	A	10
chrII	G	Polymorphism	C	248671	248671	1	C -> G	11	SNP (transversion)	1	6.3e-36	32		C	G	11
chrII	G	Polymorphism	A	248728	248728	1	A -> G	12	SNP (transition)	1	2.5e-40	33		A	G	12
chrII		Polymorphism	T	248762	248762	1	(T)4 -> (T)3	16	Deletion (tandem repeat)	1	4e-23	14		T		16
chrII	T	Polymorphism	C	248918	248918	1	C -> T	32	SNP (transition)	0.969	3.2e-92	31		C	T	31
chrII	A	Polymorphism	G	249073	249073	1	G -> A	39	SNP (transition)	0.974	3.9e-132	35		G	A	38
chrII	C	Polymorphism	T	249533	249533	1	T -> C	23	SNP (transition)	1	3.2e-81	36		T	C	23
chrII	A	Polymorphism	G	249570	249570	1	G -> A	31	SNP (transition)	0.968	3.1e-101	34		G	A	30
chrII	A	Polymorphism	G	250316	250316	1	G -> A	18	SNP (transition)	1	1e-63	36		G	A	18
chrII	T	Polymorphism	C	250774	250774	1	C -> T	39	SNP (transition)	0.949	2.3e-127	35	0.026	C	T	37
chrII	T	Polymorphism	A	251004	251004	1	A -> T	35	SNP (transversion)	0.971	2.2e-111	33		A	T	34
chrII	G	Polymorphism	T	251105	251105	1	T -> G	36	SNP (transversion)	1	2.5e-112	31		T	G	36
chrII	T	Polymorphism	G	251134	251134	1	G -> T	33	SNP (transversion)	0.97	8.3e-105	33		G	T	32
chrII	A	Polymorphism	G	251548	251548	1	G -> A	16	SNP (transition)	0.938	5.1e-43	29		G	A	15
chrII	T	Polymorphism	C	251593	251593	1	C -> T	26	SNP (transition)	0.269	5.9e-07	17	0.538	C	T	7
chrII	T	Polymorphism	C	251790	251790	1	C -> T	26	SNP (transition)	1	4e-89	34		C	T	26
chrII	T	Polymorphism	C	251800	251800	1	C -> T	25	SNP (transition)	1	1e-85	35		C	T	25
chrII	C	Polymorphism	G	251820	251820	1	G -> C	23	SNP (transversion)	0.957	1.5e-78	36		G	C	22
chrII	G	Polymorphism	A	251879	251879	1	A -> G	24	SNP (transition)	1	4e-75	31		A	G	24
chrII	G	Polymorphism	A	251882	251882	1	A -> G	24	SNP (transition)	0.958	6e-73	32		A	G	23
chrII	A	Polymorphism	G	252013	252013	1	G -> A	40	SNP (transition)	1	1e-136	34		G	A	40
chrII	T	Polymorphism	C	252027	252027	1	C -> T	40	SNP (transition)	1	1e-144	36		C	T	40
chrII	T	Polymorphism	C	252036	252036	1	C -> T	41	SNP (transition)	1	4e-140	35		C	T	41
chrII	T	Polymorphism	C	252044	252044	1	C -> T	41	SNP (transition)	1	3.2e-144	35		C	T	41
chrII	G	Polymorphism	C	252161	252161	1	C -> G	35	SNP (transversion)	1	3.2e-109	31		C	G	35
chrII	G	Polymorphism	A	252193	252193	1	A -> G	19	SNP (transition)	1	2e-63	34		A	G	19
chrII		Polymorphism	T	252562	252562	1	(T)3 -> (T)2	22	Deletion (tandem repeat)	1	6.3e-36	17		T		22
chrII	G	Polymorphism	T	252572	252572	1	T -> G	22	SNP (transversion)	0.955	1.4e-66	33	0.045	T	G	21
chrII	T	Polymorphism	C	252578	252578	1	C -> T	24	SNP (transition)	0.958	7.6e-80	36		C	T	23
chrII	C	Polymorphism	T	252589	252589	1	T -> C	23	SNP (transition)	1	1.3e-76	33		T	C	23
chrII	C	Polymorphism	T	252599	252599	1	T -> C	20	SNP (transition)	1	1e-68	35		T	C	20
chrII	G	Polymorphism	A	252680	252680	1	A -> G	20	SNP (transition)	0.85	9e-54	34	0.05	A	G	17
chrII	T	Polymorphism	G	252704	252704	1	G -> T	23	SNP (transversion)	1	6.3e-79	35		G	T	23
chrII	G	Polymorphism	T	252792	252792	1	T -> G	34	SNP (transversion)	1	6.3e-113	33		T	G	34
chrII	T	Polymorphism	C	253095	253095	1	C -> T	37	SNP (transition)	0.973	2.3e-114	33		C	T	36
chrII	A	Polymorphism	G	253219	253219	1	G -> A	52	SNP (transition)	1	1e-182	35		G	A	52
chrII	A	Polymorphism	G	253709	253709	1	G -> A	45	SNP (transition)	1	1e-153	34		G	A	45
chrII	T	Polymorphism	C	254030	254030	1	C -> T	36	SNP (transition)	0.944	1.6e-113	34		C	T	34
chrII	C	Polymorphism	T	254124	254124	1	T -> C	54	SNP (transition)	1	1.6e-173	33		T	C	54
chrII	T	Polymorphism	C	254349	254349	1	C -> T	63	SNP (transition)	1	3.2e-221	35		C	T	63
chrII	T	Polymorphism	C	254368	254368	1	C -> T	64	SNP (transition)	0.984	2e-219	35	0.016	C	T	63
chrII	T	Polymorphism	C	254409	254409	1	C -> T	60	SNP (transition)	0.967	7e-189	33	0.017	C	T	58
chrII	C	Polymorphism	T	254436	254436	1	T -> C	52	SNP (transition)	1	2.5e-172	33		T	C	52
chrII	G	Polymorphism	A	254834	254834	1	A -> G	27	SNP (transition)	1	1.6e-92	34		A	G	27
chrII	A	Polymorphism	T	254899	254899	1	T -> A	15	SNP (transversion)	0.933	6e-50	37		T	A	14
chrII	G	Polymorphism	A	255058	255058	1	A -> G	16	SNP (transition)	1	4e-55	34		A	G	16
chrII	G	Polymorphism	A	255127	255127	1	A -> G	20	SNP (transition)	0.9	1.2e-59	34		A	G	18
chrII	A	Polymorphism	G	255469	255469	1	G -> A	51	SNP (transition)	1	4e-174	35		G	A	51
chrII	A	Polymorphism	T	255688	255688	1	T -> A	18	SNP (transversion)	0.944	7.2e-54	33	0.056	T	A	17
chrII	A	Polymorphism	G	255740	255740	1	G -> A	27	SNP (transition)	0.963	6.8e-80	32		G	A	26
chrII	T	Polymorphism	C	255743	255743	1	C -> T	29	SNP (transition)	1	2.5e-99	34		C	T	29
chrII	C	Polymorphism	T	255828	255828	1	T -> C	37	SNP (transition)	1	1.6e-126	35		T	C	37
chrII	G	Polymorphism	-	255870	255869	0	(G)7 -> (G)8	39	Insertion (tandem repeat)	0.974	3.9e-113	30			G	38
chrII	A	Polymorphism	C	256267	256267	1	C -> A	22	SNP (transversion)	1	1.6e-75	34		C	A	22
chrII	AA	Polymorphism	--	256885	256884	0	(AA)4 -> (AA)5	12	Insertion (tandem repeat)	1	1e-36	31			AA	12
chrII	C	Polymorphism	T	256925	256925	1	T -> C	15	SNP (transition)	1	3.2e-44	30		T	C	15
chrII	T	Polymorphism	A	256941	256941	1	A -> T	15	SNP (transversion)	1	3.2e-53	36		A	T	15
chrII	A	Polymorphism	G	257176	257176	1	G -> A	35	SNP (transition)	0.971	5.5e-125	37		G	A	34
chrII	T	Polymorphism	C	257430	257430	1	C -> T	41	SNP (transition)	0.976	4.1e-135	34	0.024	C	T	40
chrII	C	Polymorphism	T	257565	257565	1	T -> C	40	SNP (transition)	0.95	4.9e-127	35	0.05	T	C	38
chrII	C	Polymorphism	T	257913	257913	1	T -> C	29	SNP (transition)	0.966	4.6e-100	36		T	C	28
chrII	C	Polymorphism	T	258153	258153	1	T -> C	37	SNP (transition)	1	7.9e-123	34		T	C	37
chrII	C	Polymorphism	A	258208	258208	1	A -> C	34	SNP (transversion)	1	6.3e-113	33		A	C	34
chrII	G	Polymorphism	A	258211	258211	1	A -> G	34	SNP (transition)	1	1.6e-109	33		A	G	34
chrII	C	Polymorphism	G	258313	258313	1	G -> C	36	SNP (transversion)	0.972	1.1e-107	31		G	C	35
chrII	A	Polymorphism	C	258409	258409	1	C -> A	37	SNP (transversion)	0.973	3.7e-125	35	0.027	C	A	36
chrII	T	Polymorphism	C	258653	258653	1	C -> T	53	SNP (transition)	0.925	5.8e-157	34	0.038	C	T	49
chrII	G	Polymorphism	A	258667	258667	1	A -> G	51	SNP (transition)	0.961	2e-154	32	0.02	A	G	49
chrII	A	Polymorphism	G	258722	258722	1	G -> A	64	SNP (transition)	0.359	5.5e-48	29	0.625	G	A	23
chrII	T	Polymorphism	A	258767	258767	1	A -> T	117	SNP (transversion)	0.615	5.2e-184	30	0.333	A	T	72
chrII	T	Polymorphism	C	258778	258778	1	C -> T	117	SNP (transition)	0.615	5.2e-184	31	0.368	C	T	72
chrII	G	Polymorphism	A	258791	258791	1	A -> G	127	SNP (transition)	0.606	6.5e-196	31	0.346	A	G	77
chrII	C	Polymorphism	T	258792	258792	1	T -> C	129	SNP (transition)	0.558	3e-172	29	0.395	T	C	72
chrII	A	Polymorphism	G	258794	258794	1	G -> A	135	SNP (transition)	0.615	8e-212	30	0.015	G	A	83
chrII	A	Polymorphism	T	258966	258966	1	T -> A	79	SNP (transversion)	0.253	4.4e-13	16	0.468	T	A	20
chrII	A	Polymorphism	C	258967	258967	1	C -> A	73	SNP (transversion)	0.26	1.7e-14	16	0.507	C	A	19
chrII	T	Polymorphism	A	258968	258968	1	A -> T	61	SNP (transversion)	0.279	6.9e-17	19	0.426	A	T	17
chrII	T	Polymorphism	A	258974	258974	1	A -> T	20	SNP (transversion)	0.45	1.2e-12	20	0.3	A	T	9
chrII	T	Polymorphism	C	258975	258975	1	C -> T	15	SNP (transition)	0.667	2.7e-14	18	0.067	C	T	10
chrII	C	Polymorphism	T	258989	258989	1	T -> C	2	SNP (transition)	1	4e-07	33		T	C	2
chrII	C	Polymorphism	T	259542	259542	1	T -> C	3	SNP (transition)	1	2.5e-07	23		T	C	3
chrII	ACA	Polymorphism	TTT	259552	259554	3	TTT -> ACA	8 -> 9	Substitution	62.5% -> 66.7%	1.3e-12	25		TTT	ACA	5 -> 6
chrII	A	Polymorphism	G	259555	259555	1	G -> A	10	SNP (transition)	0.9	7.9e-17	20	0.1	G	A	9
chrII	G	Polymorphism	A	259556	259556	1	A -> G	10	SNP (transition)	0.7	7.1e-10	17	0.2	A	G	7
chrII	AG	Polymorphism	CT	259558	259559	2	CT -> AG	11 -> 12	Substitution	72.7% -> 75.0%	2.4e-11	17		CT	AG	8 -> 9
chrII	CGT	Polymorphism	TCA	259563	259565	3	TCA -> CGT	15	Substitution	0.933	3.7e-26	19		TCA	CGT	14
chrII	C	Polymorphism	T	259566	259566	1	T -> C	15	SNP (transition)	0.8	1.7e-18	18		T	C	12
chrII	GC	Polymorphism	TT	259568	259569	2	TT -> GC	15	Substitution	1	3.2e-29	20		TT	GC	15
chrII	GC	Polymorphism	AA	259571	259572	2	AA -> GC	15	Substitution	0.8	1.8e-24	22		AA	GC	12
chrII	C	Polymorphism	A	259575	259575	1	A -> C	15	SNP (transversion)	0.8	1.8e-24	22	0.067	A	C	12
chrII	GA	Polymorphism	T-	259577	259577	1	T -> GA	15	Insertion	1	3.2e-32	22		T	GA	15
chrII	TG	Polymorphism	#NAME?	259580	259580	1	T -> TG	15	Insertion	1	3.2e-32	22		T	TG	15
chrII	AT	Polymorphism	GG	259582	259583	2	GG -> AT	15	Substitution	0.933	2.4e-30	23		GG	AT	14
chrII	G	Polymorphism	T	259586	259586	1	T -> G	15	SNP (transversion)	1	1e-33	22		T	G	15
chrII	G	Polymorphism	A	259588	259588	1	A -> G	15	SNP (transition)	1	3.2e-35	23		A	G	15
chrII	C	Polymorphism	A	259590	259590	1	A -> C	15	SNP (transversion)	0.933	2.4e-30	23	0.067	A	C	14
chrII	G	Polymorphism	T	259592	259592	1	T -> G	15	SNP (transversion)	1	1e-33	22		T	G	15
chrII	A	Polymorphism	C	259593	259593	1	C -> A	15	SNP (transversion)	0.4	4.9e-12	25	0.133	C	A	6
chrII	TC	Polymorphism	--	259594	259593	0	+TC	15	Insertion	0.267	2.2e-10	32			TC	4
chrII	C	Polymorphism	G	260514	260514	1	G -> C	27	SNP (transversion)	0.259	4.4e-15	30	0.63	G	C	7
chrII	T	Polymorphism	A	260515	260515	1	A -> T	25	SNP (transversion)	0.32	2.5e-12	23	0.6	A	T	8
chrII	A	Polymorphism	C	260521	260521	1	C -> A	26	SNP (transversion)	0.346	8.4e-09	16	0.5	C	A	9
chrII	G	Polymorphism	T	260523	260523	1	T -> G	26	SNP (transversion)	0.346	6.1e-08	15	0.5	T	G	9
chrII	A	Polymorphism	T	260527	260527	1	T -> A	28	SNP (transversion)	0.429	1.9e-11	16	0.357	T	A	12
chrII	T	Polymorphism	G	260528	260528	1	G -> T	28	SNP (transversion)	0.393	2.2e-14	20	0.464	G	T	11
chrII	CG	Polymorphism	TA	260529	260530	2	TA -> CG	29 -> 30	Substitution	40.0% -> 41.4%	7.3e-17	20		TA	CG	12
chrII	C	Polymorphism	A	260532	260532	1	A -> C	32	SNP (transversion)	0.531	5e-16	15	0.313	A	C	17
chrII	G	Polymorphism	A	260533	260533	1	A -> G	32	SNP (transition)	0.5	1.3e-14	15	0.25	A	G	16
chrII	G	Polymorphism	C	260534	260534	1	C -> G	32	SNP (transversion)	0.531	9e-13	12	0.375	C	G	17
chrII	C	Polymorphism	G	260535	260535	1	G -> C	31	SNP (transversion)	0.645	5.5e-21	15	0.065	G	C	20
chrII	A	Polymorphism	C	260536	260536	1	C -> A	31	SNP (transversion)	0.516	5.3e-18	17	0.161	C	A	16
chrII	G	Polymorphism	T	260537	260537	1	T -> G	33	SNP (transversion)	0.576	1.2e-18	15	0.121	T	G	19
chrII	C	Polymorphism	T	260538	260538	1	T -> C	33	SNP (transition)	0.667	1.4e-25	15	0.121	T	C	22
chrII	G	Polymorphism	T	260539	260539	1	T -> G	33	SNP (transversion)	0.515	2.3e-17	16	0.091	T	G	17
chrII	T	Polymorphism	A	260543	260543	1	A -> T	33	SNP (transversion)	0.485	2.2e-08	11	0.03	A	T	16
chrII	G	Polymorphism	A	260543	260543	1	A -> G	33	SNP (transition)	0.364	2.9e-16	20	0.03	A	G	12
chrII	G	Polymorphism	A	260546	260546	1	A -> G	34	SNP (transition)	0.412	2.8e-18	20	0.353	A	G	14
chrII	GT	Polymorphism	--	260548	260547	0	+GT	33	Insertion	0.273	3.1e-11	20			GT	9
chrII	A	Polymorphism	T	260548	260548	1	T -> A	33	SNP (transversion)	0.636	9.9e-20	13	0.091	T	A	21
chrII	A	Polymorphism	G	260550	260550	1	G -> A	33	SNP (transition)	0.576	1.7e-20	15	0.121	G	A	19
chrII	A	Polymorphism	C	260551	260551	1	C -> A	33	SNP (transversion)	0.545	2e-22	17		C	A	18
chrII	G	Polymorphism	T	260552	260552	1	T -> G	33	SNP (transversion)	0.606	4.2e-24	16	0.091	T	G	20
chrII	A	Polymorphism	C	260553	260553	1	C -> A	33	SNP (transversion)	0.576	4.2e-26	19	0.182	C	A	19
chrII	G	Polymorphism	C	260554	260554	1	C -> G	33	SNP (transversion)	0.697	6.1e-32	18	0.182	C	G	23
chrII	A	Polymorphism	C	260555	260555	1	C -> A	33	SNP (transversion)	0.727	1.2e-31	17	0.03	C	A	24
chrII	C	Polymorphism	T	260556	260556	1	T -> C	42	SNP (transition)	0.357	5.2e-14	16	0.429	T	C	15
chrII	G	Polymorphism	T	260558	260558	1	T -> G	42	SNP (transversion)	0.262	4.8e-10	18	0.524	T	G	11
chrII	TTTTTTTTT	Polymorphism	AAAAAGAAA	261339	261347	9	AAAAAGAAA -> TTTTTTTTT	23 -> 26	Substitution	37.5% -> 48.0%	7.1e-10	23		AAAAAGAAA	TTTTTTTTT	9 -> 12
chrII	CA	Polymorphism	AT	261349	261350	2	AT -> CA	27	Substitution	0.481	1.2e-32	29		AT	CA	13
chrII	G	Polymorphism	C	261352	261352	1	C -> G	28	SNP (transversion)	0.571	1.9e-36	28	0.429	C	G	16
chrII	GA	Polymorphism	AT	261355	261356	2	AT -> GA	32 -> 33	Substitution	56.3% -> 57.6%	5.3e-36	23		AT	GA	18 -> 19
chrII	AG	Polymorphism	TA	261357	261358	2	TA -> AG	35 -> 37	Substitution	45.7% -> 45.9%	1e-30	24		TA	AG	16 -> 17
chrII	C	Polymorphism	G	261361	261361	1	G -> C	42	SNP (transversion)	0.262	3.8e-12	19	0.667	G	C	11
chrII	C	Polymorphism	T	261363	261363	1	T -> C	46	SNP (transition)	0.478	2.7e-36	22	0.217	T	C	22
chrII	A	Polymorphism	T	261363	261363	1	T -> A	46	SNP (transversion)	0.304	2.2e-24	26	0.217	T	A	14
chrII	GA	Polymorphism	AT	261364	261365	2	AT -> GA	48 -> 49	Substitution	32.7% -> 33.3%	3.2e-17	19		AT	GA	16
chrII	A	Polymorphism	T	261366	261366	1	T -> A	51	SNP (transversion)	0.49	5.7e-34	20	0.471	T	A	25
chrII	T	Polymorphism	G	261368	261368	1	G -> T	56	SNP (transversion)	0.393	4.4e-23	18	0.554	G	T	22
chrII	C	Polymorphism	G	261370	261370	1	G -> C	59	SNP (transversion)	0.373	1.3e-24	18	0.525	G	C	22
chrII	TA	Polymorphism	C-	261372	261372	1	C -> TA	66	Insertion	0.409	1.4e-28	17		C	TA	27
chrII	AA	Polymorphism	CT	261373	261374	2	CT -> AA	68	Substitution	0.382	7.5e-23	15		CT	AA	26
chrII	A	Polymorphism	C	261376	261376	1	C -> A	72	SNP (transversion)	0.403	1.6e-27	17	0.125	C	A	29
chrII	T	Polymorphism	A	261377	261377	1	A -> T	72	SNP (transversion)	0.472	6.2e-35	17	0.375	A	T	34
chrII	T	Polymorphism	A	261383	261383	1	A -> T	88	SNP (transversion)	0.364	1e-34	18	0.068	A	T	32
chrII	GGCTCG	Polymorphism	CAGG-AC	261388	261393	6	CAGGAC -> GGCTCG	91 -> 96	Substitution	32.6% -> 34.1%	8.9e-32	16		CAGGAC	GGCTCG	31 -> 32
chrII	G	Polymorphism	A	261513	261513	1	A -> G	208	SNP (transition)	0.524	2.4e-104	16	0.466	A	G	109
chrII	G	Polymorphism	C	262450	262450	1	C -> G	41	SNP (transversion)	0.927	1.5e-12	4	0.073	C	G	38
chrII	A	Polymorphism	G	262528	262528	1	G -> A	36	SNP (transition)	0.972	7.9e-17	6		G	A	35
chrII	C	Polymorphism	T	262990	262990	1	T -> C	35	SNP (transition)	0.771	1e-20	10	0.229	T	C	27
chrII	C	Polymorphism	A	263230	263230	1	A -> C	60	SNP (transversion)	0.433	2.1e-18	13	0.317	A	C	26
chrII	C	Polymorphism	G	263232	263232	1	G -> C	41	SNP (transversion)	0.537	9.7e-25	16	0.098	G	C	22
chrII	A	Polymorphism	G	263232	263232	1	G -> A	41	SNP (transition)	0.268	4.1e-07	15	0.098	G	A	11
chrII	A	Polymorphism	G	263233	263233	1	G -> A	35	SNP (transition)	0.743	5.3e-32	16	0.029	G	A	26
chrII	T	Polymorphism	A	263235	263235	1	A -> T	29	SNP (transversion)	0.379	5e-12	17	0.172	A	T	11
chrII	C	Polymorphism	T	263238	263238	1	T -> C	17	SNP (transition)	0.529	8.1e-11	16	0.176	T	C	9
chrII	C	Polymorphism	A	263239	263239	1	A -> C	13	SNP (transversion)	0.462	3.7e-07	17	0.231	A	C	6
chrII	A	Polymorphism	C	263240	263240	1	C -> A	13	SNP (transversion)	0.538	4.6e-08	15	0.231	C	A	7
chrII	A	Polymorphism	G	263242	263242	1	G -> A	6	SNP (transition)	0.667	2.4e-08	22		G	A	4
chrII	T	Polymorphism	C	263263	263263	1	C -> T	6	SNP (transition)	0.667	9.2e-07	19	0.167	C	T	4
chrII	A	Polymorphism	C	263267	263267	1	C -> A	5	SNP (transversion)	0.6	6.3e-07	24	0.2	C	A	3
chrII	A	Polymorphism	C	263269	263269	1	C -> A	6	SNP (transversion)	0.667	5.9e-08	21		C	A	4
chrII	A	Polymorphism	G	263275	263275	1	G -> A	10	SNP (transition)	0.6	1.9e-07	16	0.3	G	A	6
chrII	G	Polymorphism	T	263277	263277	1	T -> G	12	SNP (transversion)	0.417	7.2e-07	18	0.5	T	G	5
chrII	G	Polymorphism	C	263278	263278	1	C -> G	12	SNP (transversion)	0.417	2.3e-07	19	0.083	C	G	5
chrII	A	Polymorphism	C	263278	263278	1	C -> A	12	SNP (transversion)	0.5	1.3e-08	19	0.083	C	A	6
chrII	A	Polymorphism	T	263279	263279	1	T -> A	14	SNP (transversion)	0.429	6.3e-07	17	0.286	T	A	6
chrII	T	Polymorphism	G	263280	263280	1	G -> T	15	SNP (transversion)	0.533	8.7e-10	16	0.133	G	T	8
chrII	A	Polymorphism	C	263281	263281	1	C -> A	16	SNP (transversion)	0.5	2.8e-10	18	0.188	C	A	8
chrII	T	Polymorphism	C	263282	263282	1	C -> T	17	SNP (transition)	0.471	8.5e-11	19	0.176	C	T	8
chrII	G	Polymorphism	T	263283	263283	1	T -> G	19	SNP (transversion)	0.421	4.2e-11	20	0.158	T	G	8
chrII	A	Polymorphism	T	263283	263283	1	T -> A	19	SNP (transversion)	0.316	3.6e-07	19	0.158	T	A	6
chrII	A	Polymorphism	C	263284	263284	1	C -> A	20	SNP (transversion)	0.6	4.3e-09	11	0.15	C	A	12
chrII	T	Polymorphism	C	263285	263285	1	C -> T	24	SNP (transition)	0.333	1.7e-12	23	0.083	C	T	8
chrII	A	Polymorphism	C	263285	263285	1	C -> A	24	SNP (transversion)	0.417	8.6e-07	13	0.083	C	A	10
chrII	T	Polymorphism	A	263286	263286	1	A -> T	27	SNP (transversion)	0.37	6.2e-11	17	0.407	A	T	10
chrII	T	Polymorphism	G	263287	263287	1	G -> T	29	SNP (transversion)	0.31	4.7e-10	18	0.207	G	T	9
chrII	A	Polymorphism	G	263287	263287	1	G -> A	29	SNP (transition)	0.448	1e-07	12	0.207	G	A	13
chrII	G	Polymorphism	A	263288	263288	1	A -> G	34	SNP (transition)	0.471	1.3e-15	16	0.294	A	G	16
chrII	G	Polymorphism	C	263291	263291	1	C -> G	51	SNP (transversion)	0.255	1.1e-12	19	0.02	C	G	13
chrII	A	Polymorphism	C	263293	263293	1	C -> A	65	SNP (transversion)	0.277	1.2e-12	15	0.031	C	A	18
chrII	T	Polymorphism	G	263299	263299	1	G -> T	99	SNP (transversion)	0.283	4e-19	15	0.414	G	T	28
chrII	A	Polymorphism	C	263569	263569	1	C -> A	50	SNP (transversion)	0.48	6.2e-14	12	0.5	C	A	24
chrII	A	Polymorphism	T	265355	265355	1	T -> A	50	SNP (transversion)	0.26	8.7e-31	32	0.74	T	A	13
chrII	T	Polymorphism	G	265357	265357	1	G -> T	53	SNP (transversion)	0.283	2e-40	35	0.698	G	T	15
chrII	G	Polymorphism	A	265359	265359	1	A -> G	59	SNP (transition)	0.339	2.8e-55	35	0.644	A	G	20
chrII	T	Polymorphism	A	265367	265367	1	A -> T	80	SNP (transversion)	0.35	4.6e-80	37	0.637	A	T	28
chrII	G	Polymorphism	A	265369	265369	1	A -> G	82	SNP (transition)	0.341	1.7e-82	37	0.646	A	G	28
chrII	T	Polymorphism	G	265382	265382	1	G -> T	92	SNP (transversion)	0.924	8.6e-212	26		G	T	85
chrII	A	Polymorphism	T	265590	265590	1	T -> A	41	SNP (transversion)	0.585	1.7e-30	18	0.195	T	A	24
chrII	A	Polymorphism	T	265591	265591	1	T -> A	36	SNP (transversion)	0.722	5e-34	17	0.028	T	A	26
chrII	C	Polymorphism	T	265592	265592	1	T -> C	29	SNP (transition)	0.31	4.7e-10	18	0.138	T	C	9
chrII	A	Polymorphism	T	265592	265592	1	T -> A	29	SNP (transversion)	0.483	3.9e-18	19	0.138	T	A	14
chrII	A	Polymorphism	C	265593	265593	1	C -> A	22	SNP (transversion)	0.727	6.2e-20	15	0.182	C	A	16
chrII	C	Polymorphism	G	265596	265596	1	G -> C	15	SNP (transversion)	0.667	2.6e-12	16	0.067	G	C	10
chrII	A	Polymorphism	G	265597	265597	1	G -> A	14	SNP (transition)	0.643	7.1e-12	17		G	A	9
chrII	C	Polymorphism	G	265598	265598	1	G -> C	14	SNP (transversion)	0.429	1.1e-08	19		G	C	6
chrII	A	Polymorphism	G	265598	265598	1	G -> A	14	SNP (transition)	0.429	6.3e-07	17		G	A	6
chrII	C	Polymorphism	A	265600	265600	1	A -> C	10	SNP (transversion)	0.4	8e-07	21	0.3	A	C	4
chrII	C	Polymorphism	T	265604	265604	1	T -> C	4	SNP (transition)	1	1.6e-07	18		T	C	4
chrII	G	Polymorphism	T	266017	266017	1	T -> G	15	SNP (transversion)	0.333	2.8e-08	22	0.333	T	G	5
chrII	T	Polymorphism	G	266019	266019	1	G -> T	30	SNP (transversion)	0.267	1.7e-08	19	0.4	G	T	8
chrII	A	Polymorphism	G	266019	266019	1	G -> A	30	SNP (transition)	0.3	1.2e-11	20	0.4	G	A	9
chrII	G	Polymorphism	C	266020	266020	1	C -> G	40	SNP (transversion)	0.55	6.2e-36	22	0.075	C	G	22
chrII	A	Polymorphism	T	266021	266021	1	T -> A	59	SNP (transversion)	0.424	1.3e-24	17	0.305	T	A	25
chrII	AG	Polymorphism	GA	266227	266228	2	GA -> AG	110	Substitution	0.9	4.6e-267	28		GA	AG	99
chrII	T	Polymorphism	C	266233	266233	1	C -> T	95	SNP (transition)	0.937	5.4e-241	29	0.053	C	T	89
chrII	T	Polymorphism	A	266250	266250	1	A -> T	72	SNP (transversion)	1	4e-195	27		A	T	72
chrII	T	Polymorphism	C	266257	266257	1	C -> T	71	SNP (transition)	0.366	3.1e-36	22	0.423	C	T	26
chrII	A	Polymorphism	T	266258	266258	1	T -> A	70	SNP (transversion)	0.386	1.2e-35	21	0.571	T	A	27
chrII	CC	Polymorphism	A--G	266259	266260	2	AG -> CC	70	Substitution	0.329	2e-26	17		AG	CC	23
chrII	A	Polymorphism	G	266261	266261	1	G -> A	71	SNP (transition)	0.254	9.6e-26	23	0.423	G	A	18
chrII	C	Polymorphism	A	266264	266264	1	A -> C	62	SNP (transversion)	0.306	2.8e-23	20	0.613	A	C	19
chrII	G	Polymorphism	C	266272	266272	1	C -> G	55	SNP (transversion)	0.273	8.2e-18	21	0.527	C	G	15
chrII	C	Polymorphism	T	266324	266324	1	T -> C	38	SNP (transition)	1	6.3e-130	34		T	C	38
chrII	G	Polymorphism	A	266331	266331	1	A -> G	38	SNP (transition)	1	2.5e-122	32		A	G	38
chrII	A	Polymorphism	T	266339	266339	1	T -> A	39	SNP (transversion)	1	2e-129	34		T	A	39
chrII	G	Polymorphism	C	266351	266351	1	C -> G	39	SNP (transversion)	1	1e-117	30		C	G	39
chrII	G	Polymorphism	C	266358	266358	1	C -> G	38	SNP (transversion)	1	1.6e-118	31		C	G	38
chrII	T	Polymorphism	-	266458	266457	0	(T)7 -> (T)8	34	Insertion (tandem repeat)	0.971	1.7e-101	31			T	33
chrII	A	Polymorphism	G	266478	266478	1	G -> A	30	SNP (transition)	0.967	4.8e-92	33		G	A	29
chrII	G	Polymorphism	C	266551	266551	1	C -> G	34	SNP (transversion)	0.971	8.5e-105	33	0.029	C	G	33
chrII	T	Polymorphism	C	266590	266590	1	C -> T	27	SNP (transition)	0.963	4.3e-85	34	0.037	C	T	26
chrII	G	Polymorphism	A	266718	266718	1	A -> G	25	SNP (transition)	1	3.2e-88	35		A	G	25
chrII	A	Polymorphism	G	266773	266773	1	G -> A	26	SNP (transition)	1	4e-89	35		G	A	26
chrII	A	Polymorphism	G	266791	266791	1	G -> A	26	SNP (transition)	0.962	2.6e-89	36		G	A	25
chrII	C	Polymorphism	T	267105	267105	1	T -> C	45	SNP (transition)	0.978	4.5e-153	35		T	C	44
chrII	T	Polymorphism	C	267339	267339	1	C -> T	32	SNP (transition)	1	6.3e-116	36		C	T	32
chrII	T	Polymorphism	-	267406	267405	0	(T)6 -> (T)7	26	Insertion (tandem repeat)	1	4e-89	34			T	26
chrII	T	Polymorphism	C	267510	267510	1	C -> T	26	SNP (transition)	0.962	2.6e-79	33		C	T	25
chrII	C	Polymorphism	T	267673	267673	1	T -> C	21	SNP (transition)	1	4e-72	35		T	C	21
chrII	A	Polymorphism	G	268100	268100	1	G -> A	36	SNP (transition)	0.944	6.3e-117	35	0.028	G	A	34
chrII	T	Polymorphism	C	268125	268125	1	C -> T	33	SNP (transition)	0.939	1.3e-109	36		C	T	31
chrII	G	Polymorphism	A	268319	268319	1	A -> G	30	SNP (transition)	0.967	7.5e-98	34		A	G	29
chrII	T	Polymorphism	G	268644	268644	1	G -> T	42	SNP (transversion)	1	1.6e-143	34		G	T	42
chrII	G	Polymorphism	C	268844	268844	1	C -> G	43	SNP (transversion)	0.977	1.7e-133	33	0.023	C	G	42
chrII	A	Polymorphism	G	268895	268895	1	G -> A	41	SNP (transition)	1	3.2e-144	35		G	A	41
chrII	A	Polymorphism	G	268913	268913	1	G -> A	40	SNP (transition)	0.975	1.3e-135	36		G	A	39
chrII	T	Polymorphism	C	268925	268925	1	C -> T	37	SNP (transition)	0.973	2.3e-114	33	0.027	C	T	36
chrII	G	Polymorphism	A	268930	268930	1	A -> G	34	SNP (transition)	0.971	1.1e-114	36		A	G	33
chrII	C	Polymorphism	T	268949	268949	1	T -> C	36	SNP (transition)	0.972	3.6e-118	35		T	C	35
chrII	G	Polymorphism	A	269066	269066	1	A -> G	39	SNP (transition)	0.949	5.9e-120	34		A	G	37
chrII	A	Polymorphism	G	269255	269255	1	G -> A	45	SNP (transition)	0.978	4.5e-153	35		G	A	44
chrII	T	Polymorphism	C	269653	269653	1	C -> T	21	SNP (transition)	0.952	2.1e-67	35		C	T	20
chrII	A	Polymorphism	G	269986	269986	1	G -> A	35	SNP (transition)	1	1e-119	35		G	A	35
chrII	T	Polymorphism	C	270169	270169	1	C -> T	44	SNP (transition)	0.977	5.5e-141	33		C	T	43
chrII	T	Polymorphism	G	270315	270315	1	G -> T	39	SNP (transversion)	0.974	6.2e-117	31		G	T	38
chrII		Polymorphism	GCA	270402	270404	3	(CAG)5 -> (CAG)4	35	Deletion (tandem repeat)	0.971	8.5e-47	14		GCA		34
chrII	GCAGGGATATAACCA	Polymorphism	---------------	270513	270512	0	(CAGCAGGGATATAAC)2 -> (CAGCAGGGATATAAC)3	31 -> 33	Insertion (tandem repeat)	90.3% -> 90.9%	1.3e-104	35			GCAGGGATATAACCA	28 -> 30
chrII		Polymorphism	GTT	270722	270724	3	-GTT	27	Deletion	1	4e-33	12		GTT		27
chrII		Polymorphism	T	270869	270869	1	(T)12 -> (T)11	24	Deletion (tandem repeat)	0.917	2.6e-31	15		T		22
chrII	T	Polymorphism	C	271427	271427	1	C -> T	33	SNP (transition)	0.939	4.2e-94	32		C	T	31
chrII	T	Polymorphism	C	271526	271526	1	C -> T	39	SNP (transition)	0.949	2.3e-127	36		C	T	37
chrII	T	Polymorphism	C	271598	271598	1	C -> T	43	SNP (transition)	0.977	6.8e-142	35	0.023	C	T	42
chrII	A	Polymorphism	G	271718	271718	1	G -> A	27	SNP (transition)	1	7.9e-90	34		G	A	27
chrII	A	Polymorphism	G	271912	271912	1	G -> A	15	SNP (transition)	1	3.2e-50	34		G	A	15
chrII	G	Polymorphism	A	271982	271982	1	A -> G	13	SNP (transition)	1	6.3e-45	34		A	G	13
chrII	C	Polymorphism	T	272234	272234	1	T -> C	39	SNP (transition)	1	2.5e-133	34		T	C	39
chrII		Polymorphism	ATCATC	272558	272563	6	(TCA)8 -> (TCA)6	26	Deletion (tandem repeat)	1	4e-37	15		ATCATC		26
chrII	T	Polymorphism	C	272587	272587	1	C -> T	26	SNP (transition)	1	1.6e-86	33		C	T	26
chrII	G	Polymorphism	A	272984	272984	1	A -> G	26	SNP (transition)	0.962	2.6e-84	34		A	G	25
chrII	A	Polymorphism	G	273289	273289	1	G -> A	44	SNP (transition)	0.977	2.8e-145	35		G	A	43
chrII	T	Polymorphism	C	273293	273293	1	C -> T	37	SNP (transition)	1	4e-119	33		C	T	37
chrII	A	Polymorphism	G	273735	273735	1	G -> A	24	SNP (transition)	0.958	6e-73	32	0.042	G	A	23
chrII	T	Polymorphism	-	273843	273842	0	(T)7 -> (T)8	20	Insertion (tandem repeat)	1	1e-64	33			T	20
chrII	T	Polymorphism	A	273921	273921	1	A -> T	23	SNP (transversion)	0.87	1.8e-61	32	0.043	A	T	20
chrII	G	Polymorphism	A	273951	273951	1	A -> G	22	SNP (transition)	1	2.5e-73	34		A	G	22
chrII	T	Polymorphism	A	274067	274067	1	A -> T	19	SNP (transversion)	1	2.5e-65	34		A	T	19
chrII		Polymorphism	T	274239	274239	1	(T)15 -> (T)14	13	Deletion (tandem repeat)	0.846	3.6e-13	14		T		11
chrII	TTCGTTCAAGT	Polymorphism	-----------	274348	274347	0	+TTCGTTCAAGT	8	Insertion	1	2.5e-26	35			TTCGTTCAAGT	8
chrII	A	Polymorphism	G	274372	274372	1	G -> A	8	SNP (transition)	1	2.5e-26	32		G	A	8
chrII	A	Polymorphism	G	274383	274383	1	G -> A	8	SNP (transition)	1	6.3e-28	34		G	A	8
chrII	A	Polymorphism	G	274494	274494	1	G -> A	22	SNP (transition)	1	1.6e-64	30		G	A	22
chrII	G	Polymorphism	A	274728	274728	1	A -> G	32	SNP (transition)	1	1e-112	36		A	G	32
chrII	A	Polymorphism	T	275384	275384	1	T -> A	34	SNP (transversion)	1	4e-106	32		T	A	34
chrII	AAAGCTA	Polymorphism	-------	275646	275645	0	+AAAGCTA	30 -> 33	Insertion	1	1e-102	34			AAAGCTA	30 -> 33
chrII	C	Polymorphism	T	275737	275737	1	T -> C	28	SNP (transition)	0.964	4.4e-91	34	0.036	T	C	27
chrII	A	Polymorphism	G	275989	275989	1	G -> A	39	SNP (transition)	0.949	5.9e-120	33	0.026	G	A	37
chrII		Polymorphism	C	275992	275992	1	-C	39	Deletion	1	3.2e-59	16		C		39
chrII	C	Polymorphism	T	276052	276052	1	T -> C	36	SNP (transition)	0.972	3.6e-118	34	0.028	T	C	35
chrII	G	Polymorphism	A	276361	276361	1	A -> G	30	SNP (transition)	0.967	7.5e-98	34		A	G	29
chrII	C	Polymorphism	T	276492	276492	1	T -> C	16	SNP (transition)	1	1.6e-53	33		T	C	16
chrII	G	Polymorphism	C	276799	276799	1	C -> G	34	SNP (transversion)	1	1e-119	35		C	G	34
chrII	T	Polymorphism	C	277277	277277	1	C -> T	37	SNP (transition)	0.973	9.3e-129	36		C	T	36
chrII	G	Polymorphism	A	277780	277780	1	A -> G	42	SNP (transition)	1	1e-147	36		A	G	42
chrII	ACATATCCATAT	Polymorphism	------------	278453	278452	0	+ACATATCCATAT	24 -> 29	Insertion	86.2% -> 88.0%	1.9e-76	35			ACATATCCATAT	21 -> 25
chrII	T	Polymorphism	C	278591	278591	1	C -> T	37	SNP (transition)	0.973	9.3e-111	32	0.027	C	T	36
chrII	A	Polymorphism	C	278605	278605	1	C -> A	36	SNP (transversion)	0.972	1.1e-114	33		C	A	35
chrII	G	Polymorphism	T	278769	278769	1	T -> G	18	SNP (transversion)	1	6.3e-62	34		T	G	18
chrII	C	Polymorphism	G	278884	278884	1	G -> C	15	SNP (transversion)	1	1e-54	37		G	C	15
chrII	A	Polymorphism	G	278889	278889	1	G -> A	15	SNP (transition)	1	3.2e-53	35		G	A	15
chrII	G	Polymorphism	A	278927	278927	1	A -> G	14	SNP (transition)	0.857	3.6e-37	32		A	G	12
chrII	A	Polymorphism	C	278954	278954	1	C -> A	12	SNP (transversion)	1	1e-42	35		C	A	12
chrII	T	Polymorphism	G	279162	279162	1	G -> T	47	SNP (transversion)	0.979	7.4e-151	33		G	T	46
chrII	T	Polymorphism	A	279446	279446	1	A -> T	36	SNP (transversion)	0.972	1.1e-114	33		A	T	35
chrII	C	Polymorphism	T	279910	279910	1	T -> C	35	SNP (transition)	0.971	5.5e-108	33		T	C	34
chrII	C	Polymorphism	T	280091	280091	1	T -> C	49	SNP (transition)	1	2.5e-167	35		T	C	49
chrII	G	Polymorphism	A	280263	280263	1	A -> G	30	SNP (transition)	0.967	7.5e-98	35		A	G	29
chrII	A	Polymorphism	G	280684	280684	1	G -> A	15	SNP (transition)	0.933	9.5e-46	34		G	A	14
chrII	A	Polymorphism	-	280694	280693	0	(A)2 -> (A)3	17	Insertion (tandem repeat)	1	5e-50	30			A	17
chrII	C	Polymorphism	A	280810	280810	1	A -> C	20	SNP (transversion)	1	1e-66	33		A	C	20
chrII	A	Polymorphism	T	283292	283292	1	T -> A	36	SNP (transversion)	0.972	3.6e-118	35	0.028	T	A	35
chrII	C	Polymorphism	A	283431	283431	1	A -> C	30	SNP (transversion)	0.967	3.8e-89	32		A	C	29
chrII	G	Polymorphism	A	283487	283487	1	A -> G	29	SNP (transition)	0.931	8.1e-82	32		A	G	27
chrII	T	Polymorphism	C	283573	283573	1	C -> T	30	SNP (transition)	0.933	2.7e-93	35		C	T	28
chrII	C	Polymorphism	G	283729	283729	1	G -> C	29	SNP (transversion)	1	3.2e-102	36		G	C	29
chrII	A	Polymorphism	G	284280	284280	1	G -> A	28	SNP (transition)	0.964	8.9e-94	35	0.036	G	A	27
chrII	T	Polymorphism	G	284437	284437	1	G -> T	52	SNP (transversion)	1	1e-182	36		G	T	52
chrII	G	Polymorphism	A	285109	285109	1	A -> G	27	SNP (transition)	0.852	5.5e-77	35	0.074	A	G	23
chrII	T	Polymorphism	C	323809	323809	1	C -> T	30	SNP (transition)	0.967	9.5e-101	36	0.033	C	T	29
chrII	A	Polymorphism	G	353498	353498	1	G -> A	5	SNP (transition)	0.8	1.3e-11	29	0.2	G	A	4
chrII	A	Polymorphism	G	353636	353636	1	G -> A	11	SNP (transition)	0.273	2.6e-09	36	0.727	G	A	3
chrII	G	Polymorphism	-	383179	383178	0	(G)2 -> (G)3	25	Insertion (tandem repeat)	1	3.2e-78	31			G	25
chrII		Polymorphism	CT	389426	389427	2	(CT)3 -> (CT)2	36	Deletion (tandem repeat)	0.972	3.5e-55	17		CT		35
chrII	GC	Polymorphism	CG	389429	389430	2	CG -> GC	35 -> 36	Substitution	94.3% -> 94.4%	5.5e-108	34		CG	GC	33 -> 34
chrII	T	Polymorphism	-	392347	392346	0	(T)10 -> (T)11	15	Insertion (tandem repeat)	1	3.2e-41	28			T	15
chrII	TAA	Polymorphism	G--	392522	392522	1	G -> TAA	27	Insertion	0.889	7.3e-79	34		G	TAA	24
chrII	T	Polymorphism	C	471963	471963	1	C -> T	36	SNP (transition)	0.972	3.6e-125	37	0.028	C	T	35
chrII		Polymorphism	A	492969	492969	1	(A)19 -> (A)18	13	Deletion (tandem repeat)	0.769	2.1e-08	11		A		10
chrII	A	Polymorphism	C	492970	492970	1	C -> A	13	SNP (transversion)	0.308	1.7e-07	24	0.615	C	A	4
chrII	A	Polymorphism	-	499558	499557	0	(A)21 -> (A)22	11	Insertion (tandem repeat)	0.273	1.3e-09	37			A	3
chrII	C	Polymorphism	G	552982	552982	1	G -> C	23	SNP (transversion)	1	2e-67	29		G	C	23
chrII	A	Polymorphism	T	561211	561211	1	T -> A	6	SNP (transversion)	0.667	1.5e-07	20	0.333	T	A	4
chrII	T	Polymorphism	C	570608	570608	1	C -> T	35	SNP (transition)	1	3.2e-116	33		C	T	35
chrII	T	Polymorphism	C	581185	581185	1	C -> T	45	SNP (transition)	1	3.2e-149	33		C	T	45
chrII	T	Polymorphism	G	590108	590108	1	G -> T	15	SNP (transversion)	0.267	3.3e-07	24	0.733	G	T	4
chrII	T	Polymorphism	C	613376	613376	1	C -> T	45	SNP (transition)	0.978	1.1e-148	34		C	T	44
chrII	T	Polymorphism	A	622106	622106	1	A -> T	16	SNP (transversion)	0.25	7.1e-08	27	0.688	A	T	4
chrII	T	Polymorphism	C	646739	646739	1	C -> T	27	SNP (transition)	0.963	2.7e-90	35		C	T	26
chrII	A	Polymorphism	G	698075	698075	1	G -> A	16	SNP (transition)	0.375	1.9e-09	21	0.563	G	A	6
chrII	T	Polymorphism	A	700123	700123	1	A -> T	16	SNP (transversion)	0.25	1.1e-08	28	0.75	A	T	4
chrII	C	Polymorphism	A	704350	704350	1	A -> C	11	SNP (transversion)	0.273	8.2e-08	32	0.636	A	C	3
chrII	C	Polymorphism	T	704354	704354	1	T -> C	10	SNP (transition)	0.3	7.6e-09	34	0.7	T	C	3
chrII	A	Polymorphism	T	704363	704363	1	T -> A	13	SNP (transversion)	0.308	2.8e-08	26	0.692	T	A	4
chrII	A	Polymorphism	G	721317	721317	1	G -> A	25	SNP (transition)	0.28	8.5e-10	22	0.72	G	A	7
chrII	C	Polymorphism	G	723102	723102	1	G -> C	30	SNP (transversion)	1	1e-99	33		G	C	30
chrII	C	Polymorphism	G	723175	723175	1	G -> C	31	SNP (transversion)	0.968	3.1e-107	36	0.032	G	C	30
chrII	A	Polymorphism	G	723232	723232	1	G -> A	30	SNP (transition)	0.933	2.7e-93	34		G	A	28
chrII	A	Polymorphism	G	723385	723385	1	G -> A	24	SNP (transition)	0.917	4.4e-73	35		G	A	22
chrII	A	Polymorphism	G	723393	723393	1	G -> A	24	SNP (transition)	0.958	3.8e-82	37		G	A	23
chrII	G	Polymorphism	A	723401	723401	1	A -> G	24	SNP (transition)	0.958	7.6e-80	35	0.042	A	G	23
chrII	T	Polymorphism	G	723419	723419	1	G -> T	21	SNP (transversion)	1	4e-72	34		G	T	21
chrII		Polymorphism	AAAA	723675	723678	4	(AA)7 -> (AA)5	21	Deletion (tandem repeat)	0.905	6.2e-27	16		AAAA		19
chrII	A	Polymorphism	G	723865	723865	1	G -> A	49	SNP (transition)	0.939	2.9e-148	34	0.02	G	A	46
chrII	A	Polymorphism	G	723949	723949	1	G -> A	48	SNP (transition)	0.938	1.7e-149	34	0.063	G	A	45
chrII	G	Polymorphism	A	724009	724009	1	A -> G	38	SNP (transition)	1	6.3e-130	34		A	G	38
chrII	G	Polymorphism	A	724096	724096	1	A -> G	32	SNP (transition)	0.938	5e-94	33		A	G	30
chrII	C	Polymorphism	T	724291	724291	1	T -> C	27	SNP (transition)	0.926	1.1e-85	35	0.074	T	C	25
chrII	G	Polymorphism	T	724613	724613	1	T -> G	46	SNP (transversion)	1	4e-157	34		T	G	46
chrII	G	Polymorphism	A	724679	724679	1	A -> G	32	SNP (transition)	1	1e-112	35		A	G	32
chrII	G	Polymorphism	A	724784	724784	1	A -> G	18	SNP (transition)	0.889	1.5e-54	35		A	G	16
chrII	A	Polymorphism	G	724872	724872	1	G -> A	31	SNP (transition)	1	6.3e-100	33		G	A	31
chrII	A	Polymorphism	G	724953	724953	1	G -> A	42	SNP (transition)	0.952	8.6e-134	34		G	A	40
chrII	G	Polymorphism	A	725168	725168	1	A -> G	28	SNP (transition)	1	1.6e-101	36		A	G	28
chrII	A	Polymorphism	G	725223	725223	1	G -> A	21	SNP (transition)	1	6.3e-68	32		G	A	21
chrII	G	Polymorphism	A	725258	725258	1	A -> G	19	SNP (transition)	0.947	1.9e-62	36	0.053	A	G	18
chrII	T	Polymorphism	C	725754	725754	1	C -> T	35	SNP (transition)	1	1e-119	35		C	T	35
chrII	G	Polymorphism	T	726249	726249	1	T -> G	32	SNP (transversion)	1	1e-112	35		T	G	32
chrII	C	Polymorphism	T	726522	726522	1	T -> C	20	SNP (transition)	1	1e-68	35		T	C	20
chrII	C	Polymorphism	T	726543	726543	1	T -> C	18	SNP (transition)	1	1e-63	35		T	C	18
chrII	GT	Polymorphism	--	726587	726586	0	+GT	18	Insertion	0.889	6.1e-53	34			GT	16
chrII	C	Polymorphism	A	726663	726663	1	A -> C	22	SNP (transversion)	1	1e-77	35		A	C	22
chrII	T	Polymorphism	C	726855	726855	1	C -> T	30	SNP (transition)	1	1e-108	37		C	T	30
chrII	A	Polymorphism	G	726888	726888	1	G -> A	30	SNP (transition)	0.967	6e-95	34	0.033	G	A	29
chrII	A	Polymorphism	C	726985	726985	1	C -> A	27	SNP (transversion)	1	3.2e-95	35		C	A	27
chrII		Polymorphism	AT	726993	726994	2	(AT)3 -> (AT)2	25	Deletion (tandem repeat)	1	1e-40	16		AT		25
chrII		Polymorphism	T	727090	727090	1	(T)5 -> (T)4	35	Deletion (tandem repeat)	1	3.2e-53	16		T		35
chrII	G	Polymorphism	A	727120	727120	1	A -> G	39	SNP (transition)	0.974	1.6e-124	34		A	G	38
chrII	T	Polymorphism	A	727163	727163	1	A -> T	39	SNP (transversion)	0.974	1.6e-124	33		A	T	38
chrII	T	Polymorphism	C	727268	727268	1	C -> T	25	SNP (transition)	1	1e-75	31		C	T	25
chrII	T	Polymorphism	C	727326	727326	1	C -> T	17	SNP (transition)	1	3.2e-60	35		C	T	17
chrII	A	Polymorphism	G	727581	727581	1	G -> A	31	SNP (transition)	0.935	1.5e-99	36		G	A	29
chrII	G	Polymorphism	A	727716	727716	1	A -> G	33	SNP (transition)	0.97	8.3e-105	33	0.03	A	G	32
chrII	A	Polymorphism	G	727755	727755	1	G -> A	35	SNP (transition)	0.943	3.8e-110	35		G	A	33
chrII	TT	Polymorphism	GG	727844	727845	2	GG -> TT	39	Substitution	0.974	1.6e-124	35		GG	TT	38
chrII	A	Polymorphism	G	727866	727866	1	G -> A	38	SNP (transition)	0.947	2.8e-120	34	0.026	G	A	36
chrII	G	Polymorphism	A	727938	727938	1	A -> G	43	SNP (transition)	0.977	6.8e-142	35		A	G	42
chrII	A	Polymorphism	G	728043	728043	1	G -> A	35	SNP (transition)	0.943	7.5e-107	34	0.029	G	A	33
chrII	G	Polymorphism	A	728070	728070	1	A -> G	32	SNP (transition)	0.969	1.6e-101	33		A	G	31
chrII	T	Polymorphism	C	728076	728076	1	C -> T	31	SNP (transition)	0.968	3.1e-101	35		C	T	30
chrII	A	Polymorphism	G	728104	728104	1	G -> A	27	SNP (transition)	0.963	2.7e-90	36		G	A	26
chrII	A	Polymorphism	G	728251	728251	1	G -> A	17	SNP (transition)	1	1.6e-58	34		G	A	17
chrII	T	Polymorphism	C	728314	728314	1	C -> T	14	SNP (transition)	0.929	8.8e-44	35		C	T	13
chrII	T	Polymorphism	C	728328	728328	1	C -> T	14	SNP (transition)	1	2.5e-48	35		C	T	14
chrII	T	Polymorphism	C	728335	728335	1	C -> T	15	SNP (transition)	0.933	9.5e-46	34	0.067	C	T	14
chrII	T	Polymorphism	C	728411	728411	1	C -> T	19	SNP (transition)	1	1.3e-59	32		C	T	19
chrII	A	Polymorphism	G	728435	728435	1	G -> A	17	SNP (transition)	0.941	6.8e-54	35		G	A	16
chrII	A	Polymorphism	G	728481	728481	1	G -> A	18	SNP (transition)	1	1e-63	35		G	A	18
chrII	T	Polymorphism	A	728495	728495	1	A -> T	19	SNP (transversion)	1	3.2e-67	36		A	T	19
chrII	A	Polymorphism	C	728499	728499	1	C -> A	19	SNP (transversion)	1	2.5e-65	35		C	A	19
chrII	C	Polymorphism	G	728585	728585	1	G -> C	22	SNP (transversion)	1	1e-77	35		G	C	22
chrII	G	Polymorphism	A	728613	728613	1	A -> G	22	SNP (transition)	1	1.6e-75	34		A	G	22
chrII	C	Polymorphism	T	728657	728657	1	T -> C	22	SNP (transition)	1	4e-71	32		T	C	22
chrII	A	Polymorphism	G	728660	728660	1	G -> A	22	SNP (transition)	0.955	8.8e-71	35		G	A	21
chrII	A	Polymorphism	C	728914	728914	1	C -> A	16	SNP (transversion)	1	1e-56	35		C	A	16
chrII	T	Polymorphism	C	728932	728932	1	C -> T	17	SNP (transition)	1	3.2e-60	35		C	T	17
chrII	A	Polymorphism	G	728992	728992	1	G -> A	17	SNP (transition)	1	3.2e-60	35		G	A	17
chrII	G	Polymorphism	A	729198	729198	1	A -> G	11	SNP (transition)	1	6.3e-36	32		A	G	11
chrII	G	Polymorphism	A	729547	729547	1	A -> G	33	SNP (transition)	0.97	5.2e-108	35		A	G	32
chrII	A	Polymorphism	G	729640	729640	1	G -> A	30	SNP (transition)	1	1e-105	35		G	A	30
chrII	C	Polymorphism	T	730031	730031	1	T -> C	23	SNP (transition)	1	1.3e-76	33		T	C	23
chrII	C	Polymorphism	T	730059	730059	1	T -> C	24	SNP (transition)	0.875	5.1e-73	36	0.042	T	C	21
chrII	C	Polymorphism	T	730165	730165	1	T -> C	19	SNP (transition)	0.947	3e-55	32		T	C	18
chrII	C	Polymorphism	T	730195	730195	1	T -> C	18	SNP (transition)	1	4e-60	34		T	C	18
chrII	C	Polymorphism	T	730234	730234	1	T -> C	16	SNP (transition)	1	2.5e-50	31		T	C	16
chrII	G	Polymorphism	C	730392	730392	1	C -> G	22	SNP (transversion)	1	1.6e-75	35		C	G	22
chrII	G	Polymorphism	A	730662	730662	1	A -> G	15	SNP (transition)	1	1e-51	34		A	G	15
chrII	A	Polymorphism	G	730725	730725	1	G -> A	12	SNP (transition)	0.917	3e-39	37	0.083	G	A	11
chrII	C	Polymorphism	T	730763	730763	1	T -> C	11	SNP (transition)	1	4e-38	34		T	C	11
chrII	G	Polymorphism	A	730861	730861	1	A -> G	26	SNP (transition)	0.885	3.3e-73	33	0.038	A	G	23
chrII	C	Polymorphism	T	730949	730949	1	T -> C	25	SNP (transition)	1	1e-80	32		T	C	25
chrII	TCT	Polymorphism	ATA	742052	742054	3	ATA -> TCT	16	Substitution	0.25	1.8e-09	34		ATA	TCT	4
chrII		Polymorphism	GCAATCT	746374	746380	7	-GCAATCT	32	Deletion	1	6.3e-52	17		GCAATCT		32
chrII	G	Polymorphism	A	753709	753709	1	A -> G	15	SNP (transition)	0.267	3.3e-07	25	0.733	A	G	4
chrII	A	Polymorphism	C	796638	796638	1	C -> A	7	SNP (transversion)	0.429	1.4e-07	28	0.571	C	A	3
chrII	T	Polymorphism	C	802088	802088	1	C -> T	20	SNP (transition)	0.25	1.5e-10	28	0.75	C	T	5
chrII	G	Polymorphism	A	805712	805712	1	A -> G	11	SNP (transition)	0.273	1e-08	34	0.727	A	G	3
chrII	AA	Polymorphism	--	809483	809482	0	(AA)7 -> (AA)8	11	Insertion (tandem repeat)	0.273	6.5e-07	29			AA	3
chrII	G	Polymorphism	A	813134	813134	1	A -> G	4	SNP (transition)	0.5	9.5e-07	35	0.5	A	G	2
chrII	G	Polymorphism	T	813138	813138	1	T -> G	6	SNP (transversion)	0.5	6.3e-07	26	0.5	T	G	3
chrII	T	Polymorphism	G	813170	813170	1	G -> T	7	SNP (transversion)	0.286	8.4e-07	37	0.571	G	T	2
chrII	G	Polymorphism	T	813176	813176	1	T -> G	7	SNP (transversion)	0.286	5.3e-07	38	0.429	T	G	2
chrII	T	Polymorphism	G	813178	813178	1	G -> T	9	SNP (transversion)	0.444	2e-13	37	0.222	G	T	4
chrII	A	Polymorphism	G	813179	813179	1	G -> A	12	SNP (transition)	0.25	3.5e-09	37	0.5	G	A	3
chrII	A	Polymorphism	G	813181	813181	1	G -> A	13	SNP (transition)	1	3.2e-46	36		G	A	13
chrII	A	Polymorphism	G	813183	813183	1	G -> A	14	SNP (transition)	1	1e-49	36		G	A	14

## Sheet: Chr3_Variants_Sc57
Sequence Name	Name	Type	Sequence	Minimum	Maximum	Length	Change	Coverage	Polymorphism Type	Variant Frequency	Variant P-Value (approximate)	Average Quality	Reference Frequency	Reference Nucleotide(s)	Variant Nucleotide(s)	Variant Raw Frequency
chrIII	T	Polymorphism	C	2	2	1	C -> T	182	SNP (transition)	0.269	5.8e-45	19	0.467	C	T	49
chrIII	T	Polymorphism	C	31	31	1	C -> T	173	SNP (transition)	0.254	7.9e-48	21	0.445	C	T	44
chrIII		Polymorphism	A	32	32	1	-A	166	Deletion	0.964	1.2e-134	10		A		160
chrIII		Polymorphism	AC	41	42	2	(CA)4 -> (CA)3	101	Deletion (tandem repeat)	0.95	1.3e-98	12		AC		96
chrIII	C	Polymorphism	A	54	54	1	A -> C	34	SNP (transversion)	0.676	4.4e-52	26	0.118	A	C	23
chrIII	A	Polymorphism	C	56	56	1	C -> A	30	SNP (transversion)	0.767	1.3e-49	24	0.133	C	A	23
chrIII	C	Polymorphism	-	93	92	0	(C)3 -> (C)4	12	Insertion (tandem repeat)	0.667	1.9e-12	18			C	8
chrIII	C	Polymorphism	-	147	146	0	+C	13	Insertion	0.308	1.7e-07	25			C	4
chrIII	C	Polymorphism	-	147	146	0	+C	13	Insertion	0.615	3.1e-15	22			C	8
chrIII	C	Polymorphism	A	160	160	1	A -> C	13	SNP (transversion)	0.538	6.6e-13	22	0.308	A	C	7
chrIII	G	Polymorphism	C	457	457	1	C -> G	18	SNP (transversion)	0.444	1e-13	22	0.333	C	G	8
chrIII	G	Polymorphism	C	459	459	1	C -> G	35	SNP (transversion)	0.286	8.9e-08	16	0.286	C	G	10
chrIII	T	Polymorphism	A	460	460	1	A -> T	52	SNP (transversion)	0.327	1.4e-16	18	0.385	A	T	17
chrIII	G	Polymorphism	T	461	461	1	T -> G	77	SNP (transversion)	0.403	2.5e-35	18	0.208	T	G	31
chrIII	A	Polymorphism	T	461	461	1	T -> A	77	SNP (transversion)	0.299	6.8e-21	17	0.208	T	A	23
chrIII	G	Polymorphism	T	462	462	1	T -> G	105	SNP (transversion)	0.457	3.6e-43	16	0.381	T	G	48
chrIII	T	Polymorphism	A	464	464	1	A -> T	231	SNP (transversion)	0.528	2.5e-105	15	0.208	A	T	122
chrIII	T	Polymorphism	A	465	465	1	A -> T	326	SNP (transversion)	0.666	3.1e-260	16	0.169	A	T	217
chrIII	G	Polymorphism	C	466	466	1	C -> G	426	SNP (transversion)	0.556	1.3e-279	17	0.085	C	G	237
chrIII	T	Polymorphism	C	467	467	1	C -> T	551	SNP (transition)	0.742	0	16	0.038	C	T	409
chrIII	T	Polymorphism	G	468	468	1	G -> T	695	SNP (transversion)	0.296	1.5e-134	15	0.498	G	T	206
chrIII	T	Polymorphism	A	470	470	1	A -> T	1223	SNP (transversion)	0.67	0	15	0.118	A	T	820
chrIII	T	Polymorphism	C	471	471	1	C -> T	1773	SNP (transition)	0.798	0	17	0.014	C	T	1415
chrIII	TTT	Polymorphism	C--A----C	472	474	3	CAC -> TTT	2586 -> 3004	Substitution	94.9% -> 95.4%	0	13		CAC	TTT	2453 -> 2866
chrIII	TTTTTTA	Polymorphism	C-C-C-A-A-C-C	476	482	7	CCCAACC -> TTTTTTA	3152 -> 3228	Substitution	86.9% -> 87.2%	0	13		CCCAACC	TTTTTTA	2748 -> 2805
chrIII	TG	Polymorphism	CC	484	485	2	CC -> TG	3230 -> 3236	Substitution	0.949	0	21		CC	TG	3065 -> 3071
chrIII	A	Polymorphism	C	488	488	1	C -> A	3243	SNP (transversion)	0.912	0	21	0.058	C	A	2957
chrIII	GG	Polymorphism	AT	490	491	2	AT -> GG	3247 -> 3249	Substitution	0.978	0	20		AT	GG	3174 -> 3176
chrIII	GA	Polymorphism	TCT	493	495	3	TCT -> GA	3252 -> 3253	Deletion	0.964	0	19		TCT	GA	3134 -> 3135
chrIII	C	Polymorphism	T	497	497	1	T -> C	3254	SNP (transition)	0.98	0	22	0.001	T	C	3188
chrIII	CG	Polymorphism	TT	500	501	2	TT -> CG	3255	Substitution	0.986	0	24		TT	CG	3209
chrIII	GAT	Polymorphism	CTA	503	505	3	CTA -> GAT	3255	Substitution	0.981	0	24		CTA	GAT	3192
chrIII	T	Polymorphism	C	507	507	1	C -> T	3255	SNP (transition)	0.999	0	26		C	T	3251
chrIII	AC	Polymorphism	CA	510	511	2	CA -> AC	3255	Substitution	0.993	0	26		CA	AC	3231
chrIII	AGG	Polymorphism	CCC	513	515	3	CCC -> AGG	3255	Substitution	0.987	0	24		CCC	AGG	3212
chrIII	GTA	Polymorphism	CCG	517	519	3	CCG -> GTA	3255	Substitution	0.995	0	26		CCG	GTA	3240
chrIII	GT	Polymorphism	CA	522	523	2	CA -> GT	3255	Substitution	0.998	0	27		CA	GT	3248
chrIII	GGC	Polymorphism	CAT	525	527	3	CAT -> GGC	3255	Substitution	0.999	0	27		CAT	GGC	3251
chrIII	G	Polymorphism	A	529	529	1	A -> G	3255	SNP (transition)	0.999	0	27	0.0003	A	G	3253
chrIII	GTCAGATG	Polymorphism	CGTTA-CCC	531	538	8	CGTTACCC -> GTCAGATG	3255	Substitution	0.995	0	26		CGTTACCC	GTCAGATG	3238
chrIII	GT	Polymorphism	CC	540	541	2	CC -> GT	3255	Substitution	0.999	0	28		CC	GT	3253
chrIII	T	Polymorphism	-	543	542	0	+T	3255	Insertion	1	0	28			T	3254
chrIII	AG	Polymorphism	C-T	544	545	2	CT -> AG	3255	Substitution	0.991	0	23		CT	AG	3225
chrIII	GA	Polymorphism	CC	547	548	2	CC -> GA	3255	Substitution	0.995	0	28		CC	GA	3239
chrIII	AG	Polymorphism	GT	550	551	2	GT -> AG	3255	Substitution	0.995	0	28		GT	AG	3239
chrIII	G	Polymorphism	T	726	726	1	T -> G	54	SNP (transversion)	0.426	1.3e-61	33	0.222	T	G	23
chrIII	C	Polymorphism	-	758	757	0	+C	26	Insertion	0.423	1.9e-22	26			C	11
chrIII	C	Polymorphism	T	776	776	1	T -> C	19	SNP (transition)	0.684	2.1e-31	27	0.316	T	C	13
chrIII	C	Polymorphism	T	780	780	1	T -> C	17	SNP (transition)	0.765	2.4e-36	30	0.235	T	C	13
chrIII	GG	Polymorphism	CA	793	794	2	CA -> GG	10	Substitution	0.9	3.2e-22	26		CA	GG	9
chrIII	T	Polymorphism	C	807	807	1	C -> T	8	SNP (transition)	0.875	3.2e-15	22	0.125	C	T	7
chrIII	ACCCAAT	Polymorphism	TTGTTTC	1226	1232	7	TTGTTTC -> ACCCAAT	3 -> 5	Substitution	66.7% -> 80.0%	3.2e-08	28		TTGTTTC	ACCCAAT	2 -> 4
chrIII	CA	Polymorphism	AG	1235	1236	2	AG -> CA	5	Substitution	1	1e-14	28		AG	CA	5
chrIII	GA	Polymorphism	TG	1238	1239	2	TG -> GA	5	Substitution	0.8	5e-14	36		TG	GA	4
chrIII	A	Polymorphism	T	1241	1241	1	T -> A	5	SNP (transversion)	1	1e-15	30		T	A	5
chrIII	G	Polymorphism	C	1243	1243	1	C -> G	5	SNP (transversion)	1	1e-14	28		C	G	5
chrIII		Polymorphism	T	1254	1254	1	(T)4 -> (T)3	8	Deletion (tandem repeat)	1	6.3e-12	15		T		8
chrIII	A	Polymorphism	G	1261	1261	1	G -> A	8	SNP (transition)	1	4e-27	33		G	A	8
chrIII	A	Polymorphism	G	1264	1264	1	G -> A	8	SNP (transition)	1	4e-27	33		G	A	8
chrIII	T	Polymorphism	A	1287	1287	1	A -> T	9	SNP (transversion)	1	1.3e-28	32		A	T	9
chrIII	G	Polymorphism	A	1304	1304	1	A -> G	10	SNP (transition)	1	1e-31	32		A	G	10
chrIII	C	Polymorphism	T	1308	1308	1	T -> C	10	SNP (transition)	1	1e-30	31		T	C	10
chrIII	T	Polymorphism	C	1310	1310	1	C -> T	10	SNP (transition)	1	1e-32	32		C	T	10
chrIII	G	Polymorphism	A	1322	1322	1	A -> G	10	SNP (transition)	1	1e-31	31		A	G	10
chrIII	A	Polymorphism	G	1324	1324	1	G -> A	10	SNP (transition)	1	1e-31	31		G	A	10
chrIII	T	Polymorphism	G	1331	1331	1	G -> T	11	SNP (transversion)	1	5e-37	33		G	T	11
chrIII	C	Polymorphism	A	1334	1334	1	A -> C	11	SNP (transversion)	1	1e-33	30		A	C	11
chrIII	C	Polymorphism	A	1345	1345	1	A -> C	12	SNP (transversion)	0.917	9.5e-34	32		A	C	11
chrIII	A	Polymorphism	G	1358	1358	1	G -> A	13	SNP (transition)	0.923	8.2e-37	32		G	A	12
chrIII	G	Polymorphism	A	1361	1361	1	A -> G	17	SNP (transition)	0.941	4.3e-49	32	0.059	A	G	16
chrIII		Polymorphism	G	1367	1367	1	-G	18	Deletion	1	1e-27	16		G		18
chrIII	T	Polymorphism	G	1371	1371	1	G -> T	19	SNP (transversion)	0.947	4.8e-57	32	0.053	G	T	18
chrIII	A	Polymorphism	C	1397	1397	1	C -> A	20	SNP (transversion)	0.9	7.6e-58	33		C	A	18
chrIII	T	Polymorphism	G	1480	1480	1	G -> T	25	SNP (transversion)	0.92	9.5e-79	36	0.08	G	T	23
chrIII	A	Polymorphism	C	1514	1514	1	C -> A	23	SNP (transversion)	0.913	8e-72	36	0.087	C	A	21
chrIII	T	Polymorphism	G	1533	1533	1	G -> T	24	SNP (transversion)	0.917	6.9e-71	33	0.042	G	T	22
chrIII	A	Polymorphism	G	1680	1680	1	G -> A	23	SNP (transition)	1	2.5e-74	32		G	A	23
chrIII	T	Polymorphism	C	1752	1752	1	C -> T	12	SNP (transition)	1	1.6e-41	35		C	T	12
chrIII	C	Polymorphism	T	1857	1857	1	T -> C	18	SNP (transition)	1	4e-60	33		T	C	18
chrIII	A	Polymorphism	-	1915	1914	0	(A)10 -> (A)11	20	Insertion (tandem repeat)	1	1e-68	34			A	20
chrIII	G	Polymorphism	T	2042	2042	1	T -> G	9	SNP (transversion)	0.778	1.4e-21	32		T	G	7
chrIII	A	Polymorphism	C	2077	2077	1	C -> A	9	SNP (transversion)	1	2e-30	33		C	A	9
chrIII	C	Polymorphism	T	2080	2080	1	T -> C	9	SNP (transition)	0.889	3.6e-26	33		T	C	8
chrIII	A	Polymorphism	G	2098	2098	1	G -> A	10	SNP (transition)	1	1e-34	35		G	A	10
chrIII	G	Polymorphism	A	2101	2101	1	A -> G	9	SNP (transition)	1	2.5e-31	34		A	G	9
chrIII		Polymorphism	TA	2133	2134	2	(TA)3 -> (TA)2	11	Deletion (tandem repeat)	1	2.5e-18	17		TA		11
chrIII	G	Polymorphism	A	2139	2139	1	A -> G	9	SNP (transition)	1	1e-27	31		A	G	9
chrIII	T	Polymorphism	A	2156	2156	1	A -> T	9	SNP (transversion)	1	1.3e-28	32		A	T	9
chrIII	G	Polymorphism	A	2177	2177	1	A -> G	10	SNP (transition)	1	1e-36	37		A	G	10
chrIII	A	Polymorphism	C	2198	2198	1	C -> A	9	SNP (transversion)	1	5e-34	37		C	A	9
chrIII	C	Polymorphism	T	2213	2213	1	T -> C	9	SNP (transition)	1	5e-34	37		T	C	9
chrIII	G	Polymorphism	A	2227	2227	1	A -> G	9	SNP (transition)	1	5e-34	37		A	G	9
chrIII	T	Polymorphism	C	2254	2254	1	C -> T	12	SNP (transition)	1	1.6e-41	34		C	T	12
chrIII	T	Polymorphism	C	2256	2256	1	C -> T	12	SNP (transition)	1	6.3e-44	36		C	T	12
chrIII	A	Polymorphism	G	2314	2314	1	G -> A	12	SNP (transition)	1	1e-42	36		G	A	12
chrIII	T	Polymorphism	A	2326	2326	1	A -> T	11	SNP (transversion)	0.909	1.1e-33	35	0.091	A	T	10
chrIII	T	Polymorphism	G	2362	2362	1	G -> T	9	SNP (transversion)	1	2e-30	34		G	T	9
chrIII	G	Polymorphism	T	2410	2410	1	T -> G	10	SNP (transversion)	1	1e-37	37		T	G	10
chrIII	G	Polymorphism	T	2422	2422	1	T -> G	10	SNP (transversion)	1	1e-33	33		T	G	10
chrIII	G	Polymorphism	C	2449	2449	1	C -> G	14	SNP (transversion)	1	6.3e-47	33		C	G	14
chrIII	C	Polymorphism	T	2478	2478	1	T -> C	15	SNP (transition)	0.867	3.3e-44	36	0.067	T	C	13
chrIII	C	Polymorphism	T	2493	2493	1	T -> C	17	SNP (transition)	1	7.9e-57	33		T	C	17
chrIII	C	Polymorphism	T	2533	2533	1	T -> C	22	SNP (transition)	1	1.6e-75	34		T	C	22
chrIII	A	Polymorphism	G	2554	2554	1	G -> A	22	SNP (transition)	0.955	7e-73	35	0.045	G	A	21
chrIII	G	Polymorphism	A	2566	2566	1	A -> G	23	SNP (transition)	1	3.2e-81	35		A	G	23
chrIII	G	Polymorphism	A	2705	2705	1	A -> G	22	SNP (transition)	0.955	1.1e-68	33		A	G	21
chrIII	C	Polymorphism	T	2730	2730	1	T -> C	24	SNP (transition)	1	1.6e-77	32		T	C	24
chrIII	A	Polymorphism	G	2739	2739	1	G -> A	26	SNP (transition)	1	6.3e-84	33		G	A	26
chrIII	A	Polymorphism	G	2801	2801	1	G -> A	24	SNP (transition)	1	2.5e-82	35		G	A	24
chrIII	G	Polymorphism	A	2869	2869	1	A -> G	22	SNP (transition)	1	6.3e-69	31		A	G	22
chrIII	T	Polymorphism	C	3046	3046	1	C -> T	24	SNP (transition)	1	2.5e-82	35		C	T	24
chrIII	T	Polymorphism	C	3050	3050	1	C -> T	25	SNP (transition)	1	1e-85	34		C	T	25
chrIII	T	Polymorphism	G	3079	3079	1	G -> T	23	SNP (transversion)	1	6.3e-79	34		G	T	23
chrIII	A	Polymorphism	C	3199	3199	1	C -> A	25	SNP (transversion)	0.96	6.3e-81	34		C	A	24
chrIII	T	Polymorphism	C	3241	3241	1	C -> T	24	SNP (transition)	0.958	3e-75	34	0.042	C	T	23
chrIII	G	Polymorphism	A	3274	3274	1	A -> G	21	SNP (transition)	0.952	2.1e-69	35	0.048	A	G	20
chrIII	TG	Polymorphism	AA	3279	3280	2	AA -> TG	23	Substitution	0.913	8e-72	34		AA	TG	21
chrIII	T	Polymorphism	C	3287	3287	1	C -> T	19	SNP (transition)	0.947	3e-64	36		C	T	18
chrIII	G	Polymorphism	T	3290	3290	1	T -> G	19	SNP (transversion)	1	4e-69	37		T	G	19
chrIII	G	Polymorphism	A	3316	3316	1	A -> G	18	SNP (transition)	1	6.3e-62	35		A	G	18
chrIII	T	Polymorphism	A	3340	3340	1	A -> T	26	SNP (transversion)	0.923	3.2e-82	35		A	T	24
chrIII	G	Polymorphism	A	3357	3357	1	A -> G	26	SNP (transition)	0.923	5.1e-75	33		A	G	24
chrIII	C	Polymorphism	T	3393	3393	1	T -> C	24	SNP (transition)	0.958	7.6e-80	35		T	C	23
chrIII	T	Polymorphism	C	3488	3488	1	C -> T	23	SNP (transition)	1	1.3e-76	34		C	T	23
chrIII	G	Polymorphism	A	3567	3567	1	A -> G	23	SNP (transition)	1	1.6e-83	36		A	G	23
chrIII	A	Polymorphism	T	3597	3597	1	T -> A	21	SNP (transversion)	0.952	2.1e-69	36	0.048	T	A	20
chrIII	A	Polymorphism	G	3669	3669	1	G -> A	27	SNP (transition)	0.926	1.1e-85	35		G	A	25
chrIII		Polymorphism	G	3706	3706	1	-G	26	Deletion	1	6.3e-45	18		G		26
chrIII	G	Polymorphism	A	3799	3799	1	A -> G	32	SNP (transition)	0.969	1.3e-104	35	0.031	A	G	31
chrIII	T	Polymorphism	C	3844	3844	1	C -> T	24	SNP (transition)	0.958	6e-73	33		C	T	23
chrIII	A	Polymorphism	G	3860	3860	1	G -> A	22	SNP (transition)	0.955	7e-73	35		G	A	21
chrIII	G	Polymorphism	A	3880	3880	1	A -> G	23	SNP (transition)	0.957	9.2e-70	32		A	G	22
chrIII	T	Polymorphism	C	3939	3939	1	C -> T	16	SNP (transition)	1	1.6e-53	34		C	T	16
chrIII	T	Polymorphism	C	3941	3941	1	C -> T	16	SNP (transition)	1	4e-55	35		C	T	16
chrIII	T	Polymorphism	C	3956	3956	1	C -> T	16	SNP (transition)	1	6.3e-52	33		C	T	16
chrIII	C	Polymorphism	A	4035	4035	1	A -> C	10	SNP (transversion)	1	1e-34	34		A	C	10
chrIII	G	Polymorphism	A	4072	4072	1	A -> G	10	SNP (transition)	1	1e-31	31		A	G	10
chrIII	G	Polymorphism	A	4077	4077	1	A -> G	10	SNP (transition)	1	1e-33	33		A	G	10
chrIII	AC	Polymorphism	TG	4080	4081	2	TG -> AC	10	Substitution	1	1e-33	33		TG	AC	10
chrIII	AA	Polymorphism	GG	4083	4084	2	GG -> AA	10	Substitution	1	1e-32	33		GG	AA	10
chrIII	C	Polymorphism	T	4090	4090	1	T -> C	10	SNP (transition)	1	1e-33	34		T	C	10
chrIII	A	Polymorphism	T	4093	4093	1	T -> A	10	SNP (transversion)	1	1e-34	34		T	A	10
chrIII	A	Polymorphism	-	4095	4094	0	+A	10	Insertion	1	1e-33	33			A	10
chrIII	T	Polymorphism	C	4112	4112	1	C -> T	9	SNP (transition)	1	1.3e-28	32		C	T	9
chrIII	A	Polymorphism	G	4122	4122	1	G -> A	6	SNP (transition)	1	1.6e-20	34		G	A	6
chrIII	TA	Polymorphism	AG	4129	4130	2	AG -> TA	6	Substitution	1	4e-18	30		AG	TA	6
chrIII	TA	Polymorphism	GT	4133	4134	2	GT -> TA	6	Substitution	1	6.3e-20	33		GT	TA	6
chrIII		Polymorphism	T	4148	4148	1	(T)4 -> (T)3	9	Deletion (tandem repeat)	1	3.2e-14	15		T		9
chrIII	C	Polymorphism	G	4150	4150	1	G -> C	9	SNP (transversion)	1	7.9e-27	29		G	C	9
chrIII	G	Polymorphism	A	4155	4155	1	A -> G	9	SNP (transition)	1	1e-27	31		A	G	9
chrIII	A	Polymorphism	C	4161	4161	1	C -> A	9	SNP (transversion)	1	1.6e-29	33		C	A	9
chrIII	C	Polymorphism	T	4171	4171	1	T -> C	9	SNP (transition)	1	1.6e-29	32		T	C	9
chrIII	C	Polymorphism	G	4178	4178	1	G -> C	9	SNP (transversion)	1	1.3e-28	31		G	C	9
chrIII	C	Polymorphism	A	4184	4184	1	A -> C	9	SNP (transversion)	1	1.6e-29	32		A	C	9
chrIII	A	Polymorphism	G	4186	4186	1	G -> A	9	SNP (transition)	1	7.9e-27	30		G	A	9
chrIII	T	Polymorphism	G	4197	4197	1	G -> T	10	SNP (transversion)	1	1e-32	32		G	T	10
chrIII	T	Polymorphism	C	4238	4238	1	C -> T	10	SNP (transition)	1	1e-33	33		C	T	10
chrIII	TTT	Polymorphism	ACA	4241	4243	3	ACA -> TTT	10	Substitution	1	1e-33	34		ACA	TTT	10
chrIII	G	Polymorphism	A	4262	4262	1	A -> G	12	SNP (transition)	1	4e-39	33		A	G	12
chrIII	C	Polymorphism	G	4264	4264	1	G -> C	12	SNP (transversion)	0.917	4.8e-37	35		G	C	11
chrIII	G	Polymorphism	T	4351	4351	1	T -> G	23	SNP (transversion)	1	1.3e-76	33		T	G	23
chrIII	T	Polymorphism	A	4354	4354	1	A -> T	22	SNP (transversion)	1	1e-77	35		A	T	22
chrIII	T	Polymorphism	G	4360	4360	1	G -> T	22	SNP (transversion)	1	1.6e-75	35		G	T	22
chrIII	C	Polymorphism	T	4371	4371	1	T -> C	20	SNP (transition)	1	1e-66	33		T	C	20
chrIII	A	Polymorphism	G	4395	4395	1	G -> A	20	SNP (transition)	1	1e-70	35		G	A	20
chrIII	T	Polymorphism	C	4426	4426	1	C -> T	22	SNP (transition)	1	1.6e-75	34		C	T	22
chrIII	C	Polymorphism	T	4429	4429	1	T -> C	22	SNP (transition)	0.909	2.3e-66	34		T	C	20
chrIII	T	Polymorphism	G	4432	4432	1	G -> T	22	SNP (transversion)	1	1e-66	31		G	T	22
chrIII	T	Polymorphism	C	4436	4436	1	C -> T	20	SNP (transition)	0.95	4e-62	33		C	T	19
chrIII	C	Polymorphism	T	4440	4440	1	T -> C	20	SNP (transition)	0.95	3.2e-60	33	0.05	T	C	19
chrIII	A	Polymorphism	G	4463	4463	1	G -> A	16	SNP (transition)	1	6.3e-52	32		G	A	16
chrIII	C	Polymorphism	G	4476	4476	1	G -> C	16	SNP (transversion)	0.875	7.6e-45	34		G	C	14
chrIII	CC	Polymorphism	TT	4489	4490	2	TT -> CC	18	Substitution	1	1.6e-56	32		TT	CC	18
chrIII	C	Polymorphism	T	4509	4509	1	T -> C	14	SNP (transition)	0.286	6.3e-11	34	0.714	T	C	4
chrIII	C	Polymorphism	A	4519	4519	1	A -> C	13	SNP (transversion)	0.308	2.8e-10	32	0.692	A	C	4
chrIII	C	Polymorphism	G	4533	4533	1	G -> C	13	SNP (transversion)	0.308	1.1e-08	28	0.692	G	C	4
chrIII	C	Polymorphism	T	4576	4576	1	T -> C	7	SNP (transition)	1	2.5e-20	28		T	C	7
chrIII	G	Polymorphism	A	4586	4586	1	A -> G	8	SNP (transition)	0.875	5e-18	26	0.125	A	G	7
chrIII	G	Polymorphism	A	4593	4593	1	A -> G	8	SNP (transition)	0.875	8e-21	30		A	G	7
chrIII	A	Polymorphism	C	4627	4627	1	C -> A	8	SNP (transversion)	1	1e-24	30		C	A	8
chrIII	A	Polymorphism	G	4631	4631	1	G -> A	6	SNP (transition)	0.833	6e-13	26	0.167	G	A	5
chrIII	T	Polymorphism	-	4639	4638	0	+T	6	Insertion	0.333	6e-07	37			T	2
chrIII	GTG	Polymorphism	---	4639	4638	0	+GTG	6	Insertion	0.333	6e-07	37			GTG	2
chrIII	CTGTC	Polymorphism	GGCAT	4639	4643	5	GGCAT -> CTGTC	6	Substitution	0.833	1.9e-16	34		GGCAT	CTGTC	5
chrIII	C	Polymorphism	A	4645	4645	1	A -> C	6	SNP (transversion)	0.833	6e-17	34	0.167	A	C	5
chrIII	ATAC	Polymorphism	TGTG	4648	4651	4	TGTG -> ATAC	6	Substitution	0.667	2.4e-14	34		TGTG	ATAC	4
chrIII	ACATCTG	Polymorphism	TGTATCA	4652	4658	7	TGTATCA -> ACATCTG	4	Substitution	1	1e-12	32		TGTATCA	ACATCTG	4
chrIII	C	Polymorphism	A	4660	4660	1	A -> C	4	SNP (transversion)	1	4e-13	31		A	C	4
chrIII	CT	Polymorphism	AG	4662	4663	2	AG -> CT	4	Substitution	1	1.6e-13	33		AG	CT	4
chrIII	GA	Polymorphism	--	4667	4666	0	+GA	3 -> 5	Insertion	60.0% -> 100.0%	6.3e-10	35			GA	3
chrIII	C	Polymorphism	T	4667	4667	1	T -> C	5	SNP (transition)	0.8	7.9e-11	27		T	C	4
chrIII	G	Polymorphism	T	4668	4668	1	T -> G	5	SNP (transversion)	0.6	1.6e-10	37		T	G	3
chrIII	A	Polymorphism	T	4669	4669	1	T -> A	5	SNP (transversion)	0.8	2e-12	32		T	A	4
chrIII	A	Polymorphism	T	4671	4671	1	T -> A	6	SNP (transversion)	0.833	1.9e-13	27		T	A	5
chrIII	T	Polymorphism	A	4673	4673	1	A -> T	7	SNP (transversion)	1	2.5e-13	18		A	T	7
chrIII	CC	Polymorphism	AT	4674	4675	2	AT -> CC	8 -> 9	Substitution	33.3% -> 37.5%	4.2e-08	31		AT	CC	3
chrIII	G	Polymorphism	T	4678	4678	1	T -> G	15	SNP (transversion)	0.667	2.8e-16	20	0.133	T	G	10
chrIII	T	Polymorphism	C	4679	4679	1	C -> T	19	SNP (transition)	0.842	1.5e-26	18		C	T	16
chrIII	G	Polymorphism	A	4680	4680	1	A -> G	25	SNP (transition)	0.64	7.3e-25	20	0.08	A	G	16
chrIII	A	Polymorphism	T	4682	4682	1	T -> A	36	SNP (transversion)	0.25	4e-09	18	0.528	T	A	9
chrIII	C	Polymorphism	G	4859	4859	1	G -> C	21	SNP (transversion)	0.952	2.1e-43	23		G	C	20
chrIII	C	Polymorphism	T	4925	4925	1	T -> C	27	SNP (transition)	0.963	1.1e-48	20		T	C	26
chrIII	T	Polymorphism	G	5093	5093	1	G -> T	22	SNP (transversion)	0.955	5.4e-33	16	0.045	G	T	21
chrIII	T	Polymorphism	A	5149	5149	1	A -> T	22	SNP (transversion)	0.955	5.4e-33	16		A	T	21
chrIII	G	Polymorphism	A	5207	5207	1	A -> G	17	SNP (transition)	0.941	2.7e-28	18		A	G	16
chrIII	A	Polymorphism	T	5277	5277	1	T -> A	12	SNP (transversion)	0.917	1.9e-19	18	0.083	T	A	11
chrIII	A	Polymorphism	T	5488	5488	1	T -> A	4	SNP (transversion)	0.75	5e-07	23	0.25	T	A	3
chrIII	C	Polymorphism	A	5520	5520	1	A -> C	15	SNP (transversion)	1	3.2e-35	24		A	C	15
chrIII	G	Polymorphism	-	5611	5610	0	+G	24	Insertion	0.958	1.5e-54	24			G	23
chrIII	T	Polymorphism	C	5626	5626	1	C -> T	27	SNP (transition)	0.926	1.1e-60	26	0.037	C	T	25
chrIII	C	Polymorphism	T	5629	5629	1	T -> C	27	SNP (transition)	0.926	1.1e-60	25	0.037	T	C	25
chrIII	T	Polymorphism	C	5633	5633	1	C -> T	27	SNP (transition)	1	7.9e-63	24		C	T	27
chrIII	C	Polymorphism	T	5678	5678	1	T -> C	28	SNP (transition)	0.929	3.8e-63	26	0.036	T	C	26
chrIII	C	Polymorphism	T	5828	5828	1	T -> C	39	SNP (transition)	1	1.3e-82	21		T	C	39
chrIII	T	Polymorphism	C	5904	5904	1	C -> T	44	SNP (transition)	1	2.5e-84	20		C	T	44
chrIII	G	Polymorphism	A	5975	5975	1	A -> G	43	SNP (transition)	0.977	6.7e-79	20		A	G	42
chrIII	G	Polymorphism	A	5985	5985	1	A -> G	39	SNP (transition)	0.974	3.9e-75	20		A	G	38
chrIII	C	Polymorphism	T	6001	6001	1	T -> C	36	SNP (transition)	0.972	1.1e-65	20		T	C	35
chrIII	T	Polymorphism	C	6009	6009	1	C -> T	33	SNP (transition)	0.939	6.5e-57	20	0.03	C	T	31
chrIII	C	Polymorphism	G	6050	6050	1	G -> C	30	SNP (transversion)	0.967	3.7e-60	21		G	C	29
chrIII	T	Polymorphism	C	6085	6085	1	C -> T	27	SNP (transition)	1	1e-54	21		C	T	27
chrIII	C	Polymorphism	T	6093	6093	1	T -> C	27	SNP (transition)	0.963	2.7e-51	21	0.037	T	C	26
chrIII	T	Polymorphism	A	6159	6159	1	A -> T	23	SNP (transversion)	0.913	1.6e-44	23	0.087	A	T	21
chrIII	T	Polymorphism	C	6190	6190	1	C -> T	18	SNP (transition)	1	2.5e-49	27		C	T	18
chrIII	A	Polymorphism	G	6221	6221	1	G -> A	14	SNP (transition)	0.929	3.5e-41	33		G	A	13
chrIII	T	Polymorphism	G	6226	6226	1	G -> T	14	SNP (transversion)	1	6.3e-47	34		G	T	14
chrIII	GT	Polymorphism	CC	6250	6251	2	CC -> GT	14	Substitution	1	2.5e-48	36		CC	GT	14
chrIII	T	Polymorphism	C	6256	6256	1	C -> T	14	SNP (transition)	1	4e-51	36		C	T	14
chrIII	T	Polymorphism	C	6262	6262	1	C -> T	14	SNP (transition)	1	4e-44	32		C	T	14
chrIII	CTTTGAAAA	Polymorphism	TGAGTCTTT	6274	6282	9	TGAGTCTTT -> CTTTGAAAA	14	Substitution	0.786	5.7e-36	32		TGAGTCTTT	CTTTGAAAA	11
chrIII	TAAA	Polymorphism	ACCG	6283	6286	4	ACCG -> TAAA	14	Substitution	0.929	7e-40	32		ACCG	TAAA	13
chrIII	A	Polymorphism	C	6288	6288	1	C -> A	14	SNP (transversion)	0.929	3.5e-41	32	0.071	C	A	13
chrIII	TAC	Polymorphism	CTT	6290	6292	3	CTT -> TAC	14	Substitution	1	4e-44	33		CTT	TAC	14
chrIII	AC	Polymorphism	TG	6294	6295	2	TG -> AC	14	Substitution	0.929	3.5e-41	32		TG	AC	13
chrIII	C	Polymorphism	A	6297	6297	1	A -> C	14	SNP (transversion)	1	6.3e-47	34		A	C	14
chrIII	GCT	Polymorphism	ATA	6299	6301	3	ATA -> GCT	13 -> 14	Substitution	92.3% -> 92.9%	2.1e-40	34		ATA	GCT	12 -> 13
chrIII	T	Polymorphism	A	6303	6303	1	A -> T	13	SNP (transversion)	1	2.5e-42	32		A	T	13
chrIII	T	Polymorphism	A	6305	6305	1	A -> T	12	SNP (transversion)	1	4e-39	33		A	T	12
chrIII	CGTAG	Polymorphism	TACGA	6307	6311	5	TACGA -> CGTAG	8 -> 9	Substitution	1	1.6e-21	30		TACGA	CGTAG	8 -> 9
chrIII	AGTTC	Polymorphism	CAGCT	6314	6318	5	CAGCT -> AGTTC	8	Substitution	1	6.3e-20	30		CAGCT	AGTTC	8
chrIII	A	Polymorphism	T	6320	6320	1	T -> A	7	SNP (transversion)	1	7.9e-24	33		T	A	7
chrIII	T	Polymorphism	C	6324	6324	1	C -> T	7	SNP (transition)	1	5e-21	29		C	T	7
chrIII	GG	Polymorphism	TC	6326	6327	2	TC -> GG	7	Substitution	0.714	2.8e-17	30		TC	GG	5
chrIII	T	Polymorphism	G	6328	6328	1	G -> T	7	SNP (transversion)	1	2e-22	31		G	T	7
chrIII	T	Polymorphism	A	6330	6330	1	A -> T	7	SNP (transversion)	1	4e-23	32		A	T	7
chrIII	TCGAGC	Polymorphism	GTTCAG	6332	6337	6	GTTCAG -> TCGAGC	7	Substitution	0.714	1.1e-16	31		GTTCAG	TCGAGC	5
chrIII	TTA	Polymorphism	GGG	6342	6344	3	GGG -> TTA	6 -> 7	Substitution	85.7% -> 100.0%	2.5e-19	33		GGG	TTA	6
chrIII	C	Polymorphism	-	6347	6346	0	+C	7	Insertion	1	2e-22	31			C	7
chrIII	C	Polymorphism	G	6351	6351	1	G -> C	5	SNP (transversion)	0.6	7.9e-11	38	0.4	G	C	3
chrIII	T	Polymorphism	A	6352	6352	1	A -> T	5	SNP (transversion)	0.8	2e-12	32	0.2	A	T	4
chrIII	TTA	Polymorphism	CAT	6354	6356	3	CAT -> TTA	5	Substitution	60.0% -> 80.0%	7.9e-08	29		CAT	TTA	3 -> 4
chrIII	A	Polymorphism	G	6389	6389	1	G -> A	3	SNP (transition)	1	5e-10	32		G	A	3
chrIII	A	Polymorphism	G	6401	6401	1	G -> A	3	SNP (transition)	1	5e-10	32		G	A	3
chrIII	A	Polymorphism	G	6403	6403	1	G -> A	3	SNP (transition)	1	5e-10	32		G	A	3
chrIII	C	Polymorphism	T	6410	6410	1	T -> C	3	SNP (transition)	1	2e-09	29		T	C	3
chrIII	T	Polymorphism	A	6445	6445	1	A -> T	10	SNP (transversion)	1	1e-20	20		A	T	10
chrIII	TTTT	Polymorphism	G---	6455	6455	1	G -> TTTT	10	Insertion	1	1e-18	20		G	TTTT	10
chrIII	A	Polymorphism	G	6475	6475	1	G -> A	11	SNP (transition)	1	5e-15	14		G	A	11
chrIII	G	Polymorphism	A	6489	6489	1	A -> G	13	SNP (transition)	0.923	8e-19	16		A	G	12
chrIII	C	Polymorphism	T	6493	6493	1	T -> C	13	SNP (transition)	0.923	1.3e-17	16	0.077	T	C	12
chrIII	C	Polymorphism	T	6499	6499	1	T -> C	13	SNP (transition)	0.923	8e-19	16		T	C	12
chrIII	T	Polymorphism	C	6513	6513	1	C -> T	14	SNP (transition)	1	1e-28	20		C	T	14
chrIII	G	Polymorphism	A	6542	6542	1	A -> G	15	SNP (transition)	0.933	5.8e-22	16		A	G	14
chrIII	A	Polymorphism	G	6617	6617	1	G -> A	16	SNP (transition)	0.938	1.6e-32	22		G	A	15
chrIII	A	Polymorphism	G	6727	6727	1	G -> A	15	SNP (transition)	1	3.2e-38	26		G	A	15
chrIII	T	Polymorphism	C	6747	6747	1	C -> T	22	SNP (transition)	0.955	1.1e-47	23		C	T	21
chrIII	C	Polymorphism	T	6881	6881	1	T -> C	30	SNP (transition)	0.967	1.5e-48	18	0.033	T	C	29
chrIII	T	Polymorphism	C	6893	6893	1	C -> T	31	SNP (transition)	1	2e-53	18		C	T	31
chrIII	A	Polymorphism	G	6930	6930	1	G -> A	30	SNP (transition)	1	1e-51	17		G	A	30
chrIII	G	Polymorphism	A	6977	6977	1	A -> G	26	SNP (transition)	0.962	2.5e-34	14		A	G	25
chrIII	G	Polymorphism	A	7025	7025	1	A -> G	24	SNP (transition)	1	6.3e-32	13		A	G	24
chrIII	C	Polymorphism	T	7109	7109	1	T -> C	23	SNP (transition)	0.957	2.2e-32	15		T	C	22
chrIII	T	Polymorphism	C	7787	7787	1	C -> T	20	SNP (transition)	1	1e-70	35		C	T	20
chrIII	C	Polymorphism	T	7952	7952	1	T -> C	27	SNP (transition)	1	1.3e-73	28		T	C	27
chrIII	C	Polymorphism	T	8006	8006	1	T -> C	25	SNP (transition)	0.92	1.9e-53	25	0.04	T	C	23
chrIII	T	Polymorphism	C	8353	8353	1	C -> T	12	SNP (transition)	1	2.5e-22	18		C	T	12
chrIII	TT	Polymorphism	--	8368	8367	0	(TT)7 -> (TT)8	12	Insertion (tandem repeat)	0.417	2e-07	19			TT	5
chrIII	C	Polymorphism	T	8528	8528	1	T -> C	17	SNP (transition)	0.941	4.3e-41	26	0.059	T	C	16
chrIII	C	Polymorphism	T	8542	8542	1	T -> C	17	SNP (transition)	0.882	1.4e-40	29		T	C	15
chrIII	C	Polymorphism	T	8572	8572	1	T -> C	16	SNP (transition)	1	4e-47	30		T	C	16
chrIII	T	Polymorphism	A	8584	8584	1	A -> T	17	SNP (transversion)	0.941	1.7e-47	31	0.059	A	T	16
chrIII		Polymorphism	AAA	8593	8595	3	(AAA)6 -> (AAA)5	17	Deletion (tandem repeat)	1	7.9e-23	13		AAA		17
chrIII	T	Polymorphism	C	8685	8685	1	C -> T	18	SNP (transition)	1	4e-51	28		C	T	18
chrIII	A	Polymorphism	G	8696	8696	1	G -> A	18	SNP (transition)	1	2.5e-49	27		G	A	18
chrIII	T	Polymorphism	C	8743	8743	1	C -> T	18	SNP (transition)	0.944	5.7e-42	26	0.056	C	T	17
chrIII	C	Polymorphism	T	8774	8774	1	T -> C	27	SNP (transition)	0.926	1.1e-65	27		T	C	25
chrIII	G	Polymorphism	T	8947	8947	1	T -> G	28	SNP (transversion)	1	4e-79	28		T	G	28
chrIII	ATT	Polymorphism	---	9185	9184	0	+ATT	20	Insertion	0.85	1.2e-50	31			ATT	17
chrIII		Polymorphism	TA	9215	9216	2	(AT)6 -> (AT)5	14	Deletion (tandem repeat)	1	2.5e-20	14		TA		14
chrIII	A	Polymorphism	G	9265	9265	1	G -> A	21	SNP (transition)	0.952	2.1e-63	32		G	A	20
chrIII	T	Polymorphism	C	9392	9392	1	C -> T	40	SNP (transition)	0.975	2e-65	17		C	T	39
chrIII	T	Polymorphism	G	9461	9461	1	G -> T	47	SNP (transversion)	0.957	3.1e-56	14	0.021	G	T	45
chrIII	G	Polymorphism	A	9739	9739	1	A -> G	41	SNP (transition)	0.976	4e-59	16	0.024	A	G	40
chrIII	A	Polymorphism	G	9742	9742	1	G -> A	41	SNP (transition)	0.976	4e-59	15		G	A	40
chrIII	G	Polymorphism	A	9807	9807	1	A -> G	45	SNP (transition)	1	1e-72	16		A	G	45
chrIII	C	Polymorphism	A	9966	9966	1	A -> C	31	SNP (transversion)	0.968	3e-50	18	0.032	A	C	30
chrIII	A	Polymorphism	C	9975	9975	1	C -> A	30	SNP (transversion)	1	1e-51	17		C	A	30
chrIII	C	Polymorphism	T	10164	10164	1	T -> C	11	SNP (transition)	1	1e-22	20		T	C	11
chrIII	A	Polymorphism	C	10337	10337	1	C -> A	49	SNP (transversion)	0.265	6e-07	14	0.49	C	A	13
chrIII	A	Polymorphism	C	10338	10338	1	C -> A	40	SNP (transversion)	0.675	1.1e-28	15	0.1	C	A	27
chrIII	C	Polymorphism	A	10339	10339	1	A -> C	35	SNP (transversion)	0.714	1.4e-32	17	0.171	A	C	25
chrIII	A	Polymorphism	T	10340	10340	1	T -> A	29	SNP (transversion)	0.586	1.1e-18	15	0.172	T	A	17
chrIII	C	Polymorphism	A	10342	10342	1	A -> C	17	SNP (transversion)	0.529	4.6e-09	14	0.294	A	C	9
chrIII	G	Polymorphism	T	10343	10343	1	T -> G	11	SNP (transversion)	0.455	4.6e-11	26	0.091	T	G	5
chrIII	T	Polymorphism	A	11225	11225	1	A -> T	2	SNP (transversion)	1	4e-07	32		A	T	2
chrIII	C	Polymorphism	T	11232	11232	1	T -> C	2	SNP (transition)	1	6.3e-07	32		T	C	2
chrIII	T	Polymorphism	C	11275	11275	1	C -> T	7	SNP (transition)	1	1.3e-26	37		C	T	7
chrIII	T	Polymorphism	C	11290	11290	1	C -> T	8	SNP (transition)	1	2.5e-30	38		C	T	8
chrIII	A	Polymorphism	T	11297	11297	1	T -> A	8	SNP (transversion)	1	2.5e-30	38		T	A	8
chrIII	T	Polymorphism	A	11299	11299	1	A -> T	8	SNP (transversion)	1	1.6e-29	37		A	T	8
chrIII	A	Polymorphism	T	11302	11302	1	T -> A	8	SNP (transversion)	1	2.5e-30	37		T	A	8
chrIII	T	Polymorphism	A	11312	11312	1	A -> T	9	SNP (transversion)	1	4e-33	36		A	T	9
chrIII		Polymorphism	G	11325	11325	1	-G	11	Deletion	1	3.2e-17	15		G		11
chrIII	G	Polymorphism	A	11341	11341	1	A -> G	13	SNP (transition)	0.923	2.1e-40	35		A	G	12
chrIII	A	Polymorphism	C	11382	11382	1	C -> A	18	SNP (transversion)	1	6.3e-62	35		C	A	18
chrIII	T	Polymorphism	C	11391	11391	1	C -> T	19	SNP (transition)	1	4e-69	37		C	T	19
chrIII	GC	Polymorphism	AT	11416	11417	2	AT -> GC	20	Substitution	1	1e-66	33		AT	GC	20
chrIII	T	Polymorphism	C	11423	11423	1	C -> T	20	SNP (transition)	1	1e-70	35		C	T	20
chrIII	G	Polymorphism	-	11496	11495	0	+G	21	Insertion	0.952	2.1e-65	33			G	20
chrIII	T	Polymorphism	G	11775	11775	1	G -> T	30	SNP (transversion)	0.933	7.1e-18	7	0.067	G	T	28
chrIII	A	Polymorphism	T	11782	11782	1	T -> A	32	SNP (transversion)	0.781	2.4e-12	8	0.188	T	A	25
chrIII	G	Polymorphism	A	12145	12145	1	A -> G	14	SNP (transition)	1	1.6e-17	13		A	G	14
chrIII	G	Polymorphism	A	12196	12196	1	A -> G	7	SNP (transition)	1	1e-14	20		A	G	7
chrIII	A	Polymorphism	T	12242	12242	1	T -> A	9	SNP (transversion)	0.333	8.4e-08	30	0.222	T	A	3
chrIII	A	Polymorphism	T	12244	12244	1	T -> A	14	SNP (transversion)	0.429	1.8e-10	22	0.357	T	A	6
chrIII	G	Polymorphism	C	12246	12246	1	C -> G	21	SNP (transversion)	0.333	5.4e-07	17	0.429	C	G	7
chrIII	G	Polymorphism	A	12247	12247	1	A -> G	32	SNP (transition)	0.25	3.8e-12	24	0.563	A	G	8
chrIII	G	Polymorphism	A	12250	12250	1	A -> G	60	SNP (transition)	0.25	2.7e-14	19	0.5	A	G	15
chrIII	T	Polymorphism	C	14001	14001	1	C -> T	4	SNP (transition)	0.75	1.6e-11	38	0.25	C	T	3
chrIII	T	Polymorphism	C	14003	14003	1	C -> T	3	SNP (transition)	1	4e-12	38		C	T	3
chrIII	A	Polymorphism	G	14006	14006	1	G -> A	3	SNP (transition)	1	7.9e-12	38		G	A	3
chrIII	A	Polymorphism	G	14054	14054	1	G -> A	7	SNP (transition)	1	1.6e-24	35		G	A	7
chrIII	C	Polymorphism	T	14059	14059	1	T -> C	6	SNP (transition)	1	6.3e-23	38		T	C	6
chrIII	T	Polymorphism	G	14069	14069	1	G -> T	6	SNP (transversion)	1	2.5e-22	37		G	T	6
chrIII		Polymorphism	T	14090	14090	1	(T)3 -> (T)2	12	Deletion (tandem repeat)	1	6.3e-20	17		T		12
chrIII	T	Polymorphism	A	14112	14112	1	A -> T	14	SNP (transversion)	1	1e-49	36		A	T	14
chrIII	AGT	Polymorphism	---	14117	14116	0	+AGT	16	Insertion	0.938	5.1e-49	34			AGT	15
chrIII	T	Polymorphism	G	14139	14139	1	G -> T	16	SNP (transversion)	1	2.5e-58	37		G	T	16
chrIII	C	Polymorphism	A	14147	14147	1	A -> C	16	SNP (transversion)	1	1.6e-53	33		A	C	16
chrIII		Polymorphism	CTTGGGAAAATGC	14156	14168	13	-CTTGGGAAAATGC	19	Deletion	1	4e-31	17		CTTGGGAAAATGC		19
chrIII	T	Polymorphism	C	14185	14185	1	C -> T	20	SNP (transition)	1	1e-64	32		C	T	20
chrIII	A	Polymorphism	G	14191	14191	1	G -> A	20	SNP (transition)	1	1e-62	32		G	A	20
chrIII	T	Polymorphism	C	14222	14222	1	C -> T	22	SNP (transition)	0.955	8.8e-71	35		C	T	21
chrIII	A	Polymorphism	G	14229	14229	1	G -> A	22	SNP (transition)	1	1.6e-75	35		G	A	22
chrIII	G	Polymorphism	-	14239	14238	0	(G)2 -> (G)3	22	Insertion (tandem repeat)	1	1.6e-64	30			G	22
chrIII	C	Polymorphism	T	14289	14289	1	T -> C	25	SNP (transition)	0.96	2.5e-71	30	0.04	T	C	24
chrIII		Polymorphism	A	14312	14312	1	(A)9 -> (A)8	23	Deletion (tandem repeat)	1	3.2e-35	15		A		23
chrIII	T	Polymorphism	A	14340	14340	1	A -> T	18	SNP (transversion)	1	6.3e-62	35		A	T	18
chrIII	G	Polymorphism	A	14353	14353	1	A -> G	17	SNP (transition)	0.941	6.8e-54	35		A	G	16
chrIII	T	Polymorphism	A	14356	14356	1	A -> T	17	SNP (transversion)	0.941	1.7e-55	36	0.059	A	T	16
chrIII	T	Polymorphism	C	14435	14435	1	C -> T	13	SNP (transition)	0.923	1.3e-41	36	0.077	C	T	12
chrIII	T	Polymorphism	C	14469	14469	1	C -> T	8	SNP (transition)	1	2.5e-30	37		C	T	8
chrIII	G	Polymorphism	A	14479	14479	1	A -> G	8	SNP (transition)	0.875	1e-25	38		A	G	7
chrIII	TTG	Polymorphism	GCA	14489	14491	3	GCA -> TTG	6	Substitution	1	1e-21	36		GCA	TTG	6
chrIII	T	Polymorphism	C	14577	14577	1	C -> T	14	SNP (transition)	1	2.5e-48	34		C	T	14
chrIII	C	Polymorphism	T	14589	14589	1	T -> C	14	SNP (transition)	0.929	2.2e-46	36		T	C	13
chrIII		Polymorphism	A	14593	14593	1	(A)3 -> (A)2	14	Deletion (tandem repeat)	1	1e-21	16		A		14
chrIII	CC	Polymorphism	TT	14619	14620	2	TT -> CC	18	Substitution	0.944	2.9e-57	36		TT	CC	17
chrIII	A	Polymorphism	T	14631	14631	1	T -> A	18	SNP (transversion)	1	1e-54	30		T	A	18
chrIII	T	Polymorphism	G	14693	14693	1	G -> T	24	SNP (transversion)	0.917	6.9e-71	33	0.042	G	T	22
chrIII	C	Polymorphism	G	14758	14758	1	G -> C	24	SNP (transversion)	1	6.3e-68	29		G	C	24
chrIII	G	Polymorphism	A	14793	14793	1	A -> G	18	SNP (transition)	1	1.6e-56	32		A	G	18
chrIII	T	Polymorphism	C	14817	14817	1	C -> T	14	SNP (transition)	1	6.3e-47	34		C	T	14
chrIII	A	Polymorphism	G	14924	14924	1	G -> A	36	SNP (transition)	1	4e-123	34		G	A	36
chrIII	T	Polymorphism	C	14993	14993	1	C -> T	44	SNP (transition)	0.955	6e-149	36	0.023	C	T	42
chrIII	T	Polymorphism	C	15001	15001	1	C -> T	45	SNP (transition)	1	1e-162	36		C	T	45
chrIII	A	Polymorphism	G	15004	15004	1	G -> A	43	SNP (transition)	1	1.6e-155	36		G	A	43
chrIII	C	Polymorphism	A	15033	15033	1	A -> C	35	SNP (transversion)	1	1e-126	36		A	C	35
chrIII	C	Polymorphism	-	15043	15042	0	(C)4 -> (C)5	36	Insertion (tandem repeat)	0.972	1.1e-114	33			C	35
chrIII	A	Polymorphism	G	15093	15093	1	G -> A	34	SNP (transition)	0.971	2.1e-111	34		G	A	33
chrIII	A	Polymorphism	G	15165	15165	1	G -> A	17	SNP (transition)	0.941	6.8e-46	29		G	A	16
chrIII	T	Polymorphism	C	15172	15172	1	C -> T	15	SNP (transition)	1	3.2e-50	33		C	T	15
chrIII	T	Polymorphism	C	15182	15182	1	C -> T	15	SNP (transition)	1	1e-48	32		C	T	15
chrIII	G	Polymorphism	T	15242	15242	1	T -> G	11	SNP (transversion)	1	5e-37	33		T	G	11
chrIII	G	Polymorphism	A	15259	15259	1	A -> G	16	SNP (transition)	0.938	5.1e-52	35	0.063	A	G	15
chrIII	T	Polymorphism	G	15280	15280	1	G -> T	15	SNP (transversion)	1	1e-54	36		G	T	15
chrIII	A	Polymorphism	G	15335	15335	1	G -> A	13	SNP (transition)	1	7.9e-49	37		G	A	13
chrIII	C	Polymorphism	T	15380	15380	1	T -> C	14	SNP (transition)	0.929	1.1e-47	38		T	C	13
chrIII	C	Polymorphism	A	15382	15382	1	A -> C	15	SNP (transversion)	0.933	1.5e-48	36		A	C	14
chrIII	A	Polymorphism	G	15394	15394	1	G -> A	15	SNP (transition)	0.933	9.5e-46	34		G	A	14
chrIII	T	Polymorphism	C	15398	15398	1	C -> T	17	SNP (transition)	1	6.3e-62	36		C	T	17
chrIII	G	Polymorphism	T	15430	15430	1	T -> G	19	SNP (transversion)	1	1.3e-59	32		T	G	19
chrIII	C	Polymorphism	T	15471	15471	1	T -> C	25	SNP (transition)	0.96	4e-76	32		T	C	24
chrIII	G	Polymorphism	T	15478	15478	1	T -> G	26	SNP (transversion)	1	4e-76	30		T	G	26
chrIII	A	Polymorphism	G	15510	15510	1	G -> A	31	SNP (transition)	0.903	4.5e-95	35		G	A	28
chrIII	T	Polymorphism	G	15638	15638	1	G -> T	31	SNP (transversion)	0.968	3.1e-101	34	0.032	G	T	30
chrIII	G	Polymorphism	C	15697	15697	1	C -> G	18	SNP (transversion)	1	2.5e-67	37		C	G	18
chrIII	A	Polymorphism	G	15846	15846	1	G -> A	40	SNP (transition)	0.975	1.3e-135	35		G	A	39
chrIII	T	Polymorphism	C	15960	15960	1	C -> T	45	SNP (transition)	0.978	4.5e-153	35		C	T	44
chrIII	A	Polymorphism	G	16356	16356	1	G -> A	36	SNP (transition)	0.972	3.6e-118	34	0.028	G	A	35
chrIII	G	Polymorphism	A	16476	16476	1	A -> G	31	SNP (transition)	0.935	1.2e-96	35		A	G	29
chrIII	G	Polymorphism	A	16545	16545	1	A -> G	24	SNP (transition)	1	1.6e-77	33		A	G	24
chrIII	A	Polymorphism	G	16578	16578	1	G -> A	21	SNP (transition)	0.952	2.1e-65	34		G	A	20
chrIII	T	Polymorphism	C	16708	16708	1	C -> T	36	SNP (transition)	0.972	1.1e-114	34		C	T	35
chrIII	A	Polymorphism	G	16833	16833	1	G -> A	33	SNP (transition)	1	6.3e-113	34		G	A	33
chrIII	C	Polymorphism	T	16920	16920	1	T -> C	28	SNP (transition)	1	6.3e-96	34		T	C	28
chrIII	G	Polymorphism	C	17162	17162	1	C -> G	49	SNP (transversion)	0.939	7.3e-153	34	0.02	C	G	46
chrIII		Polymorphism	T	17195	17195	1	(T)3 -> (T)2	44	Deletion (tandem repeat)	0.977	6.8e-68	16		T		43
chrIII	A	Polymorphism	G	17510	17510	1	G -> A	32	SNP (transition)	1	2.5e-106	34		G	A	32
chrIII	T	Polymorphism	C	17635	17635	1	C -> T	45	SNP (transition)	1	3.2e-149	33		C	T	45
chrIII	T	Polymorphism	C	17787	17787	1	C -> T	36	SNP (transition)	1	6.3e-116	33		C	T	36
chrIII	G	Polymorphism	A	17917	17917	1	A -> G	46	SNP (transition)	1	6.3e-148	32		A	G	46
chrIII	C	Polymorphism	A	18052	18052	1	A -> C	45	SNP (transversion)	0.956	6.2e-144	34		A	C	43
chrIII	A	Polymorphism	G	18173	18173	1	G -> A	48	SNP (transition)	0.979	1.9e-149	33		G	A	47
chrIII	C	Polymorphism	T	18277	18277	1	T -> C	40	SNP (transition)	0.975	1e-131	35	0.025	T	C	39
chrIII	T	Polymorphism	C	18342	18342	1	C -> T	28	SNP (transition)	0.964	4.4e-91	34		C	T	27
chrIII	TGAACC	Polymorphism	------	18470	18469	0	+TGAACC	22	Insertion	0.818	2.3e-62	35			TGAACC	18
chrIII	T	Polymorphism	C	18583	18583	1	C -> T	19	SNP (transition)	1	2e-63	34		C	T	19
chrIII	G	Polymorphism	T	18613	18613	1	T -> G	15	SNP (transversion)	0.933	2.4e-51	37	0.067	T	G	14
chrIII	T	Polymorphism	C	18676	18676	1	C -> T	15	SNP (transition)	1	1e-51	34		C	T	15
chrIII	T	Polymorphism	C	18742	18742	1	C -> T	15	SNP (transition)	1	3.2e-53	36		C	T	15
chrIII	C	Polymorphism	G	18757	18757	1	G -> C	16	SNP (transversion)	1	4e-55	35		G	C	16
chrIII	T	Polymorphism	C	18759	18759	1	C -> T	16	SNP (transition)	0.938	5.1e-52	35		C	T	15
chrIII	T	Polymorphism	G	18804	18804	1	G -> T	20	SNP (transversion)	1	1e-74	37		G	T	20
chrIII	G	Polymorphism	C	18813	18813	1	C -> G	20	SNP (transversion)	0.95	6.3e-66	35		C	G	19
chrIII	A	Polymorphism	G	18828	18828	1	G -> A	22	SNP (transition)	0.909	2.3e-64	34		G	A	20
chrIII	T	Polymorphism	A	18860	18860	1	A -> T	21	SNP (transversion)	0.905	5.3e-63	34		A	T	19
chrIII	A	Polymorphism	C	19311	19311	1	C -> A	31	SNP (transversion)	0.968	3.1e-104	35	0.032	C	A	30
chrIII	C	Polymorphism	T	19341	19341	1	T -> C	30	SNP (transition)	1	1e-105	35		T	C	30
chrIII	T	Polymorphism	A	19446	19446	1	A -> T	24	SNP (transversion)	1	2.5e-82	34		A	T	24
chrIII	A	Polymorphism	G	19497	19497	1	G -> A	31	SNP (transition)	1	7.9e-97	31		G	A	31
chrIII	T	Polymorphism	C	19506	19506	1	C -> T	26	SNP (transition)	1	2.5e-94	37		C	T	26
chrIII	A	Polymorphism	G	19524	19524	1	G -> A	28	SNP (transition)	1	6.3e-96	35		G	A	28
chrIII	A	Polymorphism	G	19605	19605	1	G -> A	30	SNP (transition)	0.967	9.5e-101	36		G	A	29
chrIII		Polymorphism	TCA	19684	19686	3	(TCA)4 -> (TCA)3	32	Deletion (tandem repeat)	1	1e-48	16		TCA		32
chrIII	G	Polymorphism	A	19830	19830	1	A -> G	19	SNP (transition)	1	1.3e-59	31		A	G	19
chrIII	C	Polymorphism	G	19865	19865	1	G -> C	25	SNP (transversion)	0.96	9.9e-74	31	0.04	G	C	24
chrIII	G	Polymorphism	A	19992	19992	1	A -> G	28	SNP (transition)	0.964	5.6e-83	32		A	G	27
chrIII	T	Polymorphism	C	20428	20428	1	C -> T	24	SNP (transition)	1	1.6e-77	32		C	T	24
chrIII	A	Polymorphism	G	20599	20599	1	G -> A	20	SNP (transition)	0.95	2e-56	31		G	A	19
chrIII	T	Polymorphism	G	20844	20844	1	G -> T	39	SNP (transversion)	1	2e-129	34		G	T	39
chrIII	A	Polymorphism	T	20868	20868	1	T -> A	37	SNP (transversion)	0.946	2.1e-113	33	0.027	T	A	35
chrIII	A	Polymorphism	G	20894	20894	1	G -> A	29	SNP (transition)	1	2e-96	33		G	A	29
chrIII	T	Polymorphism	C	20982	20982	1	C -> T	26	SNP (transition)	0.962	8.2e-87	35		C	T	25
chrIII	G	Polymorphism	A	20985	20985	1	A -> G	26	SNP (transition)	0.962	8.2e-82	33	0.038	A	G	25
chrIII	A	Polymorphism	G	21055	21055	1	G -> A	29	SNP (transition)	0.966	2.9e-97	35	0.034	G	A	28
chrIII	A	Polymorphism	T	21060	21060	1	T -> A	29	SNP (transversion)	0.966	2.9e-97	35		T	A	28
chrIII	G	Polymorphism	A	21111	21111	1	A -> G	34	SNP (transition)	1	1.6e-109	33		A	G	34
chrIII	C	Polymorphism	T	21165	21165	1	T -> C	35	SNP (transition)	0.971	8.8e-115	34		T	C	34
chrIII	C	Polymorphism	T	21204	21204	1	T -> C	37	SNP (transition)	1	4e-119	33		T	C	37
chrIII	C	Polymorphism	T	21491	21491	1	T -> C	30	SNP (transition)	0.967	6e-95	33		T	C	29
chrIII	G	Polymorphism	C	21591	21591	1	C -> G	25	SNP (transversion)	0.96	2.5e-83	36		C	G	24
chrIII	G	Polymorphism	A	21650	21650	1	A -> G	23	SNP (transition)	1	2.5e-74	33		A	G	23
chrIII	G	Polymorphism	A	21720	21720	1	A -> G	28	SNP (transition)	1	2.5e-90	32		A	G	28
chrIII	C	Polymorphism	A	21827	21827	1	A -> C	26	SNP (transversion)	1	2.5e-94	37		A	C	26
chrIII	C	Polymorphism	A	21879	21879	1	A -> C	22	SNP (transversion)	0.955	5.5e-75	36		A	C	21
chrIII	C	Polymorphism	T	21985	21985	1	T -> C	25	SNP (transition)	0.96	9.9e-74	32		T	C	24
chrIII	C	Polymorphism	T	22016	22016	1	T -> C	30	SNP (transition)	1	1e-96	32		T	C	30
chrIII	T	Polymorphism	G	22138	22138	1	G -> T	35	SNP (transversion)	0.886	1.7e-104	36	0.057	G	T	31
chrIII	T	Polymorphism	C	22182	22182	1	C -> T	30	SNP (transition)	0.933	2.7e-93	34	0.033	C	T	28
chrIII	C	Polymorphism	A	22184	22184	1	A -> C	29	SNP (transversion)	0.897	5.8e-83	33	0.034	A	C	26
chrIII	A	Polymorphism	G	22203	22203	1	G -> A	28	SNP (transition)	0.929	3.8e-89	35	0.036	G	A	26
chrIII	A	Polymorphism	C	22290	22290	1	C -> A	31	SNP (transversion)	1	2.5e-112	36		C	A	31
chrIII	A	Polymorphism	C	22292	22292	1	C -> A	31	SNP (transversion)	1	3.2e-109	36		C	A	31
chrIII	GT	Polymorphism	--	22382	22381	0	(TG)5 -> (TG)6	21	Insertion (tandem repeat)	0.952	2.1e-63	33			GT	20
chrIII	A	Polymorphism	G	22397	22397	1	G -> A	20	SNP (transition)	0.95	4e-62	34	0.05	G	A	19
chrIII	C	Polymorphism	T	22470	22470	1	T -> C	25	SNP (transition)	0.96	2.5e-83	36		T	C	24
chrIII	G	Polymorphism	A	23002	23002	1	A -> G	60	SNP (transition)	0.95	1.1e-195	35	0.017	A	G	57
chrIII	A	Polymorphism	G	23032	23032	1	G -> A	57	SNP (transition)	0.982	3.6e-178	33		G	A	56
chrIII	C	Polymorphism	T	23149	23149	1	T -> C	33	SNP (transition)	0.97	2.1e-98	32		T	C	32
chrIII	C	Polymorphism	T	23930	23930	1	T -> C	29	SNP (transition)	0.931	6.4e-90	35		T	C	27
chrIII	A	Polymorphism	G	24059	24059	1	G -> A	40	SNP (transition)	0.95	4.9e-127	34	0.025	G	A	38
chrIII	T	Polymorphism	C	24173	24173	1	C -> T	59	SNP (transition)	1	2e-195	33		C	T	59
chrIII	G	Polymorphism	A	24329	24329	1	A -> G	44	SNP (transition)	0.977	5.5e-141	34		A	G	43
chrIII	G	Polymorphism	A	24352	24352	1	A -> G	39	SNP (transition)	1	2.5e-133	35		A	G	39
chrIII	T	Polymorphism	C	24366	24366	1	C -> T	39	SNP (transition)	0.974	3.9e-132	35		C	T	38
chrIII	C	Polymorphism	T	24492	24492	1	T -> C	25	SNP (transition)	1	1e-85	35		T	C	25
chrIII	C	Polymorphism	T	24520	24520	1	T -> C	28	SNP (transition)	1	1.6e-101	36		T	C	28
chrIII	T	Polymorphism	C	24607	24607	1	C -> T	31	SNP (transition)	1	3.2e-109	36		C	T	31
chrIII	G	Polymorphism	C	24833	24833	1	C -> G	28	SNP (transversion)	0.964	4.4e-91	34		C	G	27
chrIII	T	Polymorphism	C	25125	25125	1	C -> T	33	SNP (transition)	1	5e-103	31		C	T	33
chrIII	T	Polymorphism	C	25319	25319	1	C -> T	30	SNP (transition)	1	1e-87	29		C	T	30
chrIII	T	Polymorphism	G	25355	25355	1	G -> T	20	SNP (transversion)	1	1e-72	36		G	T	20
chrIII	G	Polymorphism	T	25463	25463	1	T -> G	20	SNP (transversion)	1	1e-68	34		T	G	20
chrIII	G	Polymorphism	A	25467	25467	1	A -> G	20	SNP (transition)	1	1e-62	32		A	G	20
chrIII	A	Polymorphism	G	25689	25689	1	G -> A	33	SNP (transition)	0.97	8.3e-105	33		G	A	32
chrIII	T	Polymorphism	C	25808	25808	1	C -> T	26	SNP (transition)	1	1e-91	35		C	T	26
chrIII	A	Polymorphism	G	26192	26192	1	G -> A	30	SNP (transition)	0.967	6e-95	33		G	A	29
chrIII	G	Polymorphism	A	26423	26423	1	A -> G	41	SNP (transition)	0.951	2.1e-130	35	0.024	A	G	39
chrIII	A	Polymorphism	T	26609	26609	1	T -> A	13	SNP (transversion)	1	7.9e-49	38		T	A	13
chrIII	A	Polymorphism	G	26769	26769	1	G -> A	28	SNP (transition)	0.893	1e-79	34	0.071	G	A	25
chrIII	C	Polymorphism	T	26798	26798	1	T -> C	33	SNP (transition)	1	6.3e-113	35		T	C	33
chrIII	C	Polymorphism	T	26807	26807	1	T -> C	32	SNP (transition)	1	4e-103	32		T	C	32
chrIII	C	Polymorphism	A	26923	26923	1	A -> C	22	SNP (transversion)	1	1.6e-75	35		A	C	22
chrIII	A	Polymorphism	T	27372	27372	1	T -> A	41	SNP (transversion)	1	3.2e-144	36		T	A	41
chrIII	A	Polymorphism	G	27420	27420	1	G -> A	43	SNP (transition)	0.977	2.7e-129	32		G	A	42
chrIII	T	Polymorphism	C	27651	27651	1	C -> T	12	SNP (transition)	0.75	1.4e-23	28		C	T	9
chrIII		Polymorphism	A	27681	27681	1	(A)23 -> (A)22	9	Deletion (tandem repeat)	1	1.6e-11	12		A		9
chrIII	C	Polymorphism	T	27717	27717	1	T -> C	18	SNP (transition)	0.944	5.7e-59	35	0.056	T	C	17
chrIII	C	Polymorphism	G	27724	27724	1	G -> C	18	SNP (transversion)	0.944	5.7e-59	36		G	C	17
chrIII	G	Polymorphism	A	27744	27744	1	A -> G	18	SNP (transition)	1	1.6e-65	37		A	G	18
chrIII	A	Polymorphism	G	28362	28362	1	G -> A	18	SNP (transition)	0.944	2.9e-57	35	0.056	G	A	17
chrIII	G	Polymorphism	A	28477	28477	1	A -> G	24	SNP (transition)	0.958	6e-73	33		A	G	23
chrIII	A	Polymorphism	G	28543	28543	1	G -> A	23	SNP (transition)	1	3.2e-81	36		G	A	23
chrIII	T	Polymorphism	C	28567	28567	1	C -> T	25	SNP (transition)	0.96	2.5e-83	36		C	T	24
chrIII	C	Polymorphism	T	28570	28570	1	T -> C	24	SNP (transition)	0.958	3.8e-82	37	0.042	T	C	23
chrIII	A	Polymorphism	G	28597	28597	1	G -> A	34	SNP (transition)	0.912	2.4e-102	35	0.029	G	A	31
chrIII	T	Polymorphism	G	28801	28801	1	G -> T	29	SNP (transversion)	0.862	2.4e-81	34	0.069	G	T	25
chrIII	T	Polymorphism	C	28955	28955	1	C -> T	21	SNP (transition)	1	7.9e-66	32		C	T	21
chrIII	A	Polymorphism	G	29261	29261	1	G -> A	8	SNP (transition)	1	1.6e-29	36		G	A	8
chrIII	A	Polymorphism	T	29326	29326	1	T -> A	6	SNP (transversion)	1	4e-21	35		T	A	6
chrIII	G	Polymorphism	T	29373	29373	1	T -> G	3	SNP (transversion)	0.667	1.9e-07	36	0.333	T	G	2
chrIII	C	Polymorphism	A	29511	29511	1	A -> C	4	SNP (transversion)	1	4e-15	37		A	C	4
chrIII	T	Polymorphism	C	29560	29560	1	C -> T	11	SNP (transition)	1	1e-33	31		C	T	11
chrIII	TTT	Polymorphism	G--	29635	29635	1	G -> TTT	14	Insertion	0.857	9.1e-41	34		G	TTT	12
chrIII	A	Polymorphism	G	29668	29668	1	G -> A	15	SNP (transition)	1	3.2e-50	34		G	A	15
chrIII	A	Polymorphism	T	29675	29675	1	T -> A	16	SNP (transversion)	1	4e-55	34		T	A	16
chrIII	G	Polymorphism	A	29700	29700	1	A -> G	16	SNP (transition)	1	6.3e-52	32		A	G	16
chrIII	G	Polymorphism	A	29722	29722	1	A -> G	22	SNP (transition)	0.955	8.8e-71	35		A	G	21
chrIII	T	Polymorphism	A	29724	29724	1	A -> T	22	SNP (transversion)	0.955	1.1e-68	34	0.045	A	T	21
chrIII	G	Polymorphism	A	29747	29747	1	A -> G	21	SNP (transition)	0.952	2.1e-63	33	0.048	A	G	20
chrIII	T	Polymorphism	C	29774	29774	1	C -> T	20	SNP (transition)	1	1e-62	32		C	T	20
chrIII	A	Polymorphism	T	29830	29830	1	T -> A	23	SNP (transversion)	1	3.2e-81	36		T	A	23
chrIII	T	Polymorphism	C	29840	29840	1	C -> T	24	SNP (transition)	1	2.5e-82	35		C	T	24
chrIII	G	Polymorphism	A	29922	29922	1	A -> G	34	SNP (transition)	1	2.5e-116	34		A	G	34
chrIII	T	Polymorphism	C	30013	30013	1	C -> T	42	SNP (transition)	0.976	1.1e-146	37		C	T	41
chrIII	C	Polymorphism	T	30103	30103	1	T -> C	44	SNP (transition)	1	6.3e-146	33		T	C	44
chrIII	T	Polymorphism	C	30227	30227	1	C -> T	36	SNP (transition)	0.972	3.6e-125	36		C	T	35
chrIII	A	Polymorphism	C	30246	30246	1	C -> A	30	SNP (transversion)	1	1e-99	34		C	A	30
chrIII	C	Polymorphism	T	30479	30479	1	T -> C	20	SNP (transition)	1	1e-58	30		T	C	20
chrIII	G	Polymorphism	T	30860	30860	1	T -> G	13	SNP (transversion)	1	1.3e-43	33		T	G	13
chrIII	T	Polymorphism	A	31156	31156	1	A -> T	22	SNP (transversion)	1	6.3e-69	32		A	T	22
chrIII	A	Polymorphism	T	31227	31227	1	T -> A	21	SNP (transversion)	0.952	2.1e-59	30		T	A	20
chrIII	G	Polymorphism	A	31414	31414	1	A -> G	16	SNP (transition)	1	1e-48	31		A	G	16
chrIII	C	Polymorphism	G	32243	32243	1	G -> C	17	SNP (transversion)	1	2e-53	31		G	C	17
chrIII	A	Polymorphism	G	32547	32547	1	G -> A	12	SNP (transition)	0.917	3e-39	36		G	A	11
chrIII	C	Polymorphism	T	32927	32927	1	T -> C	23	SNP (transition)	0.913	2.5e-61	31	0.043	T	C	21
chrIII	C	Polymorphism	T	33140	33140	1	T -> C	29	SNP (transition)	1	1.3e-90	32		T	C	29
chrIII	C	Polymorphism	T	33329	33329	1	T -> C	24	SNP (transition)	1	1.6e-77	33		T	C	24
chrIII	C	Polymorphism	T	33566	33566	1	T -> C	24	SNP (transition)	1	2.5e-82	34		T	C	24
chrIII	C	Polymorphism	A	33569	33569	1	A -> C	25	SNP (transversion)	0.96	6.3e-81	34	0.04	A	C	24
chrIII	C	Polymorphism	T	33587	33587	1	T -> C	25	SNP (transition)	0.96	4e-76	32	0.04	T	C	24
chrIII	G	Polymorphism	A	33692	33692	1	A -> G	22	SNP (transition)	1	4e-71	32		A	G	22
chrIII	G	Polymorphism	A	33845	33845	1	A -> G	23	SNP (transition)	1	5e-72	31		A	G	23
chrIII	C	Polymorphism	T	34008	34008	1	T -> C	22	SNP (transition)	0.955	7e-73	36	0.045	T	C	21
chrIII	T	Polymorphism	G	34024	34024	1	G -> T	19	SNP (transversion)	0.947	3e-64	37		G	T	18
chrIII	A	Polymorphism	G	34592	34592	1	G -> A	36	SNP (transition)	1	4e-123	34		G	A	36
chrIII	T	Polymorphism	C	34635	34635	1	C -> T	35	SNP (transition)	0.971	8.8e-115	35		C	T	34
chrIII	A	Polymorphism	G	34667	34667	1	G -> A	44	SNP (transition)	1	2.5e-150	34		G	A	44
chrIII	T	Polymorphism	C	34749	34749	1	C -> T	51	SNP (transition)	0.941	1.3e-159	34	0.039	C	T	48
chrIII	A	Polymorphism	G	34755	34755	1	G -> A	52	SNP (transition)	0.942	5.5e-163	35	0.019	G	A	49
chrIII	A	Polymorphism	G	34905	34905	1	G -> A	53	SNP (transition)	1	6.3e-181	35		G	A	53
chrIII	T	Polymorphism	C	35251	35251	1	C -> T	37	SNP (transition)	1	7.9e-123	34		C	T	37
chrIII	C	Polymorphism	T	35700	35700	1	T -> C	24	SNP (transition)	0.917	2.8e-75	35		T	C	22
chrIII	G	Polymorphism	C	36186	36186	1	C -> G	22	SNP (transversion)	1	1e-77	35		C	G	22
chrIII	G	Polymorphism	A	36388	36388	1	A -> G	24	SNP (transition)	1	4e-87	36		A	G	24
chrIII	C	Polymorphism	T	36506	36506	1	T -> C	38	SNP (transition)	1	6.3e-130	35		T	C	38
chrIII	C	Polymorphism	G	36579	36579	1	G -> C	46	SNP (transversion)	1	4e-157	34		G	C	46
chrIII	A	Polymorphism	G	36653	36653	1	G -> A	51	SNP (transition)	1	6.3e-164	33		G	A	51
chrIII	G	Polymorphism	A	36701	36701	1	A -> G	51	SNP (transition)	1	5e-169	34		A	G	51
chrIII	G	Polymorphism	A	36813	36813	1	A -> G	48	SNP (transition)	0.938	1.7e-140	32		A	G	45
chrIII	C	Polymorphism	T	36914	36914	1	T -> C	42	SNP (transition)	0.929	3.6e-133	35		T	C	39
chrIII	C	Polymorphism	T	37159	37159	1	T -> C	29	SNP (transition)	1	1.3e-90	32		T	C	29
chrIII	A	Polymorphism	G	37395	37395	1	G -> A	23	SNP (transition)	1	1.3e-76	33		G	A	23
chrIII	T	Polymorphism	C	37484	37484	1	C -> T	26	SNP (transition)	1	6.3e-84	32		C	T	26
chrIII	G	Polymorphism	A	37525	37525	1	A -> G	25	SNP (transition)	0.96	2.5e-71	31		A	G	24
chrIII	G	Polymorphism	A	37664	37664	1	A -> G	15	SNP (transition)	1	1e-51	34		A	G	15
chrIII	T	Polymorphism	C	37731	37731	1	C -> T	10	SNP (transition)	1	1e-35	35		C	T	10
chrIII	T	Polymorphism	A	37767	37767	1	A -> T	6	SNP (transversion)	0.5	5e-09	33	0.5	A	T	3
chrIII	G	Polymorphism	A	37784	37784	1	A -> G	6	SNP (transition)	0.5	4e-08	29	0.5	A	G	3
chrIII	A	Polymorphism	C	37788	37788	1	C -> A	7	SNP (transversion)	0.429	1.7e-08	31	0.429	C	A	3
chrIII	TA	Polymorphism	--	37798	37797	0	(AT)4 -> (AT)5	8 -> 10	Insertion (tandem repeat)	75.0% -> 80.0%	1.3e-23	35			TA	6 -> 8
chrIII	A	Polymorphism	G	38022	38022	1	G -> A	46	SNP (transition)	0.978	4.6e-152	34		G	A	45
chrIII	G	Polymorphism	A	38178	38178	1	A -> G	21	SNP (transition)	0.952	2.1e-61	32	0.048	A	G	20
chrIII	A	Polymorphism	G	38318	38318	1	G -> A	33	SNP (transition)	0.97	2.1e-114	37	0.03	G	A	32
chrIII	C	Polymorphism	T	38503	38503	1	T -> C	20	SNP (transition)	1	1e-62	32		T	C	20
chrIII	G	Polymorphism	A	38664	38664	1	A -> G	26	SNP (transition)	1	1.6e-86	33		A	G	26
chrIII	G	Polymorphism	T	38814	38814	1	T -> G	19	SNP (transversion)	0.895	5.4e-58	35	0.053	T	G	17
chrIII	T	Polymorphism	A	39123	39123	1	A -> T	28	SNP (transversion)	1	6.3e-96	34		A	T	28
chrIII	C	Polymorphism	T	39265	39265	1	T -> C	29	SNP (transition)	1	3.2e-102	35		T	C	29
chrIII	G	Polymorphism	T	39326	39326	1	T -> G	33	SNP (transversion)	0.909	5.4e-93	32	0.061	T	G	30
chrIII	G	Polymorphism	A	39512	39512	1	A -> G	19	SNP (transition)	1	7.9e-56	30		A	G	19
chrIII	CC	Polymorphism	GA	39524	39525	2	GA -> CC	19	Substitution	1	5e-52	27		GA	CC	19
chrIII	AA	Polymorphism	TC	39539	39540	2	TC -> AA	18	Substitution	0.889	6.1e-53	34		TC	AA	16
chrIII	C	Polymorphism	T	39552	39552	1	T -> C	15	SNP (transition)	1	1e-51	35		T	C	15
chrIII	G	Polymorphism	A	39607	39607	1	A -> G	15	SNP (transition)	1	3.2e-50	34		A	G	15
chrIII	G	Polymorphism	-	39646	39645	0	(G)5 -> (G)6	15	Insertion (tandem repeat)	1	3.2e-47	31			G	15
chrIII	G	Polymorphism	A	39967	39967	1	A -> G	59	SNP (transition)	1	2e-195	34		A	G	59
chrIII	A	Polymorphism	G	40008	40008	1	G -> A	51	SNP (transition)	0.98	5.1e-174	36		G	A	50
chrIII	A	Polymorphism	G	40089	40089	1	G -> A	52	SNP (transition)	0.942	4.4e-158	34	0.019	G	A	49
chrIII	A	Polymorphism	C	40109	40109	1	C -> A	45	SNP (transversion)	1	3.2e-140	32		C	A	45
chrIII	T	Polymorphism	C	40144	40144	1	C -> T	42	SNP (transition)	1	1.6e-143	34		C	T	42
chrIII	A	Polymorphism	T	40197	40197	1	T -> A	37	SNP (transversion)	0.919	1.9e-112	35	0.027	T	A	34
chrIII	C	Polymorphism	G	40374	40374	1	G -> C	22	SNP (transversion)	1	4e-82	37		G	C	22
chrIII	A	Polymorphism	G	40410	40410	1	G -> A	21	SNP (transition)	0.905	8.4e-67	36		G	A	19
chrIII	C	Polymorphism	G	40515	40515	1	G -> C	29	SNP (transversion)	1	2.5e-99	35		G	C	29
chrIII	T	Polymorphism	C	40583	40583	1	C -> T	36	SNP (transition)	0.972	1.1e-114	33		C	T	35
chrIII	AC	Polymorphism	TT	40835	40836	2	TT -> AC	7	Substitution	0.571	5.5e-10	28		TT	AC	4
chrIII	C	Polymorphism	A	40838	40838	1	A -> C	7	SNP (transversion)	0.429	1.1e-09	36	0.571	A	C	3
chrIII	C	Polymorphism	A	40845	40845	1	A -> C	6	SNP (transversion)	0.5	5e-09	32	0.333	A	C	3
chrIII	G	Polymorphism	T	40846	40846	1	T -> G	6	SNP (transversion)	0.667	9.4e-09	23	0.167	T	G	4
chrIII	G	Polymorphism	A	40849	40849	1	A -> G	6	SNP (transition)	0.667	3.7e-07	20	0.167	A	G	4
chrIII	AAA	Polymorphism	GCT	40862	40864	3	GCT -> AAA	5	Substitution	0.8	3.1e-09	26		GCT	AAA	4
chrIII	A	Polymorphism	T	40868	40868	1	T -> A	5	SNP (transversion)	0.6	3.1e-07	26	0.2	T	A	3
chrIII	A	Polymorphism	T	40869	40869	1	T -> A	5	SNP (transversion)	0.8	1.3e-11	29	0.2	T	A	4
chrIII	A	Polymorphism	T	40871	40871	1	T -> A	5	SNP (transversion)	0.8	1.3e-11	29	0.2	T	A	4
chrIII	AA	Polymorphism	GG	40873	40874	2	GG -> AA	5	Substitution	0.8	2e-14	37		GG	AA	4
chrIII	A	Polymorphism	G	40876	40876	1	G -> A	5	SNP (transition)	0.8	5e-14	36	0.2	G	A	4
chrIII	A	Polymorphism	T	40882	40882	1	T -> A	5	SNP (transversion)	0.8	1.3e-11	29	0.2	T	A	4
chrIII	T	Polymorphism	G	40911	40911	1	G -> T	9	SNP (transversion)	0.889	2.3e-29	37		G	T	8
chrIII	A	Polymorphism	G	40987	40987	1	G -> A	13	SNP (transition)	0.923	8.2e-43	37	0.077	G	A	12
chrIII	G	Polymorphism	T	41007	41007	1	T -> G	15	SNP (transversion)	1	1e-51	35		T	G	15
chrIII	C	Polymorphism	T	41015	41015	1	T -> C	17	SNP (transition)	1	6.3e-62	37		T	C	17
chrIII	G	Polymorphism	-	41100	41099	0	(G)3 -> (G)4	19	Insertion (tandem repeat)	0.947	3e-55	31			G	18
chrIII	A	Polymorphism	-	41325	41324	0	(A)9 -> (A)10	17	Insertion (tandem repeat)	0.824	1.1e-42	32			A	14
chrIII	GCTACGCAGCCAAAT	Polymorphism	---------------	41608	41607	0	(CCAAATGCTACGCAG)2 -> (CCAAATGCTACGCAG)3	30 -> 35	Insertion (tandem repeat)	87.1% -> 90.3%	5e-91	33			GCTACGCAGCCAAAT	27 -> 31
chrIII	C	Polymorphism	T	41756	41756	1	T -> C	24	SNP (transition)	1	4e-75	32		T	C	24
chrIII	T	Polymorphism	C	41847	41847	1	C -> T	17	SNP (transition)	0.882	4.3e-51	35		C	T	15
chrIII	C	Polymorphism	T	41852	41852	1	T -> C	16	SNP (transition)	0.875	1.9e-43	33	0.063	T	C	14
chrIII	A	Polymorphism	T	41868	41868	1	T -> A	10	SNP (transversion)	0.9	6.3e-34	38	0.1	T	A	9
chrIII	A	Polymorphism	G	42659	42659	1	G -> A	23	SNP (transition)	1	2.5e-74	33		G	A	23
chrIII	G	Polymorphism	C	42698	42698	1	C -> G	26	SNP (transversion)	1	2.5e-81	32		C	G	26
chrIII	C	Polymorphism	A	42728	42728	1	A -> C	28	SNP (transversion)	1	2.5e-76	28		A	C	28
chrIII	C	Polymorphism	A	42761	42761	1	A -> C	29	SNP (transversion)	0.966	1.8e-80	29	0.034	A	C	28
chrIII	G	Polymorphism	T	43107	43107	1	T -> G	23	SNP (transversion)	1	1.6e-83	36		T	G	23
chrIII	A	Polymorphism	G	43346	43346	1	G -> A	28	SNP (transition)	1	1e-98	35		G	A	28
chrIII	G	Polymorphism	T	43422	43422	1	T -> G	29	SNP (transversion)	1	1.3e-90	32		T	G	29
chrIII	T	Polymorphism	C	43513	43513	1	C -> T	24	SNP (transition)	1	6.3e-80	34		C	T	24
chrIII	T	Polymorphism	C	43528	43528	1	C -> T	23	SNP (transition)	0.957	1.5e-78	36		C	T	22
chrIII	T	Polymorphism	C	43618	43618	1	C -> T	10	SNP (transition)	1	1e-34	34		C	T	10
chrIII	AT	Polymorphism	--	43625	43624	0	(AT)3 -> (AT)4	11	Insertion (tandem repeat)	1	7.9e-35	32			AT	11
chrIII	A	Polymorphism	G	43874	43874	1	G -> A	42	SNP (transition)	1	1.6e-143	35		G	A	42
chrIII	A	Polymorphism	G	43877	43877	1	G -> A	43	SNP (transition)	1	1.3e-142	34		G	A	43
chrIII	G	Polymorphism	A	44288	44288	1	A -> G	27	SNP (transition)	0.963	2.7e-77	31		A	G	26
chrIII	A	Polymorphism	G	44541	44541	1	G -> A	14	SNP (transition)	0.643	7.9e-21	26	0.357	G	A	9
chrIII	G	Polymorphism	-	44541	44540	0	(G)3 -> (G)4	14	Insertion (tandem repeat)	0.429	4.6e-11	23			G	6
chrIII	A	Polymorphism	G	44562	44562	1	G -> A	16	SNP (transition)	0.375	2.9e-08	19	0.625	G	A	6
chrIII	A	Polymorphism	C	45037	45037	1	C -> A	26	SNP (transversion)	1	4e-89	34		C	A	26
chrIII	T	Polymorphism	A	45058	45058	1	A -> T	29	SNP (transversion)	1	1.6e-93	32		A	T	29
chrIII	C	Polymorphism	T	45185	45185	1	T -> C	27	SNP (transition)	1	1.6e-92	35		T	C	27
chrIII	C	Polymorphism	T	45691	45691	1	T -> C	23	SNP (transition)	0.957	9.2e-70	33	0.043	T	C	22
chrIII	T	Polymorphism	C	45755	45755	1	C -> T	21	SNP (transition)	1	6.3e-68	32		C	T	21
chrIII	A	Polymorphism	G	45790	45790	1	G -> A	18	SNP (transition)	1	1.6e-56	31		G	A	18
chrIII	T	Polymorphism	C	45811	45811	1	C -> T	17	SNP (transition)	1	5e-50	29		C	T	17
chrIII	A	Polymorphism	G	46119	46119	1	G -> A	50	SNP (transition)	0.98	6.3e-151	31		G	A	49
chrIII	T	Polymorphism	C	46258	46258	1	C -> T	55	SNP (transition)	1	1e-187	34		C	T	55
chrIII	C	Polymorphism	T	46458	46458	1	T -> C	41	SNP (transition)	1	5e-136	33		T	C	41
chrIII	A	Polymorphism	T	46562	46562	1	T -> A	28	SNP (transversion)	1	1.6e-101	36		T	A	28
chrIII	T	Polymorphism	G	47332	47332	1	G -> T	28	SNP (transversion)	0.964	8.9e-94	36	0.036	G	T	27
chrIII	A	Polymorphism	G	48029	48029	1	G -> A	26	SNP (transition)	1	4e-76	30		G	A	26
chrIII	G	Polymorphism	A	48544	48544	1	A -> G	20	SNP (transition)	1	1e-66	33		A	G	20
chrIII	T	Polymorphism	-	48590	48589	0	(T)7 -> (T)8	15	Insertion (tandem repeat)	0.933	3.8e-47	35			T	14
chrIII	T	Polymorphism	G	48687	48687	1	G -> T	16	SNP (transversion)	0.25	1.8e-11	36	0.75	G	T	4
chrIII	T	Polymorphism	A	48704	48704	1	A -> T	14	SNP (transversion)	0.357	2e-12	30		A	T	5
chrIII	G	Polymorphism	A	48704	48704	1	A -> G	14	SNP (transition)	0.643	3.2e-26	32		A	G	9
chrIII	A	Polymorphism	G	48707	48707	1	G -> A	15	SNP (transition)	0.667	3e-30	34	0.333	G	A	10
chrIII	GG	Polymorphism	CT	48713	48714	2	CT -> GG	15	Substitution	0.6	7.9e-26	32		CT	GG	9
chrIII	TT	Polymorphism	AG	48716	48717	2	AG -> TT	15	Substitution	0.6	1.3e-27	34		AG	TT	9
chrIII	G	Polymorphism	A	48719	48719	1	A -> G	15	SNP (transition)	0.6	2e-20	26	0.4	A	G	9
chrIII	G	Polymorphism	T	48722	48722	1	T -> G	15	SNP (transversion)	0.6	1e-26	33	0.4	T	G	9
chrIII	CAG	Polymorphism	TTT	48724	48726	3	TTT -> CAG	13 -> 15	Substitution	53.8% -> 60.0%	8.5e-18	31		TTT	CAG	7 -> 9
chrIII	T	Polymorphism	C	48728	48728	1	C -> T	13	SNP (transition)	0.538	2.7e-21	35	0.462	C	T	7
chrIII	C	Polymorphism	G	48730	48730	1	G -> C	13	SNP (transversion)	0.538	1.1e-22	37	0.462	G	C	7
chrIII	C	Polymorphism	T	48737	48737	1	T -> C	13	SNP (transition)	0.538	1.7e-18	31	0.462	T	C	7
chrIII	AGCAGCTTTT	Polymorphism	GTACAAGGCC	48740	48749	10	GTACAAGGCC -> AGCAGCTTTT	13 -> 15	Substitution	46.7% -> 53.8%	6.4e-18	33		GTACAAGGCC	AGCAGCTTTT	7
chrIII	CCTG	Polymorphism	TACC	48751	48754	4	TACC -> CCTG	16 -> 17	Substitution	37.5% -> 41.2%	1.2e-10	30		TACC	CCTG	6 -> 7
chrIII	G	Polymorphism	T	48756	48756	1	T -> G	16	SNP (transversion)	0.313	4.3e-10	27	0.688	T	G	5
chrIII	TT	Polymorphism	GA	48758	48759	2	GA -> TT	16	Substitution	0.25	1.8e-09	31		GA	TT	4
chrIII	C	Polymorphism	T	49436	49436	1	T -> C	50	SNP (transition)	0.92	9.2e-152	35	0.02	T	C	46
chrIII	T	Polymorphism	C	50090	50090	1	C -> T	38	SNP (transition)	0.921	2.7e-98	30	0.053	C	T	35
chrIII	A	Polymorphism	G	50099	50099	1	G -> A	38	SNP (transition)	0.974	3e-121	33	0.026	G	A	37
chrIII	ATAT	Polymorphism	----	50347	50346	0	(AT)13 -> (AT)15	25 -> 28	Insertion (tandem repeat)	84.0% -> 85.7%	2.5e-83	36			ATAT	21 -> 24
chrIII	G	Polymorphism	C	50609	50609	1	C -> G	16	SNP (transversion)	1	1e-48	31		C	G	16
chrIII	G	Polymorphism	C	50612	50612	1	C -> G	16	SNP (transversion)	1	1e-48	31		C	G	16
chrIII	T	Polymorphism	C	50819	50819	1	C -> T	18	SNP (transition)	1	2.5e-58	33		C	T	18
chrIII	T	Polymorphism	C	51701	51701	1	C -> T	56	SNP (transition)	0.946	4.4e-187	36	0.018	C	T	53
chrIII	A	Polymorphism	G	51788	51788	1	G -> A	45	SNP (transition)	1	3.2e-158	36		G	A	45
chrIII	C	Polymorphism	T	51852	51852	1	T -> C	52	SNP (transition)	0.962	1.3e-177	36		T	C	50
chrIII	T	Polymorphism	C	52208	52208	1	C -> T	30	SNP (transition)	0.967	7.5e-98	34		C	T	29
chrIII	G	Polymorphism	A	52238	52238	1	A -> G	34	SNP (transition)	1	2.5e-116	34		A	G	34
chrIII	C	Polymorphism	T	53891	53891	1	T -> C	42	SNP (transition)	0.976	2.1e-134	34		T	C	41
chrIII	A	Polymorphism	C	54924	54924	1	C -> A	20	SNP (transversion)	0.3	2.3e-09	23	0.65	C	A	6
chrIII	A	Polymorphism	G	57211	57211	1	G -> A	3	SNP (transition)	1	3.2e-08	26		G	A	3
chrIII	C	Polymorphism	T	74002	74002	1	T -> C	32	SNP (transition)	0.938	5e-103	35		T	C	30
chrIII	C	Polymorphism	T	74074	74074	1	T -> C	41	SNP (transition)	0.927	6.7e-126	34	0.049	T	C	38
chrIII	T	Polymorphism	C	74202	74202	1	C -> T	42	SNP (transition)	0.952	8.6e-134	34	0.024	C	T	40
chrIII	A	Polymorphism	C	74327	74327	1	C -> A	27	SNP (transversion)	1	7.9e-90	33		C	A	27
chrIII	C	Polymorphism	G	74335	74335	1	G -> C	25	SNP (transversion)	1	1e-85	34		G	C	25
chrIII	G	Polymorphism	A	74346	74346	1	A -> G	27	SNP (transition)	1	3.2e-95	36		A	G	27
chrIII	T	Polymorphism	C	74505	74505	1	C -> T	25	SNP (transition)	0.96	9.9e-74	32		C	T	24
chrIII	C	Polymorphism	T	74577	74577	1	T -> C	15	SNP (transition)	1	3.2e-53	36		T	C	15
chrIII	G	Polymorphism	A	77900	77900	1	A -> G	45	SNP (transition)	0.978	1.8e-135	32		A	G	44
chrIII	C	Polymorphism	A	77941	77941	1	A -> C	43	SNP (transversion)	1	3.2e-151	36		A	C	43
chrIII		Polymorphism	T	78490	78490	1	(T)10 -> (T)9	32	Deletion (tandem repeat)	0.938	4.5e-37	13		T		30
chrIII		Polymorphism	A	78533	78533	1	(A)9 -> (A)8	36	Deletion (tandem repeat)	1	6.3e-44	13		A		36
chrIII	T	Polymorphism	-	78810	78809	0	(T)10 -> (T)11	25	Insertion (tandem repeat)	0.88	1.4e-65	31			T	22
chrIII	T	Polymorphism	G	79096	79096	1	G -> T	32	SNP (transversion)	0.938	5e-94	33	0.031	G	T	30
chrIII	A	Polymorphism	G	79170	79170	1	G -> A	45	SNP (transition)	0.978	1.1e-148	35	0.022	G	A	44
chrIII	A	Polymorphism	G	79613	79613	1	G -> A	32	SNP (transition)	0.938	5e-103	36		G	A	30
chrIII	A	Polymorphism	G	80091	80091	1	G -> A	32	SNP (transition)	0.969	1.3e-104	34	0.031	G	A	31
chrIII	T	Polymorphism	C	80444	80444	1	C -> T	38	SNP (transition)	0.947	1.1e-116	33	0.053	C	T	36
chrIII	G	Polymorphism	A	81845	81845	1	A -> G	22	SNP (transition)	1	6.3e-69	31		A	G	22
chrIII	A	Polymorphism	G	82365	82365	1	G -> A	16	SNP (transition)	1	2.5e-58	37		G	A	16
chrIII		Polymorphism	AA	82460	82461	2	(AA)5 -> (AA)4	26	Deletion (tandem repeat)	1	6.3e-45	17		AA		26
chrIII	T	Polymorphism	C	82590	82590	1	C -> T	7	SNP (transition)	1	2e-22	32		C	T	7
chrIII	A	Polymorphism	T	82617	82617	1	T -> A	17	SNP (transversion)	0.294	1.9e-12	32	0.588	T	A	5
chrIII	T	Polymorphism	A	82619	82619	1	A -> T	22	SNP (transversion)	0.273	2.5e-07	19	0.455	A	T	6
chrIII	A	Polymorphism	T	82622	82622	1	T -> A	30	SNP (transversion)	0.267	1.3e-11	23	0.467	T	A	8
chrIII	A	Polymorphism	C	82623	82623	1	C -> A	30	SNP (transversion)	0.267	7.9e-11	21	0.367	C	A	8
chrIII	A	Polymorphism	T	82624	82624	1	T -> A	31	SNP (transversion)	0.323	3.5e-12	19	0.484	T	A	10
chrIII	A	Polymorphism	G	82625	82625	1	G -> A	31	SNP (transition)	0.323	4.1e-17	24	0.387	G	A	10
chrIII	A	Polymorphism	C	82626	82626	1	C -> A	35	SNP (transversion)	0.286	1.5e-12	20	0.286	C	A	10
chrIII	G	Polymorphism	A	82627	82627	1	A -> G	36	SNP (transition)	0.278	1.9e-11	20	0.5	A	G	10
chrIII	G	Polymorphism	T	82629	82629	1	T -> G	39	SNP (transversion)	0.282	1.8e-11	18	0.462	T	G	11
chrIII	G	Polymorphism	T	82630	82630	1	T -> G	40	SNP (transversion)	0.3	9.3e-13	18	0.45	T	G	12
chrIII	G	Polymorphism	T	82631	82631	1	T -> G	41	SNP (transversion)	0.293	1.3e-12	19	0.39	T	G	12
chrIII	T	Polymorphism	A	82632	82632	1	A -> T	42	SNP (transversion)	0.286	2.5e-11	17	0.405	A	T	12
chrIII	G	Polymorphism	A	82632	82632	1	A -> G	42	SNP (transition)	0.262	3.2e-13	20	0.405	A	G	11
chrIII	T	Polymorphism	A	82634	82634	1	A -> T	44	SNP (transversion)	0.318	1e-13	17	0.432	A	T	14
chrIII	G	Polymorphism	T	82635	82635	1	T -> G	46	SNP (transversion)	0.413	1.2e-20	17	0.391	T	G	19
chrIII	G	Polymorphism	A	82637	82637	1	A -> G	55	SNP (transition)	0.255	6.7e-15	19	0.418	A	G	14
chrIII	T	Polymorphism	A	82638	82638	1	A -> T	57	SNP (transversion)	0.281	5e-16	18	0.421	A	T	16
chrIII	A	Polymorphism	T	82640	82640	1	T -> A	58	SNP (transversion)	0.431	2e-22	15	0.31	T	A	25
chrIII	G	Polymorphism	A	82641	82641	1	A -> G	59	SNP (transition)	0.288	2.5e-12	16	0.458	A	G	17
chrIII	G	Polymorphism	T	82642	82642	1	T -> G	60	SNP (transversion)	0.333	1.9e-19	18	0.367	T	G	20
chrIII	G	Polymorphism	T	82643	82643	1	T -> G	61	SNP (transversion)	0.262	1.6e-15	18	0.426	T	G	16
chrIII	A	Polymorphism	T	82643	82643	1	T -> A	61	SNP (transversion)	0.279	1.6e-18	20	0.426	T	A	17
chrIII	G	Polymorphism	C	82644	82644	1	C -> G	65	SNP (transversion)	0.262	5.3e-18	20	0.215	C	G	17
chrIII	A	Polymorphism	C	82644	82644	1	C -> A	65	SNP (transversion)	0.323	5.2e-20	17	0.215	C	A	21
chrIII	G	Polymorphism	T	82645	82645	1	T -> G	67	SNP (transversion)	0.358	6.7e-24	18	0.358	T	G	24
chrIII	A	Polymorphism	G	82646	82646	1	G -> A	71	SNP (transition)	0.282	6.6e-16	17	0.423	G	A	20
chrIII	T	Polymorphism	A	82648	82648	1	A -> T	76	SNP (transversion)	0.25	1.5e-19	19	0.395	A	T	19
chrIII	G	Polymorphism	A	82648	82648	1	A -> G	76	SNP (transition)	0.342	3.3e-30	20	0.395	A	G	26
chrIII	T	Polymorphism	A	82649	82649	1	A -> T	81	SNP (transversion)	0.259	8.6e-18	18	0.42	A	T	21
chrIII	G	Polymorphism	A	82649	82649	1	A -> G	81	SNP (transition)	0.272	3.8e-21	19	0.42	A	G	22
chrIII	T	Polymorphism	A	82650	82650	1	A -> T	86	SNP (transversion)	0.267	4.4e-24	20	0.407	A	T	23
chrIII	G	Polymorphism	A	82651	82651	1	A -> G	92	SNP (transition)	0.304	1.1e-22	17	0.359	A	G	28
chrIII	A	Polymorphism	C	82653	82653	1	C -> A	111	SNP (transversion)	0.252	9.6e-13	14	0.189	C	A	28
chrIII	A	Polymorphism	G	82875	82875	1	G -> A	297	SNP (transition)	0.31	7.7e-226	33	0.636	G	A	92
chrIII	A	Polymorphism	G	83056	83056	1	G -> A	95	SNP (transition)	0.253	2.2e-15	16	0.2	G	A	24
chrIII	C	Polymorphism	G	83058	83058	1	G -> C	77	SNP (transversion)	0.26	3.7e-15	17	0.325	G	C	20
chrIII	T	Polymorphism	A	83059	83059	1	A -> T	70	SNP (transversion)	0.257	1.1e-13	17	0.486	A	T	18
chrIII	C	Polymorphism	A	83061	83061	1	A -> C	59	SNP (transversion)	0.322	9.5e-24	21	0.525	A	C	19
chrIII	A	Polymorphism	G	83063	83063	1	G -> A	50	SNP (transition)	0.26	3.7e-09	15	0.32	G	A	13
chrIII	A	Polymorphism	G	83064	83064	1	G -> A	46	SNP (transition)	0.261	1.4e-08	16	0.413	G	A	12
chrIII	T	Polymorphism	G	83065	83065	1	G -> T	44	SNP (transversion)	0.295	2.3e-12	18	0.318	G	T	13
chrIII	C	Polymorphism	G	83067	83067	1	G -> C	39	SNP (transversion)	0.282	1.8e-11	19	0.41	G	C	11
chrIII	G	Polymorphism	T	83118	83118	1	T -> G	20	SNP (transversion)	1	1e-74	37		T	G	20
chrIII	T	Polymorphism	C	83421	83421	1	C -> T	45	SNP (transition)	0.978	4.5e-153	36		C	T	44
chrIII	G	Polymorphism	A	83576	83576	1	A -> G	26	SNP (transition)	0.962	8.2e-77	32		A	G	25
chrIII	G	Polymorphism	A	83594	83594	1	A -> G	21	SNP (transition)	0.905	4.2e-61	33	0.048	A	G	19
chrIII	T	Polymorphism	G	83597	83597	1	G -> T	21	SNP (transversion)	0.952	2.1e-65	33		G	T	20
chrIII	A	Polymorphism	T	83607	83607	1	T -> A	21	SNP (transversion)	1	6.3e-68	33		T	A	21
chrIII	T	Polymorphism	C	83631	83631	1	C -> T	20	SNP (transition)	1	1e-72	36		C	T	20
chrIII	A	Polymorphism	G	83635	83635	1	G -> A	20	SNP (transition)	0.95	8e-68	36		G	A	19
chrIII	T	Polymorphism	C	84048	84048	1	C -> T	31	SNP (transition)	0.968	3.1e-95	33		C	T	30
chrIII	A	Polymorphism	G	84070	84070	1	G -> A	23	SNP (transition)	1	5e-72	32		G	A	23
chrIII	T	Polymorphism	GAA	84074	84076	3	GAA -> T	21	Deletion	0.905	3.2e-32	21		GAA	T	19
chrIII	TGG	Polymorphism	AAA	84078	84080	3	AAA -> TGG	21	Substitution	0.905	3.3e-59	33		AAA	TGG	19
chrIII	T	Polymorphism	A	84086	84086	1	A -> T	21	SNP (transversion)	1	4e-72	35		A	T	21
chrIII	TGA	Polymorphism	CAT	84091	84093	3	CAT -> TGA	21	Substitution	0.762	2.1e-53	33		CAT	TGA	16
chrIII	GG	Polymorphism	AC	84096	84097	2	AC -> GG	21 -> 23	Substitution	78.3% -> 85.7%	8.4e-50	29		AC	GG	18
chrIII	TTC	Polymorphism	ACT	84100	84102	3	ACT -> TTC	22	Substitution	0.727	7.4e-44	30		ACT	TTC	16
chrIII	TCTCAGCA	Polymorphism	GTATTTAC	84104	84111	8	GTATTTAC -> TCTCAGCA	22	Substitution	0.682	2.9e-42	31		GTATTTAC	TCTCAGCA	15
chrIII	A	Polymorphism	T	84114	84114	1	T -> A	21	SNP (transversion)	0.619	6.4e-41	36	0.238	T	A	13
chrIII		Polymorphism	ACTAG	84115	84119	5	-ACTAG	21	Deletion	0.81	8.1e-21	15		ACTAG		17
chrIII	C	Polymorphism	T	84122	84122	1	T -> C	19	SNP (transition)	0.579	4.7e-31	32	0.368	T	C	11
chrIII	C	Polymorphism	T	84124	84124	1	T -> C	20	SNP (transition)	0.55	1.3e-29	31	0.4	T	C	11
chrIII	G	Polymorphism	A	84133	84133	1	A -> G	20	SNP (transition)	0.5	1.8e-28	33	0.45	A	G	10
chrIII	A	Polymorphism	T	84140	84140	1	T -> A	18	SNP (transversion)	0.444	6.9e-21	32	0.556	T	A	8
chrIII	GT	Polymorphism	AA	84143	84144	2	AA -> GT	16 -> 18	Substitution	37.5% -> 44.4%	8e-18	34		AA	GT	6 -> 8
chrIII	C	Polymorphism	T	84147	84147	1	T -> C	16	SNP (transition)	0.375	8e-18	35	0.625	T	C	6
chrIII	G	Polymorphism	A	84149	84149	1	A -> G	16	SNP (transition)	0.375	2e-15	32	0.625	A	G	6
chrIII	T	Polymorphism	C	84152	84152	1	C -> T	16	SNP (transition)	0.375	8e-18	36	0.625	C	T	6
chrIII	G	Polymorphism	A	84161	84161	1	A -> G	16	SNP (transition)	0.375	5e-16	33	0.625	A	G	6
chrIII	GC	Polymorphism	AT	84165	84166	2	AT -> GC	16	Substitution	0.313	1.4e-15	36		AT	GC	5
chrIII	TAG	Polymorphism	CTA	84173	84175	3	CTA -> TAG	15	Substitution	0.333	9.5e-14	36		CTA	TAG	5
chrIII	A	Polymorphism	G	84181	84181	1	G -> A	15	SNP (transition)	0.333	3e-13	32	0.667	G	A	5
chrIII	A	Polymorphism	G	84190	84190	1	G -> A	15	SNP (transition)	0.333	3e-13	32	0.667	G	A	5
chrIII	T	Polymorphism	C	84194	84194	1	C -> T	15	SNP (transition)	0.333	9.5e-16	37	0.667	C	T	5
chrIII	G	Polymorphism	A	84195	84195	1	A -> G	15	SNP (transition)	1	3.2e-44	29		A	G	15
chrIII	AG	Polymorphism	GA	84204	84205	2	GA -> AG	15	Substitution	0.267	3.4e-11	35		GA	AG	4
chrIII	G	Polymorphism	A	84208	84208	1	A -> G	15	SNP (transition)	0.333	3e-15	37	0.667	A	G	5
chrIII	A	Polymorphism	G	84216	84216	1	G -> A	14	SNP (transition)	0.286	4e-10	31	0.714	G	A	4
chrIII	G	Polymorphism	A	84228	84228	1	A -> G	16	SNP (transition)	0.25	1.1e-08	29	0.625	A	G	4
chrIII	C	Polymorphism	A	84231	84231	1	A -> C	17	SNP (transversion)	0.294	5.8e-08	23	0.706	A	C	5
chrIII	G	Polymorphism	C	84233	84233	1	C -> G	14	SNP (transversion)	0.357	1.9e-07	20	0.571	C	G	5
chrIII	T	Polymorphism	A	84234	84234	1	A -> T	14	SNP (transversion)	0.286	6.2e-09	28	0.714	A	T	4
chrIII	C	Polymorphism	A	84236	84236	1	A -> C	16	SNP (transversion)	0.563	2.2e-17	24	0.375	A	C	9
chrIII	T	Polymorphism	A	84240	84240	1	A -> T	15	SNP (transversion)	0.333	8.9e-08	22	0.667	A	T	5
chrIII	C	Polymorphism	G	84243	84243	1	G -> C	15	SNP (transversion)	0.333	8.5e-07	19	0.333	G	C	5
chrIII	A	Polymorphism	G	84243	84243	1	G -> A	15	SNP (transition)	0.267	1.3e-07	25	0.333	G	A	4
chrIII	C	Polymorphism	A	84244	84244	1	A -> C	15	SNP (transversion)	0.333	2.8e-07	21	0.667	A	C	5
chrIII	A	Polymorphism	T	84245	84245	1	T -> A	15	SNP (transversion)	0.6	1.2e-18	25	0.4	T	A	9
chrIII	C	Polymorphism	A	84247	84247	1	A -> C	15	SNP (transversion)	0.533	5.3e-09	15	0.4	A	C	8
chrIII	TG	Polymorphism	AA	84249	84250	2	AA -> TG	15	Substitution	0.333	2.8e-07	21		AA	TG	5
chrIII	C	Polymorphism	A	84253	84253	1	A -> C	15	SNP (transversion)	0.267	2.1e-08	28	0.333	A	C	4
chrIII	T	Polymorphism	A	84255	84255	1	A -> T	15	SNP (transversion)	0.333	2.8e-08	22	0.4	A	T	5
chrIII	C	Polymorphism	T	84257	84257	1	T -> C	15	SNP (transition)	0.533	1.9e-07	14	0.2	T	C	8
chrIII	C	Polymorphism	-	84258	84257	0	+C	15	Insertion	0.533	5.3e-09	16			C	8
chrIII	C	Polymorphism	A	84259	84259	1	A -> C	15	SNP (transversion)	0.533	6e-13	20	0.267	A	C	8
chrIII	C	Polymorphism	A	84261	84261	1	A -> C	17	SNP (transversion)	0.294	1.9e-08	23	0.706	A	C	5
chrIII	T	Polymorphism	G	84262	84262	1	G -> T	18	SNP (transversion)	0.667	2.7e-19	20	0.333	G	T	12
chrIII	T	Polymorphism	A	84264	84264	1	A -> T	18	SNP (transversion)	0.556	3.9e-14	18	0.222	A	T	10
chrIII	A	Polymorphism	G	84267	84267	1	G -> A	17	SNP (transition)	0.471	3.6e-13	21	0.235	G	A	8
chrIII	C	Polymorphism	G	84269	84269	1	G -> C	17	SNP (transversion)	0.706	2.4e-23	22	0.176	G	C	12
chrIII	CATC	Polymorphism	AGAA	84271	84274	4	AGAA -> CATC	13 -> 16	Substitution	56.3% -> 69.2%	5.4e-15	21		AGAA	CATC	9
chrIII	G	Polymorphism	C	84278	84278	1	C -> G	11	SNP (transversion)	0.727	6.5e-17	23	0.182	C	G	8
chrIII	T	Polymorphism	G	84280	84280	1	G -> T	11	SNP (transversion)	0.727	3.9e-12	17		G	T	8
chrIII	TG	Polymorphism	AT	84281	84282	2	AT -> TG	11	Substitution	0.818	6.8e-18	22		AT	TG	9
chrIII	GG	Polymorphism	CC	84284	84285	2	CC -> GG	11	Substitution	0.727	4.3e-16	20		CC	GG	8
chrIII	CC	Polymorphism	TA	84290	84291	2	TA -> CC	12	Substitution	0.833	1.2e-21	20		TA	CC	10
chrIII	A	Polymorphism	G	84293	84293	1	G -> A	12	SNP (transition)	0.833	6.5e-20	21		G	A	10
chrIII	A	Polymorphism	T	84661	84661	1	T -> A	43	SNP (transversion)	0.326	1.2e-08	13	0.372	T	A	14
chrIII	C	Polymorphism	-	84661	84660	0	+C	53	Insertion	0.509	1.6e-34	19			C	27
chrIII	A	Polymorphism	-	84661	84660	0	(A)2 -> (A)3	53	Insertion (tandem repeat)	0.264	3.8e-11	16			A	14
chrIII	C	Polymorphism	A	84662	84662	1	A -> C	31	SNP (transversion)	0.258	3.8e-09	20	0.581	A	C	8
chrIII	T	Polymorphism	G	84665	84665	1	G -> T	14	SNP (transversion)	0.643	7.1e-12	17	0.071	G	T	9
chrIII	C	Polymorphism	T	84668	84668	1	T -> C	9	SNP (transition)	0.667	5e-09	18	0.111	T	C	6
chrIII	T	Polymorphism	G	84669	84669	1	G -> T	7	SNP (transversion)	0.857	6.8e-09	16	0.143	G	T	6
chrIII	A	Polymorphism	T	84670	84670	1	T -> A	7	SNP (transversion)	0.571	5.5e-08	23	0.143	T	A	4
chrIII	A	Polymorphism	T	84725	84725	1	T -> A	5	SNP (transversion)	0.6	6.3e-07	24	0.2	T	A	3
chrIII	A	Polymorphism	C	84726	84726	1	C -> A	7	SNP (transversion)	0.571	3.5e-09	25	0.143	C	A	4
chrIII	G	Polymorphism	C	84727	84727	1	C -> G	11	SNP (transversion)	0.455	4.5e-09	23	0.091	C	G	5
chrIII	A	Polymorphism	G	84728	84728	1	G -> A	13	SNP (transition)	0.308	4.4e-07	24	0.538	G	A	4
chrIII	G	Polymorphism	C	84730	84730	1	C -> G	22	SNP (transversion)	0.591	4.6e-21	21	0.045	C	G	13
chrIII	T	Polymorphism	G	84732	84732	1	G -> T	41	SNP (transversion)	0.341	1.5e-15	19	0.439	G	T	14
chrIII	C	Polymorphism	T	84984	84984	1	T -> C	81	SNP (transition)	0.395	2.5e-12	11	0.593	T	C	32
chrIII	CG	Polymorphism	TC	85135	85136	2	TC -> CG	28 -> 33	Substitution	89.3% -> 93.9%	2.3e-42	20		TC	CG	25 -> 31
chrIII	G	Polymorphism	T	85137	85137	1	T -> G	26	SNP (transversion)	0.769	2.1e-29	18	0.231	T	G	20
chrIII	T	Polymorphism	C	85138	85138	1	C -> T	27	SNP (transition)	0.963	6.7e-54	21		C	T	26
chrIII	G	Polymorphism	T	85139	85139	1	T -> G	26	SNP (transversion)	0.846	1.3e-29	15	0.038	T	G	22
chrIII	GTCG	Polymorphism	TCAT	85140	85143	4	TCAT -> GTCG	16 -> 22	Substitution	50.0% -> 63.6%	4.6e-11	20		TCAT	GTCG	8 -> 14
chrIII	C	Polymorphism	G	85144	85144	1	G -> C	15	SNP (transversion)	0.733	2.5e-16	17	0.267	G	C	11
chrIII	CGTATCA	Polymorphism	GT-AGCGC	85145	85151	7	GTAGCGC -> CGTATCA	14 -> 16	Substitution	42.9% -> 50.0%	1.1e-08	20		GTAGCGC	CGTATCA	6 -> 7
chrIII	T	Polymorphism	C	85152	85152	1	C -> T	15	SNP (transition)	0.533	8.7e-10	16	0.4	C	T	8
chrIII	AA	Polymorphism	GC	85156	85157	2	GC -> AA	15	Substitution	0.6	1.7e-11	17		GC	AA	9
chrIII	AAA	Polymorphism	TCG	85159	85161	3	TCG -> AAA	13	Substitution	0.462	3.7e-07	19		TCG	AAA	6
chrIII	A	Polymorphism	G	88124	88124	1	G -> A	32	SNP (transition)	0.938	1.9e-10	4	0.063	G	A	30
chrIII	G	Polymorphism	A	90691	90691	1	A -> G	9	SNP (transition)	0.444	1.2e-08	26	0.556	A	G	4
chrIII	C	Polymorphism	T	90693	90693	1	T -> C	9	SNP (transition)	0.444	7.9e-10	29	0.556	T	C	4
chrIII	A	Polymorphism	T	90699	90699	1	T -> A	8	SNP (transversion)	0.5	4.4e-10	29	0.5	T	A	4
chrIII	A	Polymorphism	C	90701	90701	1	C -> A	8	SNP (transversion)	0.25	7e-07	38	0.5	C	A	2
chrIII	T	Polymorphism	A	90709	90709	1	A -> T	7	SNP (transversion)	0.429	5.5e-07	26	0.571	A	T	3
chrIII	CC	Polymorphism	TA	90710	90711	2	TA -> CC	7	Substitution	0.286	8.4e-07	38		TA	CC	2
chrIII	C	Polymorphism	T	90712	90712	1	T -> C	5	SNP (transition)	0.8	1.3e-11	29	0.2	T	C	4
chrIII	A	Polymorphism	T	90713	90713	1	T -> A	5	SNP (transversion)	0.4	2.5e-07	38	0.2	T	A	2
chrIII	C	Polymorphism	T	90715	90715	1	T -> C	6	SNP (transition)	0.333	3.8e-07	38	0.5	T	C	2
chrIII	A	Polymorphism	T	90716	90716	1	T -> A	6	SNP (transversion)	0.5	3.2e-10	36	0.167	T	A	3
chrIII	A	Polymorphism	G	90717	90717	1	G -> A	6	SNP (transition)	0.333	3.8e-07	38		G	A	2
chrIII	T	Polymorphism	C	90718	90718	1	C -> T	6	SNP (transition)	0.667	3.8e-11	29	0.167	C	T	4
chrIII	TA	Polymorphism	CT	90719	90720	2	CT -> TA	6	Substitution	0.333	3.8e-07	38		CT	TA	2
chrIII	C	Polymorphism	A	90722	90722	1	A -> C	6	SNP (transversion)	0.667	3.8e-11	29	0.333	A	C	4
chrIII	C	Polymorphism	T	90724	90724	1	T -> C	6	SNP (transition)	0.333	3.8e-07	38	0.667	T	C	2
chrIII	T	Polymorphism	A	90729	90729	1	A -> T	7	SNP (transversion)	0.286	5.3e-07	38	0.714	A	T	2
chrIII	C	Polymorphism	G	90731	90731	1	G -> C	7	SNP (transversion)	0.286	5.3e-07	38	0.286	G	C	2
chrIII	A	Polymorphism	G	90732	90732	1	G -> A	7	SNP (transition)	0.571	8.8e-11	29	0.143	G	A	4
chrIII	C	Polymorphism	A	90733	90733	1	A -> C	6	SNP (transversion)	0.333	3.8e-07	38	0.5	A	C	2
chrIII	C	Polymorphism	A	90734	90734	1	A -> C	7	SNP (transversion)	0.571	3.5e-13	35	0.286	A	C	4
chrIII	C	Polymorphism	T	90735	90735	1	T -> C	7	SNP (transition)	0.286	5.3e-07	38	0.143	T	C	2
chrIII	A	Polymorphism	T	90735	90735	1	T -> A	7	SNP (transversion)	0.429	1.4e-07	28	0.143	T	A	3
chrIII	AATCT	Polymorphism	CCCAA	90736	90740	5	CCCAA -> AATCT	6 -> 7	Substitution	33.3% -> 42.9%	3.8e-07	37		CCCAA	AATCT	2 -> 3
chrIII	TC	Polymorphism	CA	90741	90742	2	CA -> TC	7	Substitution	0.714	6.6e-15	33		CA	TC	5
chrIII	TT	Polymorphism	--	90743	90742	0	+TT	7	Insertion	0.429	1.4e-07	28			TT	3
chrIII	A	Polymorphism	T	90745	90745	1	T -> A	7	SNP (transversion)	0.857	1.1e-16	28	0.143	T	A	6
chrIII	TC	Polymorphism	CA	90747	90748	2	CA -> TC	6 -> 7	Substitution	1	1.6e-20	34		CA	TC	6 -> 7
chrIII	G	Polymorphism	C	90750	90750	1	C -> G	9	SNP (transversion)	1	2e-30	33		C	G	9
chrIII	T	Polymorphism	A	90752	90752	1	A -> T	9	SNP (transversion)	1	3.2e-32	35		A	T	9
chrIII	A	Polymorphism	T	90755	90755	1	T -> A	9	SNP (transversion)	1	5e-25	28		T	A	9
chrIII	TGTT	Polymorphism	CACA	90757	90760	4	CACA -> TGTT	9 -> 12	Substitution	1	1.6e-29	32		CACA	TGTT	9 -> 12
chrIII	GA	Polymorphism	CT	90763	90764	2	CT -> GA	12	Substitution	0.917	4.8e-37	34		CT	GA	11
chrIII	AA	Polymorphism	TT	90766	90767	2	TT -> AA	12	Substitution	0.917	4.8e-37	34		TT	AA	11
chrIII	TGGT	Polymorphism	AAAA	90769	90772	4	AAAA -> TGGT	12 -> 13	Substitution	1	6.3e-38	32		AAAA	TGGT	12 -> 13
chrIII	ACT	Polymorphism	CAA	90774	90776	3	CAA -> ACT	13	Substitution	0.923	3.3e-39	34		CAA	ACT	12
chrIII	CCCTAA	Polymorphism	TGTCCT	90778	90783	6	TGTCCT -> CCCTAA	17	Substitution	0.882	1.1e-50	33		TGTCCT	CCCTAA	15
chrIII	ACTG	Polymorphism	TA-CT	90785	90788	4	TACT -> ACTG	17 -> 18	Substitution	94.1% -> 94.4%	4.2e-25	30		TACT	ACTG	16 -> 17
chrIII	TTA	Polymorphism	CCT	90790	90792	3	CCT -> TTA	19 -> 21	Substitution	84.2% -> 85.7%	1.4e-54	34		CCT	TTA	16 -> 18
chrIII	A	Polymorphism	G	90794	90794	1	G -> A	22	SNP (transition)	0.909	2.3e-70	36	0.045	G	A	20
chrIII	AGGA	Polymorphism	CATG	90797	90800	4	CATG -> AGGA	22	Substitution	0.909	1.4e-66	34		CATG	AGGA	20
chrIII	TGTCAAG	Polymorphism	GTGTTCA	90802	90808	7	GTGTTCA -> TGTCAAG	22	Substitution	0.864	1.4e-66	35		GTGTTCA	TGTCAAG	19
chrIII	C	Polymorphism	A	90810	90810	1	A -> C	22	SNP (transversion)	0.955	8.8e-71	34	0.045	A	C	21
chrIII	CTCCGG	Polymorphism	ACGTTA	90812	90817	6	ACGTTA -> CTCCGG	22 -> 23	Substitution	95.5% -> 95.7%	7e-73	34		ACGTTA	CTCCGG	21 -> 22
chrIII	AC	Polymorphism	TA	90822	90823	2	TA -> AC	24	Substitution	0.958	1.2e-70	31		TA	AC	23
chrIII	C	Polymorphism	A	90825	90825	1	A -> C	24	SNP (transversion)	1	2.5e-82	34		A	C	24
chrIII	AGCCCG	Polymorphism	GATAAT	90827	90832	6	GATAAT -> AGCCCG	26	Substitution	0.962	8.2e-77	33		GATAAT	AGCCCG	25
chrIII	ATACAACA	Polymorphism	TACTCTAT	90835	90842	8	TACTCTAT -> ATACAACA	26 -> 27	Substitution	96.2% -> 96.3%	4.3e-85	34		TACTCTAT	ATACAACA	25 -> 26
chrIII	T	Polymorphism	-	90983	90982	0	(T)7 -> (T)8	31	Insertion (tandem repeat)	0.903	2.8e-78	29			T	28
chrIII	T	Polymorphism	-	90984	90983	0	+T	30	Insertion	0.967	3.8e-89	31			T	29
chrIII	ATATATA	Polymorphism	-------	91304	91303	0	+ATATATA	22 -> 25	Insertion	77.3% -> 80.0%	8.8e-71	35			ATATATA	17 -> 20
chrIII	T	Polymorphism	-	91304	91303	0	(T)3 -> (T)4	25	Insertion (tandem repeat)	0.96	6.3e-81	35			T	24
chrIII	G	Polymorphism	C	91321	91321	1	C -> G	29	SNP (transversion)	0.931	2.6e-95	36	0.034	C	G	27
chrIII	T	Polymorphism	C	91728	91728	1	C -> T	41	SNP (transition)	0.951	1.6e-126	33	0.024	C	T	39
chrIII	A	Polymorphism	G	91977	91977	1	G -> A	33	SNP (transition)	1	1e-99	30		G	A	33
chrIII	C	Polymorphism	T	92106	92106	1	T -> C	29	SNP (transition)	1	3.2e-102	35		T	C	29
chrIII	T	Polymorphism	C	92187	92187	1	C -> T	28	SNP (transition)	1	6.3e-96	35		C	T	28
chrIII	C	Polymorphism	T	92193	92193	1	T -> C	28	SNP (transition)	1	4e-93	33		T	C	28
chrIII	A	Polymorphism	G	92292	92292	1	G -> A	23	SNP (transition)	1	3.2e-81	36		G	A	23
chrIII	T	Polymorphism	C	92671	92671	1	C -> T	28	SNP (transition)	0.964	2.2e-88	34		C	T	27
chrIII	T	Polymorphism	C	92716	92716	1	C -> T	28	SNP (transition)	0.964	2.2e-88	33		C	T	27
chrIII		Polymorphism	AA	92756	92757	2	(AA)6 -> (AA)5	30	Deletion (tandem repeat)	1	1e-48	16		AA		30
chrIII	A	Polymorphism	G	93194	93194	1	G -> A	44	SNP (transition)	1	4e-159	36		G	A	44
chrIII	T	Polymorphism	C	93275	93275	1	C -> T	45	SNP (transition)	0.933	1.4e-143	35		C	T	42
chrIII	A	Polymorphism	T	93278	93278	1	T -> A	45	SNP (transversion)	0.978	7.1e-140	32		T	A	44
chrIII	G	Polymorphism	A	93455	93455	1	A -> G	30	SNP (transition)	1	1e-93	32		A	G	30
chrIII	G	Polymorphism	A	93512	93512	1	A -> G	48	SNP (transition)	0.958	7.1e-145	33		A	G	46
chrIII	C	Polymorphism	T	93620	93620	1	T -> C	41	SNP (transition)	0.951	2.1e-130	35		T	C	39
chrIII	G	Polymorphism	A	93824	93824	1	A -> G	32	SNP (transition)	1	4e-103	32		A	G	32
chrIII	T	Polymorphism	C	94248	94248	1	C -> T	17	SNP (transition)	1	3.2e-60	35		C	T	17
chrIII	G	Polymorphism	T	94470	94470	1	T -> G	26	SNP (transversion)	1	1e-91	35		T	G	26
chrIII		Polymorphism	TA	94511	94512	2	(AT)4 -> (AT)3	19	Deletion (tandem repeat)	1	4e-31	17		TA		19
chrIII	A	Polymorphism	G	94554	94554	1	G -> A	19	SNP (transition)	1	4e-69	36		G	A	19
chrIII	A	Polymorphism	G	94573	94573	1	G -> A	25	SNP (transition)	1	3.2e-83	34		G	A	25
chrIII	G	Polymorphism	C	94591	94591	1	C -> G	35	SNP (transversion)	0.971	8.8e-115	35		C	G	34
chrIII	G	Polymorphism	A	95029	95029	1	A -> G	47	SNP (transition)	0.979	3e-146	33	0.021	A	G	46
chrIII	G	Polymorphism	A	95071	95071	1	A -> G	40	SNP (transition)	0.925	7.8e-119	34		A	G	37
chrIII	G	Polymorphism	A	95149	95149	1	A -> G	35	SNP (transition)	0.971	2.2e-111	34	0.029	A	G	34
chrIII	C	Polymorphism	T	95527	95527	1	T -> C	49	SNP (transition)	1	2e-162	34		T	C	49
chrIII	T	Polymorphism	C	95697	95697	1	C -> T	43	SNP (transition)	0.953	3.6e-137	34		C	T	41
chrIII	C	Polymorphism	T	95776	95776	1	T -> C	39	SNP (transition)	0.949	1.2e-123	35	0.026	T	C	37
chrIII	T	Polymorphism	C	95815	95815	1	C -> T	31	SNP (transition)	1	2.5e-112	37		C	T	31
chrIII	C	Polymorphism	A	95935	95935	1	A -> C	28	SNP (transversion)	0.929	3.8e-89	36		A	C	26
chrIII	G	Polymorphism	C	95946	95946	1	C -> G	30	SNP (transversion)	0.933	2.7e-93	34		C	G	28
chrIII	T	Polymorphism	G	95967	95967	1	G -> T	34	SNP (transversion)	1	1e-119	36		G	T	34
chrIII	G	Polymorphism	A	96019	96019	1	A -> G	40	SNP (transition)	0.975	1e-131	35		A	G	39
chrIII	G	Polymorphism	A	96055	96055	1	A -> G	43	SNP (transition)	1	5e-134	31		A	G	43
chrIII	A	Polymorphism	G	96799	96799	1	G -> A	42	SNP (transition)	0.976	1.7e-138	34	0.024	G	A	41
chrIII	A	Polymorphism	G	96890	96890	1	G -> A	40	SNP (transition)	0.95	7.8e-131	36	0.025	G	A	38
chrIII	G	Polymorphism	A	97369	97369	1	A -> G	18	SNP (transition)	0.944	2.9e-57	34		A	G	17
chrIII	G	Polymorphism	A	97696	97696	1	A -> G	32	SNP (transition)	1	6.3e-100	31		A	G	32
chrIII	T	Polymorphism	C	98578	98578	1	C -> T	31	SNP (transition)	0.935	1.2e-96	35	0.032	C	T	29
chrIII	C	Polymorphism	T	98617	98617	1	T -> C	31	SNP (transition)	0.968	3.1e-92	32		T	C	30
chrIII	C	Polymorphism	G	98750	98750	1	G -> C	13	SNP (transversion)	1	6.3e-45	34		G	C	13
chrIII	A	Polymorphism	G	98770	98770	1	G -> A	13	SNP (transition)	0.923	2.1e-40	35		G	A	12
chrIII	G	Polymorphism	A	99014	99014	1	A -> G	17	SNP (transition)	1	7.9e-57	33		A	G	17
chrIII	C	Polymorphism	T	99163	99163	1	T -> C	18	SNP (transition)	1	1e-63	35		T	C	18
chrIII	A	Polymorphism	C	99195	99195	1	C -> A	19	SNP (transversion)	0.947	1.2e-60	34	0.053	C	A	18
chrIII	G	Polymorphism	A	99209	99209	1	A -> G	20	SNP (transition)	0.95	2e-56	31	0.05	A	G	19
chrIII	T	Polymorphism	C	99392	99392	1	C -> T	25	SNP (transition)	1	1e-85	34		C	T	25
chrIII	C	Polymorphism	T	99481	99481	1	T -> C	28	SNP (transition)	0.929	3.8e-76	30	0.036	T	C	26
chrIII	T	Polymorphism	C	99547	99547	1	C -> T	31	SNP (transition)	1	3.2e-109	35		C	T	31
chrIII	T	Polymorphism	C	99655	99655	1	C -> T	32	SNP (transition)	1	1.6e-109	34		C	T	32
chrIII	G	Polymorphism	A	100295	100295	1	A -> G	25	SNP (transition)	1	3.2e-83	33		A	G	25
chrIII	A	Polymorphism	C	100329	100329	1	C -> A	26	SNP (transversion)	1	2.5e-94	36		C	A	26
chrIII	T	Polymorphism	G	101843	101843	1	G -> T	13	SNP (transversion)	0.308	2.8e-08	27	0.615	G	T	4
chrIII	T	Polymorphism	G	101846	101846	1	G -> T	12	SNP (transversion)	0.25	4.4e-07	29	0.583	G	T	3
chrIII	T	Polymorphism	C	101847	101847	1	C -> T	12	SNP (transition)	0.417	2.3e-07	20	0.5	C	T	5
chrIII	T	Polymorphism	C	106818	106818	1	C -> T	37	SNP (transition)	0.973	2.3e-114	33	0.027	C	T	36
chrIII	C	Polymorphism	T	143131	143131	1	T -> C	32	SNP (transition)	1	1.6e-109	34		T	C	32
chrIII	A	Polymorphism	C	148593	148593	1	C -> A	78	SNP (transversion)	0.308	1.9e-62	35	0.474	C	A	24
chrIII	A	Polymorphism	T	148756	148756	1	T -> A	29	SNP (transversion)	0.655	1.4e-29	19	0.103	T	A	19
chrIII	A	Polymorphism	G	148760	148760	1	G -> A	18	SNP (transition)	0.333	4.3e-09	22	0.444	G	A	6
chrIII	C	Polymorphism	T	148764	148764	1	T -> C	9	SNP (transition)	0.667	5.2e-12	23	0.111	T	C	6
chrIII	G	Polymorphism	T	151439	151439	1	T -> G	4	SNP (transversion)	1	6.3e-10	23		T	G	4
chrIII	G	Polymorphism	T	151444	151444	1	T -> G	7	SNP (transversion)	0.714	6.4e-08	17	0.143	T	G	5
chrIII	G	Polymorphism	C	151446	151446	1	C -> G	11	SNP (transversion)	0.636	6.4e-13	22	0.091	C	G	7
chrIII	G	Polymorphism	T	151447	151447	1	T -> G	12	SNP (transversion)	0.5	9.1e-13	26	0.167	T	G	6
chrIII	A	Polymorphism	G	151448	151448	1	G -> A	12	SNP (transition)	0.5	5.3e-08	18	0.333	G	A	6
chrIII	G	Polymorphism	A	151449	151449	1	A -> G	15	SNP (transition)	0.4	1.2e-09	22	0.467	A	G	6
chrIII	G	Polymorphism	T	151450	151450	1	T -> G	15	SNP (transversion)	0.6	4.7e-15	21	0.067	T	G	9
chrIII	G	Polymorphism	A	151452	151452	1	A -> G	17	SNP (transition)	0.294	6e-10	26	0.353	A	G	5
chrIII	G	Polymorphism	C	151453	151453	1	C -> G	17	SNP (transversion)	0.647	7.5e-21	23		C	G	11
chrIII	G	Polymorphism	T	151454	151454	1	T -> G	18	SNP (transversion)	0.444	1e-13	22	0.167	T	G	8
chrIII	A	Polymorphism	T	151455	151455	1	T -> A	19	SNP (transversion)	0.526	8.5e-16	21	0.263	T	A	10
chrIII	T	Polymorphism	G	151456	151456	1	G -> T	23	SNP (transversion)	0.348	4.3e-11	21	0.174	G	T	8
chrIII	A	Polymorphism	G	151456	151456	1	G -> A	23	SNP (transition)	0.304	1.5e-13	26	0.174	G	A	7
chrIII	G	Polymorphism	A	151457	151457	1	A -> G	27	SNP (transition)	0.296	5e-12	23	0.37	A	G	8
chrIII	G	Polymorphism	T	151458	151458	1	T -> G	29	SNP (transversion)	0.483	2.8e-22	21	0.241	T	G	14
chrIII	T	Polymorphism	G	151459	151459	1	G -> T	31	SNP (transversion)	0.29	1.2e-10	20	0.419	G	T	9
chrIII	T	Polymorphism	A	151460	151460	1	A -> T	34	SNP (transversion)	0.294	6.5e-08	16	0.588	A	T	10
chrIII	T	Polymorphism	A	151461	151461	1	A -> T	35	SNP (transversion)	0.343	3.1e-11	16	0.514	A	T	12
chrIII	G	Polymorphism	T	151462	151462	1	T -> G	37	SNP (transversion)	0.514	8.5e-25	19	0.243	T	G	19
chrIII	T	Polymorphism	A	151463	151463	1	A -> T	39	SNP (transversion)	0.513	5.2e-26	18	0.179	A	T	20
chrIII	T	Polymorphism	C	151465	151465	1	C -> T	42	SNP (transition)	0.381	7.6e-14	15	0.119	C	T	16
chrIII	A	Polymorphism	C	151465	151465	1	C -> A	42	SNP (transversion)	0.405	3.8e-15	15	0.119	C	A	17
chrIII	A	Polymorphism	T	151466	151466	1	T -> A	45	SNP (transversion)	0.556	6.8e-31	17	0.2	T	A	25
chrIII	A	Polymorphism	G	151467	151467	1	G -> A	47	SNP (transition)	0.255	5.5e-13	19	0.447	G	A	12
chrIII	G	Polymorphism	A	151470	151470	1	A -> G	59	SNP (transition)	0.254	5.5e-13	18	0.458	A	G	15
chrIII	A	Polymorphism	T	151472	151472	1	T -> A	65	SNP (transversion)	0.292	1.6e-15	17	0.185	T	A	19
chrIII	G	Polymorphism	T	151475	151475	1	T -> G	76	SNP (transversion)	0.25	1e-17	19	0.197	T	G	19
chrIII	G	Polymorphism	T	151476	151476	1	T -> G	81	SNP (transversion)	0.284	9.4e-25	20	0.407	T	G	23
chrIII	A	Polymorphism	G	151478	151478	1	G -> A	97	SNP (transition)	0.258	1.7e-18	16	0.402	G	A	25
chrIII	C	Polymorphism	A	151787	151787	1	A -> C	41	SNP (transversion)	0.561	3.2e-33	19	0.439	A	C	23
chrIII	C	Polymorphism	T	162361	162361	1	T -> C	20	SNP (transition)	1	1e-72	36		T	C	20
chrIII	C	Polymorphism	G	162396	162396	1	G -> C	14	SNP (transversion)	0.929	1.1e-34	27		G	C	13
chrIII	G	Polymorphism	T	162640	162640	1	T -> G	29	SNP (transversion)	1	2e-96	33		T	G	29
chrIII	A	Polymorphism	G	162694	162694	1	G -> A	32	SNP (transition)	0.938	5e-97	33	0.031	G	A	30
chrIII		Polymorphism	A	162722	162722	1	(A)10 -> (A)9	30	Deletion (tandem repeat)	1	1e-42	15		A		30
chrIII	C	Polymorphism	T	163059	163059	1	T -> C	18	SNP (transition)	1	1.6e-65	36		T	C	18
chrIII	A	Polymorphism	-	163173	163172	0	(A)9 -> (A)10	10	Insertion (tandem repeat)	0.9	2e-29	33			A	9
chrIII	T	Polymorphism	-	163196	163195	0	(T)3 -> (T)4	8	Insertion (tandem repeat)	0.75	7e-18	31			T	6
chrIII	C	Polymorphism	T	168491	168491	1	T -> C	92	SNP (transition)	0.283	6.5e-38	23	0.707	T	C	26
chrIII		Polymorphism	TA	168596	168597	2	-TA	110	Deletion	0.255	7.6e-13	14		TA		28
chrIII	A	Polymorphism	T	168668	168668	1	T -> A	40	SNP (transversion)	0.8	2.9e-63	23	0.175	T	A	32
chrIII	A	Polymorphism	C	168670	168670	1	C -> A	33	SNP (transversion)	0.667	1.9e-47	25	0.182	C	A	22
chrIII	A	Polymorphism	G	168694	168694	1	G -> A	21	SNP (transition)	0.286	4.8e-08	21	0.619	G	A	6
chrIII	C	Polymorphism	A	168888	168888	1	A -> C	24	SNP (transversion)	0.833	7.1e-17	10		A	C	20
chrIII	T	Polymorphism	A	168889	168889	1	A -> T	24	SNP (transversion)	0.958	5.7e-27	13		A	T	23
chrIII	T	Polymorphism	G	168891	168891	1	G -> T	25	SNP (transversion)	0.8	3.9e-20	13	0.16	G	T	20
chrIII	T	Polymorphism	A	168894	168894	1	A -> T	25	SNP (transversion)	0.76	1.4e-16	11	0.04	A	T	19
chrIII	C	Polymorphism	T	168896	168896	1	T -> C	24	SNP (transition)	0.792	4.9e-19	13		T	C	19
chrIII	AT	Polymorphism	TA	168899	168900	2	TA -> AT	23	Substitution	0.957	8.6e-26	13		TA	AT	22
chrIII	C	Polymorphism	G	168901	168901	1	G -> C	22	SNP (transversion)	0.909	2.1e-26	14	0.091	G	C	20
chrIII	G	Polymorphism	T	168903	168903	1	T -> G	21	SNP (transversion)	0.524	9.7e-11	14	0.048	T	G	11
chrIII	CG	Polymorphism	GT	168905	168906	2	GT -> CG	18 -> 20	Substitution	80.0% -> 83.3%	7.3e-19	15		GT	CG	15 -> 16
chrIII	CT	Polymorphism	AG	168907	168908	2	AG -> CT	18 -> 19	Substitution	50.0% -> 57.9%	1.3e-14	18		AG	CT	9 -> 11
chrIII	T	Polymorphism	A	168909	168909	1	A -> T	19	SNP (transversion)	0.368	4.5e-10	21		A	T	7
chrIII	CC	Polymorphism	TG	168910	168911	2	TG -> CC	19 -> 20	Substitution	84.2% -> 85.0%	5.1e-24	16		TG	CC	16 -> 17
chrIII	C	Polymorphism	T	168913	168913	1	T -> C	18	SNP (transition)	0.778	4.5e-21	17		T	C	14
chrIII	G	Polymorphism	A	168914	168914	1	A -> G	18	SNP (transition)	0.444	1.5e-10	18	0.056	A	G	8
chrIII	C	Polymorphism	A	168914	168914	1	A -> C	18	SNP (transversion)	0.5	3.5e-13	20	0.056	A	C	9
chrIII	A	Polymorphism	G	168915	168915	1	G -> A	16	SNP (transition)	0.813	8.3e-19	17	0.125	G	A	13
chrIII	C	Polymorphism	T	168916	168916	1	T -> C	15	SNP (transition)	0.533	6e-13	21		T	C	8
chrIII	A	Polymorphism	T	168917	168917	1	T -> A	15	SNP (transversion)	0.467	1.4e-09	19	0.467	T	A	7
chrIII	T	Polymorphism	G	168918	168918	1	G -> T	15	SNP (transversion)	0.533	8.7e-10	17	0.067	G	T	8
chrIII	G	Polymorphism	T	168920	168920	1	T -> G	14	SNP (transversion)	0.857	3.5e-19	17	0.143	T	G	12
chrIII	A	Polymorphism	T	168922	168922	1	T -> A	15	SNP (transversion)	0.467	6e-11	20	0.4	T	A	7
chrIII	G	Polymorphism	T	168924	168924	1	T -> G	14	SNP (transversion)	0.429	6.3e-07	17	0.214	T	G	6
chrIII	G	Polymorphism	A	168925	168925	1	A -> G	14	SNP (transition)	0.357	5.8e-07	20	0.5	A	G	5
chrIII	A	Polymorphism	T	168927	168927	1	T -> A	14	SNP (transversion)	0.357	1.9e-08	22	0.5	T	A	5
chrIII	AT	Polymorphism	CA	168929	168930	2	CA -> AT	10	Substitution	0.7	5.8e-12	19		CA	AT	7
chrIII	T	Polymorphism	C	168932	168932	1	C -> T	11	SNP (transition)	0.818	4.3e-16	20		C	T	9
chrIII	T	Polymorphism	A	168933	168933	1	A -> T	11	SNP (transversion)	0.727	1e-13	19		A	T	8
chrIII	T	Polymorphism	C	169906	169906	1	C -> T	30	SNP (transition)	1	1e-102	35		C	T	30
chrIII	T	Polymorphism	C	179744	179744	1	C -> T	13	SNP (transition)	1	3.2e-46	36		C	T	13
chrIII	A	Polymorphism	G	199081	199081	1	G -> A	46	SNP (transition)	0.587	4.5e-11	8	0.413	G	A	27
chrIII	C	Polymorphism	T	205588	205588	1	T -> C	11	SNP (transition)	0.273	8.2e-08	31	0.727	T	C	3
chrIII	C	Polymorphism	T	205601	205601	1	T -> C	7	SNP (transition)	0.429	2.8e-07	27	0.571	T	C	3
chrIII	T	Polymorphism	A	206090	206090	1	A -> T	7	SNP (transversion)	0.429	7e-08	30	0.429	A	T	3
chrIII	G	Polymorphism	T	206093	206093	1	T -> G	7	SNP (transversion)	0.571	8.5e-07	20	0.429	T	G	4
chrIII	C	Polymorphism	T	206094	206094	1	T -> C	7	SNP (transition)	0.429	2.8e-07	27	0.429	T	C	3
chrIII	G	Polymorphism	A	206096	206096	1	A -> G	7	SNP (transition)	0.571	8.8e-11	29	0.429	A	G	4
chrIII	G	Polymorphism	A	206098	206098	1	A -> G	8	SNP (transition)	0.5	4.4e-10	28	0.5	A	G	4
chrIII	T	Polymorphism	A	206107	206107	1	A -> T	8	SNP (transversion)	0.5	1.8e-10	29	0.5	A	T	4
chrIII	G	Polymorphism	A	206108	206108	1	A -> G	9	SNP (transition)	0.444	3.2e-12	35	0.444	A	G	4
chrIII	T	Polymorphism	A	206109	206109	1	A -> T	9	SNP (transversion)	0.444	1.3e-12	35	0.333	A	T	4
chrIII	A	Polymorphism	G	206112	206112	1	G -> A	9	SNP (transition)	0.444	1.2e-08	26	0.333	G	A	4
chrIII	AGA	Polymorphism	CAT	206113	206115	3	CAT -> AGA	10	Substitution	0.4	3.3e-09	30		CAT	AGA	4
chrIII	G	Polymorphism	T	206116	206116	1	T -> G	10	SNP (transversion)	0.3	3.8e-09	35	0.6	T	G	3
chrIII	CA	Polymorphism	TT	206118	206119	2	TT -> CA	10	Substitution	0.3	9.4e-07	29		TT	CA	3
chrIII	G	Polymorphism	A	206120	206120	1	A -> G	10	SNP (transition)	0.4	3.3e-09	28	0.5	A	G	4
chrIII	T	Polymorphism	C	231031	231031	1	C -> T	15	SNP (transition)	0.333	8.5e-07	19	0.667	C	T	5
chrIII	T	Polymorphism	A	242409	242409	1	A -> T	39	SNP (transversion)	0.256	2.7e-07	15	0.692	A	T	10
chrIII	T	Polymorphism	A	242411	242411	1	A -> T	36	SNP (transversion)	0.333	6.2e-10	15	0.667	A	T	12
chrIII	T	Polymorphism	C	242415	242415	1	C -> T	36	SNP (transition)	0.278	1.2e-07	16	0.722	C	T	10
chrIII	T	Polymorphism	A	242442	242442	1	A -> T	45	SNP (transversion)	0.289	1.4e-08	15	0.711	A	T	13
chrIII	T	Polymorphism	A	242447	242447	1	A -> T	46	SNP (transversion)	0.283	2.5e-13	19	0.696	A	T	13
chrIII	C	Polymorphism	A	247964	247964	1	A -> C	21	SNP (transversion)	0.286	1.3e-14	31	0.714	A	C	6
chrIII	C	Polymorphism	G	296168	296168	1	G -> C	12	SNP (transversion)	0.25	5.5e-08	32	0.75	G	C	3
chrIII	C	Polymorphism	T	296177	296177	1	T -> C	12	SNP (transition)	0.25	1.1e-07	32	0.667	T	C	3
chrIII	CTG	Polymorphism	AGT	316520	316522	3	AGT -> CTG	2	Substitution	1	1.6e-07	35		AGT	CTG	2
chrIII	TCTTA	Polymorphism	GTGGG	316525	316529	5	GTGGG -> TCTTA	2	Substitution	1	6.3e-08	37		GTGGG	TCTTA	2
chrIII	ACACA	Polymorphism	GTGGG	316531	316535	5	GTGGG -> ACACA	2	Substitution	1	2.5e-07	34		GTGGG	ACACA	2
chrIII	C	Polymorphism	G	316539	316539	1	G -> C	2	SNP (transversion)	1	2.5e-07	33		G	C	2
chrIII	C	Polymorphism	G	316548	316548	1	G -> C	2	SNP (transversion)	1	2.5e-07	33		G	C	2
chrIII	C	Polymorphism	T	316553	316553	1	T -> C	3	SNP (transition)	0.667	1.9e-07	36	0.333	T	C	2
chrIII	C	Polymorphism	G	316554	316554	1	G -> C	3	SNP (transversion)	0.667	7.5e-08	38	0.333	G	C	2
chrIII	A	Polymorphism	G	316556	316556	1	G -> A	4	SNP (transition)	0.75	3.2e-08	27	0.25	G	A	3
chrIII	A	Polymorphism	T	316559	316559	1	T -> A	5	SNP (transversion)	0.4	6.3e-07	36	0.6	T	A	2
chrIII	T	Polymorphism	G	316561	316561	1	G -> T	9	SNP (transversion)	0.333	2.1e-08	33		G	T	3
chrIII	A	Polymorphism	G	316561	316561	1	G -> A	9	SNP (transition)	0.556	1.3e-12	28		G	A	5
chrIII	A	Polymorphism	T	316562	316562	1	T -> A	13	SNP (transversion)	0.538	3.4e-19	32	0.308	T	A	7
chrIII	T	Polymorphism	G	316563	316563	1	G -> T	24	SNP (transversion)	0.25	8.4e-15	33	0.417	G	T	6
chrIII	A	Polymorphism	G	316563	316563	1	G -> A	24	SNP (transition)	0.292	1e-12	25	0.417	G	A	7
chrIII	C	Polymorphism	G	316565	316565	1	G -> C	52	SNP (transversion)	0.25	1.6e-30	32	0.231	G	C	13
chrIII	A	Polymorphism	G	316565	316565	1	G -> A	52	SNP (transition)	0.327	1.1e-36	30	0.231	G	A	17
chrIII	A	Polymorphism	T	316566	316566	1	T -> A	67	SNP (transversion)	0.254	2.6e-41	34	0.463	T	A	17
chrIII	T	Polymorphism	G	316567	316567	1	G -> T	93	SNP (transversion)	0.312	1.2e-66	31	0.237	G	T	29
chrIII	A	Polymorphism	G	316567	316567	1	G -> A	93	SNP (transition)	0.323	2.1e-69	32	0.237	G	A	30
chrIII	A	Polymorphism	T	316568	316568	1	T -> A	123	SNP (transversion)	0.309	3.1e-94	34	0.48	T	A	38
chrIII	T	Polymorphism	G	316569	316569	1	G -> T	154	SNP (transversion)	0.305	3.6e-111	33	0.208	G	T	47
chrIII	A	Polymorphism	G	316569	316569	1	G -> A	154	SNP (transition)	0.299	1.6e-117	35	0.208	G	A	46
chrIII	T	Polymorphism	G	316570	316570	1	G -> T	194	SNP (transversion)	0.345	4.5e-162	32	0.227	G	T	67
chrIII	A	Polymorphism	G	316570	316570	1	G -> A	194	SNP (transition)	0.268	1.4e-124	34	0.227	G	A	52
chrIII	T	Polymorphism	G	316571	316571	1	G -> T	236	SNP (transversion)	0.28	1.8e-152	33	0.174	G	T	66
chrIII	A	Polymorphism	G	316571	316571	1	G -> A	236	SNP (transition)	0.373	1.6e-233	35	0.174	G	A	88
chrIII	A	Polymorphism	T	316572	316572	1	T -> A	274	SNP (transversion)	0.296	4.2e-197	34	0.387	T	A	81
chrIII	A	Polymorphism	G	316573	316573	1	G -> A	305	SNP (transition)	0.393	0	33	0.239	G	A	120
chrIII	A	Polymorphism	T	316574	316574	1	T -> A	338	SNP (transversion)	0.302	1.3e-238	33	0.47	T	A	102
chrIII	A	Polymorphism	G	316575	316575	1	G -> A	369	SNP (transition)	0.36	0	33	0.26	G	A	133
chrIII	T	Polymorphism	G	316576	316576	1	G -> T	415	SNP (transversion)	0.277	9.2e-287	34	0.253	G	T	115
chrIII	A	Polymorphism	G	316576	316576	1	G -> A	415	SNP (transition)	0.292	1.1e-292	33	0.253	G	A	121
chrIII	A	Polymorphism	T	316577	316577	1	T -> A	453	SNP (transversion)	0.263	1.4e-281	33	0.481	T	A	119
chrIII	T	Polymorphism	G	316578	316578	1	G -> T	512	SNP (transversion)	0.258	4.9E-324	34	0.295	G	T	132
chrIII	A	Polymorphism	G	316578	316578	1	G -> A	512	SNP (transition)	0.314	0	34	0.295	G	A	161
chrIII	A	Polymorphism	T	316579	316579	1	T -> A	542	SNP (transversion)	0.253	3.1E-321	33	0.478	T	A	137
chrIII	A	Polymorphism	G	316580	316580	1	G -> A	585	SNP (transition)	0.294	0	34	0.291	G	A	172
chrIII	A	Polymorphism	T	316581	316581	1	T -> A	628	SNP (transversion)	0.274	0	33	0.428	T	A	172
chrIII	T	Polymorphism	G	316582	316582	1	G -> T	706	SNP (transversion)	0.278	0	34	0.269	G	T	196
chrIII	A	Polymorphism	G	316582	316582	1	G -> A	706	SNP (transition)	0.292	0	33	0.269	G	A	206
chrIII	T	Polymorphism	G	316583	316583	1	G -> T	763	SNP (transversion)	0.279	0	33	0.257	G	T	213
chrIII	A	Polymorphism	G	316583	316583	1	G -> A	763	SNP (transition)	0.295	0	33	0.257	G	A	225
chrIII	T	Polymorphism	G	316584	316584	1	G -> T	842	SNP (transversion)	0.276	0	32	0.274	G	T	232
chrIII	A	Polymorphism	G	316584	316584	1	G -> A	842	SNP (transition)	0.317	0	32	0.274	G	A	267
chrIII	A	Polymorphism	T	316585	316585	1	T -> A	912	SNP (transversion)	0.279	0	33	0.416	T	A	254
chrIII	T	Polymorphism	G	316586	316586	1	G -> T	994	SNP (transversion)	0.262	0	34	0.261	G	T	260
chrIII	A	Polymorphism	G	316586	316586	1	G -> A	994	SNP (transition)	0.326	0	33	0.261	G	A	324
chrIII	A	Polymorphism	T	316587	316587	1	T -> A	1061	SNP (transversion)	0.263	0	33	0.459	T	A	279
chrIII	T	Polymorphism	G	316588	316588	1	G -> T	1121	SNP (transversion)	0.26	0	33	0.261	G	T	292
chrIII	A	Polymorphism	G	316588	316588	1	G -> A	1121	SNP (transition)	0.3	0	33	0.261	G	A	336
chrIII	T	Polymorphism	G	316589	316589	1	G -> T	1167	SNP (transversion)	0.277	0	33	0.262	G	T	323
chrIII	A	Polymorphism	G	316589	316589	1	G -> A	1167	SNP (transition)	0.308	0	33	0.262	G	A	360
chrIII	T	Polymorphism	G	316590	316590	1	G -> T	1230	SNP (transversion)	0.27	0	33	0.285	G	T	332
chrIII	A	Polymorphism	G	316590	316590	1	G -> A	1230	SNP (transition)	0.289	0	33	0.285	G	A	355
chrIII	A	Polymorphism	T	316591	316591	1	T -> A	1258	SNP (transversion)	0.277	0	33	0.412	T	A	348
chrIII	A	Polymorphism	G	316592	316592	1	G -> A	1292	SNP (transition)	0.284	0	33	0.287	G	A	367
chrIII	A	Polymorphism	T	316593	316593	1	T -> A	1312	SNP (transversion)	0.288	0	33	0.418	T	A	378
chrIII	A	Polymorphism	G	316594	316594	1	G -> A	1324	SNP (transition)	0.29	0	33	0.307	G	A	384
chrIII	A	Polymorphism	G	316596	316596	1	G -> A	1325	SNP (transition)	0.28	0	33	0.3	G	A	371
chrIII	T	Polymorphism	G	316597	316597	1	G -> T	1325	SNP (transversion)	0.291	0	34	0.29	G	T	385
chrIII	A	Polymorphism	G	316597	316597	1	G -> A	1325	SNP (transition)	0.257	0	33	0.29	G	A	341
chrIII	T	Polymorphism	G	316598	316598	1	G -> T	1324	SNP (transversion)	0.262	0	35	0.318	G	T	347
chrIII	A	Polymorphism	G	316598	316598	1	G -> A	1324	SNP (transition)	0.264	0	33	0.318	G	A	349
chrIII	A	Polymorphism	G	316600	316600	1	G -> A	1324	SNP (transition)	0.277	0	33	0.316	G	A	367
chrIII	A	Polymorphism	G	316602	316602	1	G -> A	1324	SNP (transition)	0.289	0	33	0.314	G	A	383
chrIII	T	Polymorphism	G	316603	316603	1	G -> T	1324	SNP (transversion)	0.268	0	34	0.285	G	T	355
chrIII	A	Polymorphism	G	316603	316603	1	G -> A	1324	SNP (transition)	0.255	0	33	0.285	G	A	337
chrIII	A	Polymorphism	T	316604	316604	1	T -> A	1324	SNP (transversion)	0.264	0	34	0.419	T	A	349
chrIII	A	Polymorphism	G	316605	316605	1	G -> A	1324	SNP (transition)	0.295	0	33	0.29	G	A	391
chrIII	T	Polymorphism	G	316606	316606	1	G -> T	1324	SNP (transversion)	0.262	0	34	0.267	G	T	347
chrIII	A	Polymorphism	G	316606	316606	1	G -> A	1324	SNP (transition)	0.282	0	33	0.267	G	A	374
chrIII	T	Polymorphism	G	316607	316607	1	G -> T	1324	SNP (transversion)	0.273	0	34	0.296	G	T	362
chrIII	A	Polymorphism	G	316609	316609	1	G -> A	1324	SNP (transition)	0.278	0	33	0.367	G	A	368
chrIII	A	Polymorphism	T	316610	316610	1	T -> A	1324	SNP (transversion)	0.285	0	34	0.368	T	A	378
chrIII	A	Polymorphism	G	316611	316611	1	G -> A	1324	SNP (transition)	0.335	0	33	0.269	G	A	444
chrIII	A	Polymorphism	G	316612	316612	1	G -> A	1324	SNP (transition)	0.298	0	33	0.244	G	A	394
chrIII	A	Polymorphism	T	316613	316613	1	T -> A	1324	SNP (transversion)	0.312	0	34	0.415	T	A	413
chrIII	A	Polymorphism	G	316614	316614	1	G -> A	1324	SNP (transition)	0.258	0	34	0.431	G	A	342
chrIII	T	Polymorphism	G	316616	316616	1	G -> T	1325	SNP (transversion)	0.292	0	33	0.197	G	T	387
chrIII	A	Polymorphism	G	316616	316616	1	G -> A	1325	SNP (transition)	0.324	0	34	0.197	G	A	429
chrIII	T	Polymorphism	G	316618	316618	1	G -> T	1325	SNP (transversion)	0.329	0	33	0.214	G	T	436
chrIII	A	Polymorphism	G	316618	316618	1	G -> A	1325	SNP (transition)	0.357	0	34	0.214	G	A	473
chrIII	A	Polymorphism	T	316619	316619	1	T -> A	1325	SNP (transversion)	0.385	0	34	0.404	T	A	510
chrIII	T	Polymorphism	G	316620	316620	1	G -> T	1325	SNP (transversion)	0.254	0	34	0.282	G	T	337
chrIII	A	Polymorphism	G	316620	316620	1	G -> A	1325	SNP (transition)	0.362	0	33	0.282	G	A	480

## Sheet: Chr4_Variants_Sc57
Sequence Name	Name	Type	Sequence	Minimum	Maximum	Length	Change	Coverage	Polymorphism Type	Variant Frequency	Variant P-Value (approximate)	Average Quality	Reference Frequency	Reference Nucleotide(s)	Variant Nucleotide(s)	Variant Raw Frequency
chrIV	G	Polymorphism	-	4	3	0	+G	135	Insertion	0.97	8.1e-282	22			G	131
chrIV	C	Polymorphism	-	17	16	0	(C)2 -> (C)3	136	Insertion (tandem repeat)	0.493	3e-95	21			C	67
chrIV	A	Polymorphism	-	44	43	0	+A	53	Insertion	0.547	1.4e-52	24			A	29
chrIV	C	Polymorphism	-	44	43	0	(C)2 -> (C)3	47	Insertion (tandem repeat)	0.66	4.5e-66	26			C	31
chrIV	A	Polymorphism	C	63	63	1	C -> A	13	SNP (transversion)	0.385	1.3e-13	33	0.538	C	A	5
chrIV	C	Polymorphism	-	143	142	0	(C)3 -> (C)4	2	Insertion (tandem repeat)	1	1.6e-07	34			C	2
chrIV	C	Polymorphism	-	143	142	0	(C)3 -> (C)4	2	Insertion (tandem repeat)	1	1.6e-07	35			C	2
chrIV	C	Polymorphism	-	143	142	0	(C)3 -> (C)4	2	Insertion (tandem repeat)	1	2.5e-07	34			C	2
chrIV	A	Polymorphism	C	161	161	1	C -> A	2	SNP (transversion)	1	1e-07	36		C	A	2
chrIV	T	Polymorphism	A	256	256	1	A -> T	30	SNP (transversion)	0.6	1e-14	13	0.133	A	T	18
chrIV	T	Polymorphism	C	258	258	1	C -> T	59	SNP (transition)	0.339	6.2e-14	15	0.203	C	T	20
chrIV	A	Polymorphism	C	258	258	1	C -> A	59	SNP (transversion)	0.305	8.5e-12	14	0.203	C	A	18
chrIV	A	Polymorphism	T	412	412	1	T -> A	31	SNP (transversion)	0.387	3.4e-26	28	0.548	T	A	12
chrIV	C	Polymorphism	T	451	451	1	T -> C	26	SNP (transition)	0.654	3.1e-45	31	0.346	T	C	17
chrIV	T	Polymorphism	C	453	453	1	C -> T	21	SNP (transition)	0.333	1.4e-14	27	0.667	C	T	7
chrIV	A	Polymorphism	G	648	648	1	G -> A	6	SNP (transition)	0.667	1.5e-09	26		G	A	4
chrIV	A	Polymorphism	T	653	653	1	T -> A	9	SNP (transversion)	0.667	3e-07	15	0.222	T	A	6
chrIV	T	Polymorphism	C	655	655	1	C -> T	16	SNP (transition)	0.75	2.5e-14	14	0.063	C	T	12
chrIV	G	Polymorphism	C	656	656	1	C -> G	18	SNP (transversion)	0.611	3.7e-17	19	0.111	C	G	11
chrIV	G	Polymorphism	T	657	657	1	T -> G	22	SNP (transversion)	0.273	9.5e-07	18	0.182	T	G	6
chrIV	T	Polymorphism	C	658	658	1	C -> T	27	SNP (transition)	0.63	8.8e-23	17	0.074	C	T	17
chrIV	G	Polymorphism	A	659	659	1	A -> G	30	SNP (transition)	0.4	7e-10	15	0.367	A	G	12
chrIV	T	Polymorphism	G	660	660	1	G -> T	38	SNP (transversion)	0.684	3.6e-38	19	0.053	G	T	26
chrIV	A	Polymorphism	C	661	661	1	C -> A	43	SNP (transversion)	0.581	3.9e-29	16	0.047	C	A	25
chrIV	T	Polymorphism	G	662	662	1	G -> T	50	SNP (transversion)	0.3	9.8e-13	16	0.48	G	T	15
chrIV	T	Polymorphism	G	663	663	1	G -> T	60	SNP (transversion)	0.267	1.3e-12	16	0.217	G	T	16
chrIV	A	Polymorphism	G	663	663	1	G -> A	60	SNP (transition)	0.45	1e-24	15	0.217	G	A	27
chrIV	T	Polymorphism	C	665	665	1	C -> T	87	SNP (transition)	0.276	8e-21	17	0.103	C	T	24
chrIV	G	Polymorphism	C	665	665	1	C -> G	87	SNP (transversion)	0.253	2.6e-18	18	0.103	C	G	22
chrIV	A	Polymorphism	G	821	821	1	G -> A	63	SNP (transition)	0.429	3.8e-72	33	0.46	G	A	27
chrIV	C	Polymorphism	T	876	876	1	T -> C	17	SNP (transition)	0.353	3e-12	26	0.588	T	C	6
chrIV	A	Polymorphism	C	884	884	1	C -> A	16	SNP (transversion)	0.25	1.1e-08	29	0.688	C	A	4
chrIV	C	Polymorphism	T	903	903	1	T -> C	14	SNP (transition)	0.286	2.5e-09	29	0.714	T	C	4
chrIV	T	Polymorphism	G	1701	1701	1	G -> T	34	SNP (transversion)	0.324	4.6e-09	16	0.441	G	T	11
chrIV	T	Polymorphism	G	1703	1703	1	G -> T	56	SNP (transversion)	0.286	1.2e-14	17	0.625	G	T	16
chrIV	A	Polymorphism	G	1828	1828	1	G -> A	95	SNP (transition)	0.295	1.4e-77	37	0.389	G	A	28
chrIV	G	Polymorphism	A	1831	1831	1	A -> G	82	SNP (transition)	0.305	7.5e-70	37	0.085	A	G	25
chrIV	T	Polymorphism	A	1832	1832	1	A -> T	74	SNP (transversion)	0.284	3.8e-58	37	0.622	A	T	21
chrIV	T	Polymorphism	G	1833	1833	1	G -> T	69	SNP (transversion)	0.261	1.1e-45	34	0.087	G	T	18
chrIV	T	Polymorphism	C	1834	1834	1	C -> T	51	SNP (transition)	0.49	7.7e-69	33	0.118	C	T	25
chrIV	G	Polymorphism	C	1834	1834	1	C -> G	51	SNP (transversion)	0.392	7.4e-43	28	0.118	C	G	20
chrIV	G	Polymorphism	A	1837	1837	1	A -> G	34	SNP (transition)	0.559	3.7e-54	33	0.441	A	G	19
chrIV	C	Polymorphism	G	1838	1838	1	G -> C	34	SNP (transversion)	0.265	5.5e-12	21	0.676	G	C	9
chrIV	G	Polymorphism	T	1840	1840	1	T -> G	20	SNP (transversion)	0.7	5.9e-27	22	0.25	T	G	14
chrIV	A	Polymorphism	G	1843	1843	1	G -> A	15	SNP (transition)	0.867	1e-24	20	0.067	G	A	13
chrIV	C	Polymorphism	T	2119	2119	1	T -> C	27	SNP (transition)	1	2e-84	32		T	C	27
chrIV	TCT	Polymorphism	---	2122	2121	0	+TCT	27	Insertion	0.963	1.7e-82	32			TCT	26
chrIV	TT	Polymorphism	AA	2123	2124	2	AA -> TT	27	Substitution	0.963	1.7e-82	32		AA	TT	26
chrIV	T	Polymorphism	G	2126	2126	1	G -> T	27	SNP (transversion)	0.963	1.7e-82	32		G	T	26
chrIV	C	Polymorphism	G	2128	2128	1	G -> C	27	SNP (transversion)	0.963	1.7e-82	32		G	C	26
chrIV	CAT	Polymorphism	TTA	2130	2132	3	TTA -> CAT	27	Substitution	0.963	6.8e-80	32		TTA	CAT	26
chrIV		Polymorphism	GA	2135	2136	2	-GA	26	Deletion	0.808	9.7e-34	19		GA		21
chrIV	C	Polymorphism	A	2137	2137	1	A -> C	26	SNP (transversion)	0.962	8.2e-82	33	0.038	A	C	25
chrIV	CGA	Polymorphism	AAC	2138	2140	3	AAC -> CGA	26	Substitution	0.808	1.3e-73	37		AAC	CGA	21
chrIV	G	Polymorphism	A	2141	2141	1	A -> G	26	SNP (transition)	1	2.5e-81	32		A	G	26
chrIV	C	Polymorphism	A	2143	2143	1	A -> C	26	SNP (transversion)	1	6.3e-84	32		A	C	26
chrIV	ACGAGA	Polymorphism	CAAGTT	2145	2150	6	CAAGTT -> ACGAGA	22 -> 26	Substitution	95.5% -> 96.2%	4.4e-77	35		CAAGTT	ACGAGA	21 -> 25
chrIV	C	Polymorphism	T	2152	2152	1	T -> C	21	SNP (transition)	1	2e-78	38		T	C	21
chrIV	AGT	Polymorphism	CTC	2157	2159	3	CTC -> AGT	21	Substitution	1	3.2e-74	37		CTC	AGT	21
chrIV	CTCGTATGCCGTC	Polymorphism	GATTGGGAAGTCG	2162	2174	13	GATTGGGAAGTCG -> CTCGTATGCCGTC	21	Substitution	1	4e-72	37		GATTGGGAAGTCG	CTCGTATGCCGTC	21
chrIV	C	Polymorphism	G	2177	2177	1	G -> C	21	SNP (transversion)	1	2.5e-76	37		G	C	21
chrIV	GCTTG	Polymorphism	AGCAA	2179	2183	5	AGCAA -> GCTTG	21	Substitution	0.952	2.1e-71	36		AGCAA	GCTTG	20
chrIV	AAA	Polymorphism	TCT	2185	2187	3	TCT -> AAA	21	Substitution	1	7.9e-45	26		TCT	AAA	21
chrIV	AAAAA	Polymorphism	TTCGT	2191	2195	5	TTCGT -> AAAAA	9 -> 20	Substitution	88.9% -> 95.0%	2.2e-13	32		TTCGT	AAAAA	8 -> 19
chrIV	AC	Polymorphism	CT	2197	2198	2	CT -> AC	6 -> 7	Substitution	83.3% -> 85.7%	1.6e-08	19		CT	AC	5 -> 6
chrIV	C	Polymorphism	T	2201	2201	1	T -> C	5	SNP (transition)	0.8	5e-10	25	0.2	T	C	4
chrIV	G	Polymorphism	A	2695	2695	1	A -> G	6	SNP (transition)	0.5	3.2e-07	26	0.167	A	G	3
chrIV	C	Polymorphism	A	2696	2696	1	A -> C	6	SNP (transversion)	0.667	3.7e-07	19		A	C	4
chrIV	G	Polymorphism	T	2698	2698	1	T -> G	11	SNP (transversion)	0.545	4.6e-13	26	0.091	T	G	6
chrIV	A	Polymorphism	G	2699	2699	1	G -> A	11	SNP (transition)	0.636	1.9e-09	17	0.091	G	A	7
chrIV	T	Polymorphism	G	2714	2714	1	G -> T	79	SNP (transversion)	0.316	2.8e-23	17	0.506	G	T	25
chrIV	T	Polymorphism	C	2715	2715	1	C -> T	92	SNP (transition)	0.283	2.8e-20	17	0.043	C	T	26
chrIV	T	Polymorphism	A	2854	2854	1	A -> T	90	SNP (transversion)	0.267	2.7e-58	33	0.456	A	T	24
chrIV	T	Polymorphism	A	2855	2855	1	A -> T	77	SNP (transversion)	0.299	3e-57	33	0.494	A	T	23
chrIV	C	Polymorphism	G	2857	2857	1	G -> C	54	SNP (transversion)	0.259	3.2e-37	36	0.444	G	C	14
chrIV	T	Polymorphism	A	3840	3840	1	A -> T	6	SNP (transversion)	1	2.5e-07	11		A	T	6
chrIV	T	Polymorphism	G	3842	3842	1	G -> T	6	SNP (transversion)	1	1e-06	11		G	T	6
chrIV	T	Polymorphism	G	3844	3844	1	G -> T	6	SNP (transversion)	1	2.5e-07	11		G	T	6
chrIV	T	Polymorphism	C	3847	3847	1	C -> T	6	SNP (transition)	1	2.5e-07	11		C	T	6
chrIV	TAC	Polymorphism	GTT	3849	3851	3	GTT -> TAC	6	Substitution	1	1e-06	11		GTT	TAC	6
chrIV	CT	Polymorphism	GG	3856	3857	2	GG -> CT	6	Substitution	1	1e-06	11		GG	CT	6
chrIV	G	Polymorphism	T	3865	3865	1	T -> G	6	SNP (transversion)	1	1e-06	11		T	G	6
chrIV	A	Polymorphism	T	3869	3869	1	T -> A	6	SNP (transversion)	1	2.5e-07	11		T	A	6
chrIV	G	Polymorphism	A	3871	3871	1	A -> G	5	SNP (transition)	1	3.2e-07	13		A	G	5
chrIV	C	Polymorphism	A	4743	4743	1	A -> C	2	SNP (transversion)	1	1.6e-07	35		A	C	2
chrIV	C	Polymorphism	T	4748	4748	1	T -> C	2	SNP (transition)	1	1.6e-07	34		T	C	2
chrIV	T	Polymorphism	A	4755	4755	1	A -> T	2	SNP (transversion)	1	1e-07	35		A	T	2
chrIV	C	Polymorphism	A	4757	4757	1	A -> C	2	SNP (transversion)	1	6.3e-08	36		A	C	2
chrIV	C	Polymorphism	T	4759	4759	1	T -> C	2	SNP (transition)	1	2.5e-07	34		T	C	2
chrIV	CT	Polymorphism	GG	4762	4763	2	GG -> CT	2	Substitution	1	2.5e-07	35		GG	CT	2
chrIV	A	Polymorphism	T	5283	5283	1	T -> A	2	SNP (transversion)	1	4e-08	38		T	A	2
chrIV	A	Polymorphism	T	5286	5286	1	T -> A	2	SNP (transversion)	1	2.5e-08	38		T	A	2
chrIV	ACATCTCCG	Polymorphism	GGGAGGTAA	5288	5296	9	GGGAGGTAA -> ACATCTCCG	2	Substitution	1	2.5e-08	38		GGGAGGTAA	ACATCTCCG	2
chrIV	GCCC	Polymorphism	TATG	5298	5301	4	TATG -> GCCC	2	Substitution	1	6.3e-08	38		TATG	GCCC	2
chrIV	C	Polymorphism	A	5303	5303	1	A -> C	2	SNP (transversion)	1	2.5e-08	38		A	C	2
chrIV	AGACC	Polymorphism	TAGAA	5305	5309	5	TAGAA -> AGACC	2	Substitution	1	2.5e-08	38		TAGAA	AGACC	2
chrIV	T	Polymorphism	G	5312	5312	1	G -> T	2	SNP (transversion)	1	2.5e-08	38		G	T	2
chrIV	ATCTCGT	Polymorphism	CAGGTAG	5317	5323	7	CAGGTAG -> ATCTCGT	2	Substitution	1	6.3e-08	37		CAGGTAG	ATCTCGT	2
chrIV	T	Polymorphism	-	5325	5324	0	+T	2	Insertion	1	2.5e-08	38			T	2
chrIV	CC	Polymorphism	TG	5326	5327	2	TG -> CC	3	Substitution	0.667	7.5e-08	38		TG	CC	2
chrIV	CT	Polymorphism	TA	5330	5331	2	TA -> CT	3	Substitution	0.667	1.9e-07	37		TA	CT	2
chrIV	TGC	Polymorphism	CCA	5334	5336	3	CCA -> TGC	3	Substitution	0.667	1.2e-07	38		CCA	TGC	2
chrIV	TG	Polymorphism	CA	5338	5339	2	CA -> TG	3	Substitution	0.667	1.9e-07	37		CA	TG	2
chrIV	A	Polymorphism	C	5347	5347	1	C -> A	5	SNP (transversion)	0.4	1e-06	35	0.6	C	A	2
chrIV	A	Polymorphism	G	5398	5398	1	G -> A	9	SNP (transition)	1	5e-07	7		G	A	9
chrIV	T	Polymorphism	A	5408	5408	1	A -> T	11	SNP (transversion)	1	2.5e-07	7		A	T	11
chrIV	TTT	Polymorphism	CCA	7776	7778	3	CCA -> TTT	3	Substitution	1	1e-09	32		CCA	TTT	3
chrIV	TTTT	Polymorphism	GCAG	7781	7784	4	GCAG -> TTTT	3	Substitution	1	3.2e-08	27		GCAG	TTTT	3
chrIV	CA	Polymorphism	GG	7786	7787	2	GG -> CA	3	Substitution	1	2e-09	31		GG	CA	3
chrIV	GC	Polymorphism	AT	7789	7790	2	AT -> GC	3	Substitution	1	6.3e-11	36		AT	GC	3
chrIV	A	Polymorphism	C	7793	7793	1	C -> A	3	SNP (transversion)	1	1.6e-11	36		C	A	3
chrIV	GAC	Polymorphism	ATG	7795	7797	3	ATG -> GAC	4	Substitution	1	4e-15	37		ATG	GAC	4
chrIV	GGCATACGAGATAC	Polymorphism	TATCCCATCACCTA	7798	7811	14	TATCCCATCACCTA -> GGCATACGAGATAC	4 -> 5	Substitution	75.0% -> 80.0%	3.1e-09	29		TATCCCATCACCTA	GGCATACGAGATAC	3 -> 4
chrIV	T	Polymorphism	G	7815	7815	1	G -> T	5	SNP (transversion)	0.8	2e-10	27	0.2	G	T	4
chrIV	GGTC	Polymorphism	TAAT	7817	7820	4	TAAT -> GGTC	6	Substitution	0.667	3.8e-11	25		TAAT	GGTC	4
chrIV	TCGT	Polymorphism	GAAC	7821	7824	4	GAAC -> TCGT	6	Substitution	1	1e-15	26		GAAC	TCGT	6
chrIV	G	Polymorphism	A	7825	7825	1	A -> G	6	SNP (transition)	0.667	3.8e-11	29		A	G	4
chrIV	GGC	Polymorphism	TTT	7826	7828	3	TTT -> GGC	6	Substitution	1	1e-15	26		TTT	GGC	6
chrIV	T	Polymorphism	A	7829	7829	1	A -> T	6	SNP (transversion)	0.5	3.2e-07	26	0.5	A	T	3
chrIV	G	Polymorphism	T	7830	7830	1	T -> G	6	SNP (transversion)	0.5	3.2e-07	26		T	G	3
chrIV	C	Polymorphism	T	7830	7830	1	T -> C	6	SNP (transition)	0.5	3.2e-07	26		T	C	3
chrIV	G	Polymorphism	C	7831	7831	1	C -> G	6	SNP (transversion)	0.5	3.2e-07	26	0.333	C	G	3
chrIV	G	Polymorphism	C	7836	7836	1	C -> G	6	SNP (transversion)	1	4e-15	24		C	G	6
chrIV	T	Polymorphism	G	7838	7838	1	G -> T	6	SNP (transversion)	0.833	1.9e-11	24		G	T	5
chrIV	GT	Polymorphism	AA	7841	7842	2	AA -> GT	6	Substitution	0.833	1.9e-11	24		AA	GT	5
chrIV	A	Polymorphism	G	7846	7846	1	G -> A	6	SNP (transition)	0.833	6e-12	24	0.167	G	A	5
chrIV	AG	Polymorphism	TA	7848	7849	2	TA -> AG	6	Substitution	0.833	6e-12	24		TA	AG	5
chrIV	A	Polymorphism	G	13937	13937	1	G -> A	40	SNP (transition)	0.325	1.7e-10	15	0.625	G	A	13
chrIV	G	Polymorphism	A	56992	56992	1	A -> G	8	SNP (transition)	0.375	5.6e-08	30	0.625	A	G	3
chrIV	A	Polymorphism	C	57101	57101	1	C -> A	27	SNP (transversion)	0.296	1.9e-10	21	0.667	C	A	8
chrIV	C	Polymorphism	A	67684	67684	1	A -> C	16	SNP (transversion)	0.25	4.4e-07	25	0.75	A	C	4
chrIV	T	Polymorphism	A	126512	126512	1	A -> T	10	SNP (transversion)	0.4	5.2e-10	29	0.6	A	T	4
chrIV	T	Polymorphism	C	126518	126518	1	C -> T	10	SNP (transition)	0.4	8e-07	21	0.6	C	T	4
chrIV	T	Polymorphism	C	126566	126566	1	C -> T	11	SNP (transition)	0.455	1.4e-10	26	0.364	C	T	5
chrIV	A	Polymorphism	G	169939	169939	1	G -> A	10	SNP (transition)	0.5	2.5e-10	24	0.5	G	A	5
chrIV	A	Polymorphism	G	169943	169943	1	G -> A	11	SNP (transition)	0.455	1.4e-08	21	0.545	G	A	5
chrIV	A	Polymorphism	C	203927	203927	1	C -> A	61	SNP (transversion)	1	4e-208	34		C	A	61
chrIV	A	Polymorphism	G	210356	210356	1	G -> A	32	SNP (transition)	0.938	5e-97	33	0.031	G	A	30
chrIV	G	Polymorphism	T	226836	226836	1	T -> G	12	SNP (transversion)	0.25	1.1e-07	31	0.75	T	G	3
chrIV	G	Polymorphism	T	226840	226840	1	T -> G	12	SNP (transversion)	0.25	5.5e-08	32	0.75	T	G	3
chrIV	T	Polymorphism	C	255308	255308	1	C -> T	30	SNP (transition)	0.967	9.5e-101	36	0.033	C	T	29
chrIV	T	Polymorphism	A	285355	285355	1	A -> T	16	SNP (transversion)	0.25	7.1e-08	26	0.75	A	T	4
chrIV	G	Polymorphism	T	285370	285370	1	T -> G	14	SNP (transversion)	0.286	9.9e-10	31	0.643	T	G	4
chrIV	A	Polymorphism	T	302319	302319	1	T -> A	12	SNP (transversion)	0.25	8.7e-07	28	0.75	T	A	3
chrIV	C	Polymorphism	T	329620	329620	1	T -> C	4	SNP (transition)	0.75	1.3e-07	25	0.25	T	C	3
chrIV	G	Polymorphism	C	329628	329628	1	C -> G	4	SNP (transversion)	0.75	1.3e-07	25		C	G	3
chrIV	G	Polymorphism	T	329658	329658	1	T -> G	6	SNP (transversion)	0.5	7.9e-08	28	0.5	T	G	3
chrIV	C	Polymorphism	T	344025	344025	1	T -> C	6	SNP (transition)	0.5	4e-08	30	0.5	T	C	3
chrIV	T	Polymorphism	-	344031	344030	0	+T	5	Insertion	0.6	1e-08	30			T	3
chrIV	C	Polymorphism	G	344032	344032	1	G -> C	5	SNP (transversion)	0.6	7.9e-08	27	0.2	G	C	3
chrIV	G	Polymorphism	T	344033	344033	1	T -> G	5	SNP (transversion)	0.6	2e-08	30	0.4	T	G	3
chrIV	A	Polymorphism	T	383419	383419	1	T -> A	28	SNP (transversion)	0.964	2.2e-88	34		T	A	27
chrIV	T	Polymorphism	G	387053	387053	1	G -> T	11	SNP (transversion)	0.273	6.5e-07	28	0.727	G	T	3
chrIV	T	Polymorphism	-	403521	403520	0	(T)9 -> (T)10	19	Insertion (tandem repeat)	0.842	6.1e-49	32			T	16
chrIV	T	Polymorphism	-	428819	428818	0	(T)13 -> (T)14	35	Insertion (tandem repeat)	0.286	1.8e-22	30			T	10
chrIV	A	Polymorphism	C	482434	482434	1	C -> A	21	SNP (transversion)	0.286	7e-07	18	0.714	C	A	6
chrIV	T	Polymorphism	G	519899	519899	1	G -> T	9	SNP (transversion)	0.444	2e-09	27	0.444	G	T	4
chrIV	T	Polymorphism	C	525256	525256	1	C -> T	10	SNP (transition)	0.5	2.5e-09	22	0.5	C	T	5
chrIV	T	Polymorphism	C	525268	525268	1	C -> T	11	SNP (transition)	0.455	4.6e-12	28	0.455	C	T	5
chrIV	A	Polymorphism	T	538599	538599	1	T -> A	11	SNP (transversion)	0.273	4.1e-08	33	0.727	T	A	3
chrIV	C	Polymorphism	T	538746	538746	1	T -> C	11	SNP (transition)	0.273	8.2e-08	31	0.727	T	C	3
chrIV	GCGTC	Polymorphism	TATAT	538748	538752	5	TATAT -> GCGTC	11 -> 14	Substitution	27.3% -> 33.3%	2.1e-08	33		TATAT	GCGTC	3 -> 4
chrIV	G	Polymorphism	T	538754	538754	1	T -> G	16	SNP (transversion)	0.25	4.5e-09	29	0.688	T	G	4
chrIV	G	Polymorphism	A	538759	538759	1	A -> G	16	SNP (transition)	0.25	1.1e-10	33	0.625	A	G	4
chrIV	G	Polymorphism	T	538765	538765	1	T -> G	16	SNP (transversion)	0.25	4.4e-07	24	0.688	T	G	4
chrIV	G	Polymorphism	T	538767	538767	1	T -> G	16	SNP (transversion)	0.313	4.2e-09	25	0.688	T	G	5
chrIV	A	Polymorphism	C	538770	538770	1	C -> A	16	SNP (transversion)	0.25	7.2e-10	32	0.688	C	A	4
chrIV	T	Polymorphism	G	548528	548528	1	G -> T	13	SNP (transversion)	0.462	3.7e-07	16	0.538	G	T	6
chrIV	T	Polymorphism	C	548543	548543	1	C -> T	16	SNP (transition)	0.438	1.2e-08	17	0.5	C	T	7
chrIV	T	Polymorphism	A	548545	548545	1	A -> T	16	SNP (transversion)	0.313	4e-07	20	0.625	A	T	5
chrIV	T	Polymorphism	G	548546	548546	1	G -> T	16	SNP (transversion)	0.375	2e-12	27	0.625	G	T	6
chrIV	C	Polymorphism	T	565700	565700	1	T -> C	20	SNP (transition)	0.25	1.5e-13	34	0.75	T	C	5
chrIV	T	Polymorphism	A	592950	592950	1	A -> T	15	SNP (transversion)	0.267	8.5e-09	29	0.733	A	T	4
chrIV	T	Polymorphism	C	592964	592964	1	C -> T	14	SNP (transition)	0.286	6.1e-07	23	0.714	C	T	4
chrIV	A	Polymorphism	T	607001	607001	1	T -> A	10	SNP (transversion)	0.3	9.4e-07	27	0.7	T	A	3
chrIV	C	Polymorphism	A	614069	614069	1	A -> C	16	SNP (transversion)	0.25	4.4e-07	24	0.688	A	C	4
chrIV	A	Polymorphism	C	621932	621932	1	C -> A	9	SNP (transversion)	0.444	3.1e-10	29	0.556	C	A	4
chrIV	A	Polymorphism	G	629248	629248	1	G -> A	23	SNP (transition)	0.957	2.3e-76	36		G	A	22
chrIV	C	Polymorphism	T	653337	653337	1	T -> C	10	SNP (transition)	0.3	1.5e-08	33	0.6	T	C	3
chrIV	A	Polymorphism	C	668739	668739	1	C -> A	15	SNP (transversion)	0.267	8.2e-07	24	0.667	C	A	4
chrIV		Polymorphism	A	668966	668966	1	(A)17 -> (A)16	12	Deletion (tandem repeat)	0.75	3.8e-10	13		A		9
chrIV	A	Polymorphism	T	668967	668967	1	T -> A	12	SNP (transversion)	0.5	1.5e-14	28	0.5	T	A	6
chrIV	T	Polymorphism	A	678049	678049	1	A -> T	10	SNP (transversion)	0.5	7.8e-10	23	0.5	A	T	5
chrIV	TT	Polymorphism	--	688077	688076	0	(TT)7 -> (TT)8	21	Insertion (tandem repeat)	0.857	1.7e-53	30			TT	18
chrIV	CT	Polymorphism	TA	720821	720822	2	TA -> CT	12	Substitution	0.333	4.9e-10	31		TA	CT	4
chrIV	T	Polymorphism	A	720824	720824	1	A -> T	12	SNP (transversion)	0.333	1.2e-09	29	0.583	A	T	4
chrIV	TC	Polymorphism	GA	720826	720827	2	GA -> TC	12	Substitution	0.25	5.5e-08	34		GA	TC	3
chrIV	T	Polymorphism	A	720829	720829	1	A -> T	11	SNP (transversion)	0.273	1e-08	34	0.636	A	T	3
chrIV	T	Polymorphism	A	720831	720831	1	A -> T	11	SNP (transversion)	0.273	2.6e-09	36	0.636	A	T	3
chrIV	CAC	Polymorphism	ATA	720833	720835	3	ATA -> CAC	11	Substitution	0.273	6.5e-07	33		ATA	CAC	3
chrIV	C	Polymorphism	A	720838	720838	1	A -> C	9	SNP (transversion)	0.444	1.3e-10	30	0.444	A	C	4
chrIV	ACG	Polymorphism	CAA	720841	720843	3	CAA -> ACG	9	Substitution	0.444	2e-09	32		CAA	ACG	4
chrIV	TGCCGACG	Polymorphism	CAGTATAT	720845	720852	8	CAGTATAT -> TGCCGACG	9	Substitution	0.444	3.1e-08	26		CAGTATAT	TGCCGACG	4
chrIV	T	Polymorphism	G	740413	740413	1	G -> T	16	SNP (transversion)	0.25	1.8e-07	25	0.75	G	T	4
chrIV	A	Polymorphism	-	748539	748538	0	(A)14 -> (A)15	17	Insertion (tandem repeat)	0.294	6e-10	27			A	5
chrIV	C	Polymorphism	G	757631	757631	1	G -> C	31	SNP (transversion)	0.968	3e-50	18		G	C	30
chrIV	C	Polymorphism	T	758310	758310	1	T -> C	27	SNP (transition)	0.963	1e-35	14		T	C	26
chrIV	C	Polymorphism	T	766576	766576	1	T -> C	12	SNP (transition)	0.25	1.1e-07	31	0.667	T	C	3
chrIV	T	Polymorphism	G	787847	787847	1	G -> T	11	SNP (transversion)	0.273	4.1e-08	32	0.636	G	T	3
chrIV	A	Polymorphism	-	817542	817541	0	(A)10 -> (A)11	15	Insertion (tandem repeat)	0.933	2.4e-44	33			A	14
chrIV	A	Polymorphism	T	817559	817559	1	T -> A	15	SNP (transversion)	0.267	3.4e-11	34	0.733	T	A	4
chrIV	A	Polymorphism	G	817567	817567	1	G -> A	14	SNP (transition)	0.286	1.6e-08	27	0.714	G	A	4
chrIV	C	Polymorphism	T	840442	840442	1	T -> C	11	SNP (transition)	0.273	6.5e-07	28	0.636	T	C	3
chrIV	C	Polymorphism	A	864888	864888	1	A -> C	15	SNP (transversion)	0.267	1.3e-07	26	0.733	A	C	4
chrIV	C	Polymorphism	G	864890	864890	1	G -> C	15	SNP (transversion)	0.267	8.2e-07	24	0.733	G	C	4
chrIV	A	Polymorphism	C	867972	867972	1	C -> A	22	SNP (transversion)	0.318	7.7e-07	17	0.682	C	A	7
chrIV	A	Polymorphism	C	878000	878000	1	C -> A	16	SNP (transversion)	0.25	1.8e-09	30	0.75	C	A	4
chrIV	G	Polymorphism	A	880697	880697	1	A -> G	55	SNP (transition)	0.418	1.4e-47	27	0.545	A	G	23
chrIV	G	Polymorphism	A	880806	880806	1	A -> G	46	SNP (transition)	0.261	3.8e-26	31	0.696	A	G	12
chrIV	C	Polymorphism	T	892692	892692	1	T -> C	5	SNP (transition)	0.4	1e-06	35	0.6	T	C	2
chrIV	A	Polymorphism	T	892721	892721	1	T -> A	6	SNP (transversion)	0.333	9.5e-07	37	0.5	T	A	2
chrIV	T	Polymorphism	A	892732	892732	1	A -> T	6	SNP (transversion)	0.5	7.9e-08	28	0.5	A	T	3
chrIV	TG	Polymorphism	AA	918484	918485	2	AA -> TG	20	Substitution	0.25	4.4e-07	24		AA	TG	5
chrIV	A	Polymorphism	G	918489	918489	1	G -> A	20	SNP (transition)	0.25	1.5e-12	32	0.7	G	A	5
chrIV	A	Polymorphism	C	921838	921838	1	C -> A	5	SNP (transversion)	0.4	1e-06	35	0.6	C	A	2
chrIV	A	Polymorphism	G	948379	948379	1	G -> A	26	SNP (transition)	0.923	2e-77	33		G	A	24
chrIV	A	Polymorphism	G	956003	956003	1	G -> A	15	SNP (transition)	0.6	2.3e-12	17	0.333	G	A	9
chrIV	G	Polymorphism	A	986998	986998	1	A -> G	29	SNP (transition)	0.345	1.9e-20	27	0.621	A	G	10
chrIV	A	Polymorphism	G	987244	987244	1	G -> A	35	SNP (transition)	0.343	5e-23	26	0.657	G	A	12
chrIV	A	Polymorphism	G	1021281	1021281	1	G -> A	24	SNP (transition)	1	1e-84	36		G	A	24
chrIV	T	Polymorphism	C	1036845	1036845	1	C -> T	14	SNP (transition)	1	1e-49	36		C	T	14
chrIV	C	Polymorphism	G	1047299	1047299	1	G -> C	18	SNP (transversion)	1	1e-63	36		G	C	18
chrIV	T	Polymorphism	G	1079039	1079039	1	G -> T	14	SNP (transversion)	0.357	6e-08	22	0.643	G	T	5
chrIV	T	Polymorphism	C	1091030	1091030	1	C -> T	26	SNP (transition)	0.962	2.6e-79	33	0.038	C	T	25
chrIV	T	Polymorphism	C	1095494	1095494	1	C -> T	36	SNP (transition)	1	6.3e-116	33		C	T	36
chrIV	G	Polymorphism	T	1104970	1104970	1	T -> G	11	SNP (transversion)	0.273	1.6e-07	30	0.727	T	G	3
chrIV	T	Polymorphism	G	1105926	1105926	1	G -> T	10	SNP (transversion)	0.3	9.4e-07	27	0.6	G	T	3
chrIV	T	Polymorphism	G	1106081	1106081	1	G -> T	15	SNP (transversion)	0.267	1.3e-07	25	0.733	G	T	4
chrIV	T	Polymorphism	C	1107104	1107104	1	C -> T	13	SNP (transition)	1	1.3e-43	33		C	T	13
chrIV	A	Polymorphism	G	1112932	1112932	1	G -> A	20	SNP (transition)	0.95	4e-62	34	0.05	G	A	19
chrIV	G	Polymorphism	A	1120335	1120335	1	A -> G	23	SNP (transition)	1	1.3e-76	34		A	G	23
chrIV	A	Polymorphism	G	1145593	1145593	1	G -> A	34	SNP (transition)	1	4e-106	32		G	A	34
chrIV	G	Polymorphism	-	1150913	1150912	0	(G)2 -> (G)3	26	Insertion (tandem repeat)	1	6.3e-84	33			G	26
chrIV	CA	Polymorphism	GG	1175538	1175539	2	GG -> CA	20	Substitution	0.3	5.1e-07	18		GG	CA	6
chrIV	A	Polymorphism	G	1175694	1175694	1	G -> A	31	SNP (transition)	1	6.3e-100	33		G	A	31
chrIV	T	Polymorphism	C	1198343	1198343	1	C -> T	27	SNP (transition)	1	3.2e-95	36		C	T	27
chrIV	A	Polymorphism	G	1206705	1206705	1	G -> A	17	SNP (transition)	0.882	4.3e-51	36		G	A	15
chrIV	A	Polymorphism	T	1206707	1206707	1	T -> A	20	SNP (transversion)	0.75	4.9e-49	35	0.15	T	A	15
chrIV	T	Polymorphism	G	1206708	1206708	1	G -> T	20	SNP (transversion)	0.9	7.6e-58	33	0.1	G	T	18
chrIV	T	Polymorphism	A	1206710	1206710	1	A -> T	21	SNP (transversion)	1	7.9e-66	32		A	T	21
chrIV	T	Polymorphism	A	1206711	1206711	1	A -> T	20	SNP (transversion)	0.25	1.4e-07	22	0.7	A	T	5
chrIV	G	Polymorphism	T	1206712	1206712	1	T -> G	23	SNP (transversion)	0.652	1.5e-44	34	0.261	T	G	15
chrIV	T	Polymorphism	AG	1206713	1206714	2	AG -> T	36	Deletion	1	1e-54	24		AG	T	36
chrIV	T	Polymorphism	A	1206715	1206715	1	A -> T	38	SNP (transversion)	0.658	1.7e-68	32	0.342	A	T	25
chrIV	T	Polymorphism	A	1206716	1206716	1	A -> T	40	SNP (transversion)	0.95	2e-119	32	0.025	A	T	38
chrIV	T	Polymorphism	A	1206717	1206717	1	A -> T	42	SNP (transversion)	0.667	5.2e-74	31	0.333	A	T	28
chrIV	A	Polymorphism	C	1206719	1206719	1	C -> A	44	SNP (transversion)	0.295	1.3e-31	33		C	A	13
chrIV	T	Polymorphism	A	1206720	1206720	1	A -> T	44	SNP (transversion)	0.977	8.8e-124	30		A	T	43
chrIV	A	Polymorphism	C	1206732	1206732	1	C -> A	37	SNP (transversion)	0.946	2.1e-99	29		C	A	35
chrIV	C	Polymorphism	A	1206735	1206735	1	A -> C	39	SNP (transversion)	0.897	2.6e-104	31	0.026	A	C	35
chrIV	A	Polymorphism	G	1206783	1206783	1	G -> A	45	SNP (transition)	0.578	9.6e-77	34	0.311	G	A	26
chrIV	CA	Polymorphism	A--C	1206784	1206785	2	AC -> CA	45	Substitution	0.422	3.8e-49	25		AC	CA	19
chrIV		Polymorphism	CAAA	1206787	1206790	4	-CAAA	45	Deletion	0.422	2.7e-19	15		CAAA		19
chrIV		Polymorphism	TGAT	1206791	1206794	4	-TGAT	45	Deletion	0.289	2e-07	14		TGAT		13
chrIV	C	Polymorphism	T	1206877	1206877	1	T -> C	33	SNP (transition)	0.576	5.1e-45	28	0.424	T	C	19
chrIV	C	Polymorphism	A	1209319	1209319	1	A -> C	43	SNP (transversion)	0.419	7.2e-13	14	0.465	A	C	18
chrIV	C	Polymorphism	T	1209368	1209368	1	T -> C	48	SNP (transition)	0.5	1.9e-14	11	0.229	T	C	24
chrIV	T	Polymorphism	C	1209372	1209372	1	C -> T	48	SNP (transition)	0.542	3e-14	11	0.188	C	T	26
chrIV	C	Polymorphism	G	1209373	1209373	1	G -> C	49	SNP (transversion)	0.388	1.5e-14	14	0.429	G	C	19
chrIV	T	Polymorphism	A	1209375	1209375	1	A -> T	49	SNP (transversion)	0.694	4.7e-33	14	0.061	A	T	34
chrIV	A	Polymorphism	C	1209376	1209376	1	C -> A	48	SNP (transversion)	0.313	1.3e-11	16	0.396	C	A	15
chrIV	C	Polymorphism	A	1209378	1209378	1	A -> C	50	SNP (transversion)	0.58	2.8e-22	12	0.2	A	C	29
chrIV	C	Polymorphism	T	1209379	1209379	1	T -> C	49	SNP (transition)	0.265	4.3e-08	14	0.347	T	C	13
chrIV	A	Polymorphism	T	1209380	1209380	1	T -> A	47	SNP (transversion)	0.426	3.4e-16	14	0.191	T	A	20
chrIV	C	Polymorphism	T	1209381	1209381	1	T -> C	47	SNP (transition)	0.745	2.4e-32	12	0.149	T	C	35
chrIV	G	Polymorphism	A	1209382	1209382	1	A -> G	45	SNP (transition)	0.467	5.8e-16	14	0.289	A	G	21
chrIV	G	Polymorphism	T	1209383	1209383	1	T -> G	44	SNP (transversion)	0.432	2.5e-10	12	0.273	T	G	19
chrIV	A	Polymorphism	T	1209383	1209383	1	T -> A	44	SNP (transversion)	0.273	1e-07	15	0.273	T	A	12
chrIV	C	Polymorphism	G	1209384	1209384	1	G -> C	44	SNP (transversion)	0.545	9.5e-25	16	0.114	G	C	24
chrIV	A	Polymorphism	G	1209385	1209385	1	G -> A	43	SNP (transition)	0.465	2.3e-13	12	0.023	G	A	20
chrIV	G	Polymorphism	T	1209386	1209386	1	T -> G	43	SNP (transversion)	0.837	3.6e-40	13	0.023	T	G	36
chrIV	A	Polymorphism	T	1209387	1209387	1	T -> A	42	SNP (transversion)	0.69	1.1e-22	12	0.048	T	A	29
chrIV	G	Polymorphism	T	1209389	1209389	1	T -> G	38	SNP (transversion)	0.263	2.8e-09	17	0.368	T	G	10
chrIV	A	Polymorphism	C	1209393	1209393	1	C -> A	36	SNP (transversion)	0.333	6.2e-10	16	0.5	C	A	12
chrIV	C	Polymorphism	A	1209394	1209394	1	A -> C	34	SNP (transversion)	0.382	9.4e-07	11	0.265	A	C	13
chrIV	G	Polymorphism	A	1209395	1209395	1	A -> G	33	SNP (transition)	0.576	1.7e-20	16	0.242	A	G	19
chrIV	A	Polymorphism	T	1209396	1209396	1	T -> A	33	SNP (transversion)	0.333	3.5e-07	13	0.364	T	A	11
chrIV	T	Polymorphism	G	1209398	1209398	1	G -> T	29	SNP (transversion)	0.379	5.7e-11	16	0.586	G	T	11
chrIV	T	Polymorphism	A	1209400	1209400	1	A -> T	27	SNP (transversion)	0.63	3.8e-26	19	0.148	A	T	17
chrIV	A	Polymorphism	T	1209401	1209401	1	T -> A	28	SNP (transversion)	0.643	1.8e-15	13	0.179	T	A	18
chrIV	AGA	Polymorphism	TTT	1209402	1209404	3	TTT -> AGA	28 -> 36	Substitution	22.2% -> 28.6%	2.2e-08	20		TTT	AGA	8
chrIV	GTA	Polymorphism	AAG	1212622	1212624	3	AAG -> GTA	7 -> 9	Substitution	57.1% -> 66.7%	8.8e-11	28		AAG	GTA	4 -> 6
chrIV	C	Polymorphism	A	1212626	1212626	1	A -> C	8	SNP (transversion)	0.75	2.8e-17	31	0.25	A	C	6
chrIV	ACC	Polymorphism	TAT	1212627	1212629	3	TAT -> ACC	8	Substitution	0.5	1.1e-11	32		TAT	ACC	4
chrIV	A	Polymorphism	T	1212631	1212631	1	T -> A	8	SNP (transversion)	0.625	5.6e-15	33	0.25	T	A	5
chrIV	G	Polymorphism	T	1212633	1212633	1	T -> G	8	SNP (transversion)	0.5	2.8e-11	32	0.25	T	G	4
chrIV	A	Polymorphism	G	1212635	1212635	1	G -> A	10	SNP (transition)	0.5	8e-15	33	0.4	G	A	5
chrIV	TAC	Polymorphism	ATA	1212637	1212639	3	ATA -> TAC	10	Substitution	0.4	2.1e-08	27		ATA	TAC	4
chrIV	G	Polymorphism	A	1212641	1212641	1	A -> G	10	SNP (transition)	0.3	6e-08	31	0.5	A	G	3
chrIV	G	Polymorphism	T	1212642	1212642	1	T -> G	10	SNP (transversion)	0.5	2.5e-10	24	0.5	T	G	5
chrIV	GT	Polymorphism	CA	1212644	1212645	2	CA -> GT	11	Substitution	0.364	3.3e-10	30		CA	GT	4
chrIV	GTT	Polymorphism	TAC	1212648	1212650	3	TAC -> GTT	11 -> 12	Substitution	33.3% -> 36.4%	7.8e-11	31		TAC	GTT	4
chrIV	GA	Polymorphism	AT	1212651	1212652	2	AT -> GA	12	Substitution	0.5	3.7e-15	30		AT	GA	6
chrIV	G	Polymorphism	T	1212654	1212654	1	T -> G	12	SNP (transversion)	0.333	7.8e-11	33	0.5	T	G	4
chrIV	CA	Polymorphism	AT	1212655	1212656	2	AT -> CA	11	Substitution	0.364	1.4e-10	28		AT	CA	4
chrIV	T	Polymorphism	A	1212657	1212657	1	A -> T	12	SNP (transversion)	0.25	1.4e-08	34	0.583	A	T	3
chrIV	G	Polymorphism	T	1212661	1212661	1	T -> G	13	SNP (transversion)	0.308	7e-08	25	0.692	T	G	4
chrIV	A	Polymorphism	G	1242708	1242708	1	G -> A	22	SNP (transition)	1	6.3e-80	36		G	A	22
chrIV	C	Polymorphism	T	1253397	1253397	1	T -> C	42	SNP (transition)	0.929	1.8e-121	32		T	C	39
chrIV	T	Polymorphism	A	1259790	1259790	1	A -> T	12	SNP (transversion)	0.25	8.7e-07	28	0.75	A	T	3
chrIV	T	Polymorphism	G	1265985	1265985	1	G -> T	21	SNP (transversion)	0.952	2.1e-67	34		G	T	20
chrIV	T	Polymorphism	C	1278466	1278466	1	C -> T	31	SNP (transition)	0.903	7.1e-84	31		C	T	28
chrIV	A	Polymorphism	G	1280001	1280001	1	G -> A	33	SNP (transition)	0.97	3.3e-111	35		G	A	32
chrIV		Polymorphism	G	1305682	1305682	1	-G	23	Deletion	1	3.2e-35	15		G		23
chrIV	C	Polymorphism	T	1308011	1308011	1	T -> C	10	SNP (transition)	0.9	1.9e-11	13	0.1	T	C	9
chrIV	C	Polymorphism	T	1308047	1308047	1	T -> C	17	SNP (transition)	1	3.2e-26	15		T	C	17
chrIV	C	Polymorphism	A	1330164	1330164	1	A -> C	3	SNP (transversion)	0.667	4.8e-07	34	0.333	A	C	2
chrIV	GAAGACGG	Polymorphism	CTTCCTCC	1330166	1330173	8	CTTCCTCC -> GAAGACGG	2 -> 3	Substitution	66.7% -> 100.0%	1.9e-07	36		CTTCCTCC	GAAGACGG	2
chrIV	ATACGAGAT	Polymorphism	CATTCCCTC	1330175	1330183	9	CATTCCCTC -> ATACGAGAT	2	Substitution	1	6.3e-07	37		CATTCCCTC	ATACGAGAT	2
chrIV	TGAT	Polymorphism	CTCC	1330186	1330189	4	CTCC -> TGAT	2 -> 3	Substitution	66.7% -> 100.0%	1.2e-07	38		CTCC	TGAT	2
chrIV	GG	Polymorphism	TT	1330191	1330192	2	TT -> GG	3	Substitution	0.667	1.2e-07	37		TT	GG	2
chrIV	CTCGTG	Polymorphism	TATTAA	1330194	1330199	6	TATTAA -> CTCGTG	3 -> 4	Substitution	50.0% -> 66.7%	6e-07	37		TATTAA	CTCGTG	2
chrIV	C	Polymorphism	A	1330204	1330204	1	A -> C	6	SNP (transversion)	0.333	3.8e-07	38	0.667	A	C	2
chrIV	GAGA	Polymorphism	TTTT	1330206	1330209	4	TTTT -> GAGA	6 -> 7	Substitution	28.6% -> 33.3%	6e-07	38		TTTT	GAGA	2
chrIV	G	Polymorphism	T	1330213	1330213	1	T -> G	7	SNP (transversion)	0.286	5.3e-07	38	0.714	T	G	2
chrIV	T	Polymorphism	C	1330483	1330483	1	C -> T	57	SNP (transition)	1	1.6e-194	34		C	T	57
chrIV	A	Polymorphism	G	1342500	1342500	1	G -> A	37	SNP (transition)	0.973	1.5e-121	35	0.027	G	A	36
chrIV	T	Polymorphism	G	1357464	1357464	1	G -> T	14	SNP (transversion)	0.286	9.8e-08	25	0.714	G	T	4
chrIV	T	Polymorphism	C	1357467	1357467	1	C -> T	10	SNP (transition)	0.4	1.3e-07	23	0.6	C	T	4
chrIV	TT	Polymorphism	GG	1357510	1357511	2	GG -> TT	12	Substitution	0.417	3.4e-09	27		GG	TT	5
chrIV	T	Polymorphism	G	1357514	1357514	1	G -> T	12	SNP (transversion)	0.5	2.3e-13	26	0.5	G	T	6
chrIV	G	Polymorphism	T	1365033	1365033	1	T -> G	7	SNP (transversion)	0.286	8.4e-07	37	0.714	T	G	2
chrIV	A	Polymorphism	G	1369395	1369395	1	G -> A	16	SNP (transition)	0.938	5.1e-52	36		G	A	15
chrIV	T	Polymorphism	C	1402305	1402305	1	C -> T	21	SNP (transition)	1	6.3e-68	33		C	T	21
chrIV		Polymorphism	AT	1418490	1418491	2	(AT)11 -> (AT)10	11	Deletion (tandem repeat)	0.727	2.4e-11	17		AT		8
chrIV	T	Polymorphism	A	1433710	1433710	1	A -> T	27	SNP (transversion)	1	4e-87	33		A	T	27
chrIV	A	Polymorphism	C	1468520	1468520	1	C -> A	23	SNP (transversion)	0.304	2.3e-07	17	0.696	C	A	7
chrIV	T	Polymorphism	C	1478311	1478311	1	C -> T	20	SNP (transition)	1	1e-70	36		C	T	20
chrIV		Polymorphism	A	1515045	1515045	1	(A)11 -> (A)10	24	Deletion (tandem repeat)	1	2.5e-34	15		A		24
chrIV	T	Polymorphism	-	1518962	1518961	0	(T)13 -> (T)14	16	Insertion (tandem repeat)	0.938	5e-37	26			T	15
chrIV	G	Polymorphism	A	1524974	1524974	1	A -> G	37	SNP (transition)	0.973	5.9e-118	34	0.027	A	G	36
chrIV	G	Polymorphism	T	1525313	1525313	1	T -> G	13	SNP (transversion)	0.923	1.3e-35	30	0.077	T	G	12
chrIV	G	Polymorphism	C	1525335	1525335	1	C -> G	10	SNP (transversion)	0.9	6.3e-25	29		C	G	9
chrIV	A	Polymorphism	C	1525340	1525340	1	C -> A	10	SNP (transversion)	0.8	1.8e-21	29	0.1	C	A	8
chrIV	G	Polymorphism	C	1525345	1525345	1	C -> G	9	SNP (transversion)	0.889	9e-24	30		C	G	8
chrIV	G	Polymorphism	C	1525351	1525351	1	C -> G	8	SNP (transversion)	1	1e-28	35		C	G	8
chrIV	G	Polymorphism	C	1525357	1525357	1	C -> G	8	SNP (transversion)	1	1.6e-25	32		C	G	8
chrIV	G	Polymorphism	C	1525363	1525363	1	C -> G	8	SNP (transversion)	1	6.3e-28	34		C	G	8
chrIV	G	Polymorphism	C	1525366	1525366	1	C -> G	8	SNP (transversion)	1	6.3e-28	34		C	G	8
chrIV	G	Polymorphism	C	1525368	1525368	1	C -> G	8	SNP (transversion)	1	6.3e-28	35		C	G	8
chrIV	G	Polymorphism	C	1525370	1525370	1	C -> G	7	SNP (transversion)	1	1.6e-24	35		C	G	7
chrIV		Polymorphism	G	1525379	1525379	1	(G)3 -> (G)2	7	Deletion (tandem repeat)	1	7.9e-10	13		G		7
chrIV	G	Polymorphism	-	1525392	1525391	0	+G	7	Insertion	0.571	2.2e-12	33			G	4
chrIV	T	Polymorphism	G	1525394	1525394	1	G -> T	8	SNP (transversion)	0.5	4.4e-12	33	0.5	G	T	4
chrIV	T	Polymorphism	G	1525431	1525431	1	G -> T	8	SNP (transversion)	0.75	7e-15	27	0.25	G	T	6
chrIV		Polymorphism	T	1525463	1525463	1	-T	6	Deletion	1	1e-06	11		T		6
chrIV	A	Polymorphism	C	1531890	1531890	1	C -> A	234	SNP (transversion)	0.316	5.1e-168	32	0.393	C	A	74
chrIV	T	Polymorphism	A	1531896	1531896	1	A -> T	502	SNP (transversion)	0.253	5.5e-298	33	0.528	A	T	127
chrIV	T	Polymorphism	A	1531902	1531902	1	A -> T	809	SNP (transversion)	0.263	0	30	0.578	A	T	213

## Sheet: Chr5_Variants_Sc57
Sequence Name	Name	Type	Sequence	Minimum	Maximum	Length	Change	Coverage	Polymorphism Type	Variant Frequency	Variant P-Value (approximate)	Average Quality	Reference Frequency	Reference Nucleotide(s)	Variant Nucleotide(s)	Variant Raw Frequency
chrV	CG	Polymorphism	GA	4064	4065	2	GA -> CG	20	Substitution	0.25	4.7e-09	29		GA	CG	5
chrV	C	Polymorphism	T	4067	4067	1	T -> C	20	SNP (transition)	0.25	1.5e-11	30	0.75	T	C	5
chrV	G	Polymorphism	A	4069	4069	1	A -> G	20	SNP (transition)	0.25	1.5e-09	26	0.7	A	G	5
chrV	T	Polymorphism	A	4086	4086	1	A -> T	21	SNP (transversion)	0.286	3.3e-12	28	0.714	A	T	6
chrV	A	Polymorphism	T	9542	9542	1	T -> A	12	SNP (transversion)	0.25	1.4e-08	34	0.75	T	A	3
chrV	T	Polymorphism	A	14743	14743	1	A -> T	13	SNP (transversion)	0.308	1.1e-08	28	0.692	A	T	4
chrV	A	Polymorphism	C	14746	14746	1	C -> A	13	SNP (transversion)	0.308	4.4e-07	24	0.692	C	A	4
chrV	AC	Polymorphism	CA	14753	14754	2	CA -> AC	13	Substitution	0.308	3.9e-08	22		CA	AC	4
chrV	C	Polymorphism	T	48384	48384	1	T -> C	26	SNP (transition)	0.962	2.6e-89	37	0.038	T	C	25
chrV	T	Polymorphism	G	61702	61702	1	G -> T	17	SNP (transversion)	0.294	1.9e-08	24	0.706	G	T	5
chrV		Polymorphism	C	86488	86488	1	-C	10	Deletion	1	1e-11	12		C		10
chrV	C	Polymorphism	A	86489	86489	1	A -> C	10	SNP (transversion)	0.6	3.3e-15	29	0.4	A	C	6
chrV	A	Polymorphism	G	86514	86514	1	G -> A	7	SNP (transition)	0.429	4.4e-09	33	0.571	G	A	3
chrV	T	Polymorphism	C	95153	95153	1	C -> T	34	SNP (transition)	1	6.3e-113	33		C	T	34
chrV	A	Polymorphism	C	100596	100596	1	C -> A	7	SNP (transversion)	0.429	1.4e-07	28	0.286	C	A	3
chrV	A	Polymorphism	G	100612	100612	1	G -> A	5	SNP (transition)	0.8	2e-12	31		G	A	4
chrV	T	Polymorphism	C	109375	109375	1	C -> T	36	SNP (transition)	1	4e-123	35		C	T	36
chrV	C	Polymorphism	T	116230	116230	1	T -> C	24	SNP (transition)	0.25	2.1e-15	34	0.75	T	C	6
chrV	ATGGA	Polymorphism	GCACG	116241	116245	5	GCACG -> ATGGA	25	Substitution	0.32	4.3e-21	34		GCACG	ATGGA	8
chrV	TCCCA	Polymorphism	AAAGC	116247	116251	5	AAAGC -> TCCCA	27 -> 28	Substitution	37.0% -> 39.3%	8.4e-26	34		AAAGC	TCCCA	10 -> 11
chrV	C	Polymorphism	A	116253	116253	1	A -> C	28	SNP (transversion)	0.357	1.3e-27	34	0.643	A	C	10
chrV	ATT	Polymorphism	CAA	116255	116257	3	CAA -> ATT	27 -> 28	Substitution	39.3% -> 40.7%	5.2e-31	34		CAA	ATT	11
chrV	TC	Polymorphism	CT	116259	116260	2	CT -> TC	27	Substitution	0.407	1e-27	32		CT	TC	11
chrV	CAACAT	Polymorphism	GTGTGC	116262	116267	6	GTGTGC -> CAACAT	27 -> 29	Substitution	40.7% -> 41.4%	4.1e-32	35		GTGTGC	CAACAT	11 -> 12
chrV	CACA	Polymorphism	TCAT	116269	116272	4	TCAT -> CACA	29 -> 31	Substitution	41.4% -> 45.2%	8.2e-34	35		TCAT	CACA	12 -> 14
chrV	ATT	Polymorphism	GGA	116274	116276	3	GGA -> ATT	31	Substitution	0.484	3e-40	34		GGA	ATT	15
chrV	C	Polymorphism	G	116278	116278	1	G -> C	34	SNP (transversion)	0.529	8.7e-51	33	0.441	G	C	18
chrV	CA	Polymorphism	TC	116280	116281	2	TC -> CA	35	Substitution	0.543	6.4e-52	34		TC	CA	19
chrV	TGTTG	Polymorphism	ACCAA	116287	116291	5	ACCAA -> TGTTG	32	Substitution	0.313	6.3e-22	31		ACCAA	TGTTG	10
chrV	A	Polymorphism	G	116293	116293	1	G -> A	34	SNP (transition)	0.294	1.3e-22	31	0.706	G	A	10
chrV	TAG	Polymorphism	ATT	116295	116297	3	ATT -> TAG	34 -> 38	Substitution	26.3% -> 29.4%	1.3e-20	30		ATT	TAG	10
chrV	AATC	Polymorphism	CTGG	116299	116302	4	CTGG -> AATC	38	Substitution	0.263	4.7e-24	33		CTGG	AATC	10
chrV	AC	Polymorphism	GT	116304	116305	2	GT -> AC	38 -> 39	Substitution	25.6% -> 26.3%	6.2e-22	32		GT	AC	10
chrV	TC	Polymorphism	GT	116308	116309	2	GT -> TC	40	Substitution	0.25	8.4e-25	35		GT	TC	10
chrV	TC	Polymorphism	GA	116311	116312	2	GA -> TC	40	Substitution	0.25	8.1e-20	30		GA	TC	10
chrV	A	Polymorphism	G	132592	132592	1	G -> A	16	SNP (transition)	0.25	1.8e-09	31	0.688	G	A	4
chrV	T	Polymorphism	C	139960	139960	1	C -> T	7	SNP (transition)	0.286	8.4e-07	38	0.714	C	T	2
chrV	G	Polymorphism	T	140145	140145	1	T -> G	6	SNP (transversion)	0.333	9.5e-07	37	0.667	T	G	2
chrV	A	Polymorphism	T	140158	140158	1	T -> A	5	SNP (transversion)	0.4	1e-06	36	0.4	T	A	2
chrV	G	Polymorphism	A	140160	140160	1	A -> G	7	SNP (transition)	0.286	8.4e-07	37	0.714	A	G	2
chrV		Polymorphism	A	148107	148107	1	(A)16 -> (A)15	19	Deletion (tandem repeat)	0.579	3e-09	13		A		11
chrV	A	Polymorphism	G	148108	148108	1	G -> A	19	SNP (transition)	0.368	3.8e-12	24	0.632	G	A	7
chrV	A	Polymorphism	T	148111	148111	1	T -> A	18	SNP (transversion)	0.333	2.5e-07	18	0.667	T	A	6
chrV	A	Polymorphism	T	154531	154531	1	T -> A	33	SNP (transversion)	0.939	2.1e-103	34	0.03	T	A	31
chrV	C	Polymorphism	T	160010	160010	1	T -> C	35	SNP (transition)	0.943	7.5e-107	33		T	C	33
chrV	CT	Polymorphism	GC	175642	175643	2	GC -> CT	16	Substitution	0.875	1.2e-40	30		GC	CT	14
chrV	T	Polymorphism	A	175646	175646	1	A -> T	17	SNP (transversion)	0.941	6.8e-54	34	0.059	A	T	16
chrV	T	Polymorphism	C	175656	175656	1	C -> T	14	SNP (transition)	0.714	9.9e-22	25	0.214	C	T	10
chrV	GC	Polymorphism	CT	175660	175661	2	CT -> GC	16	Substitution	0.563	1.1e-23	31		CT	GC	9
chrV	AA	Polymorphism	CT	175669	175670	2	CT -> AA	17	Substitution	0.529	1.9e-22	29		CT	AA	9
chrV	TAAGTCT	Polymorphism	CTCAAGC	175673	175679	7	CTCAAGC -> TAAGTCT	14 -> 17	Substitution	40.0% -> 47.1%	3e-15	31		CTCAAGC	TAAGTCT	6 -> 8
chrV	CT	Polymorphism	AA	175687	175688	2	AA -> CT	14	Substitution	0.5	8.5e-17	30		AA	CT	7
chrV	CCCAAGC	Polymorphism	T---AAGTCT	175691	175697	7	TAAGTCT -> CCCAAGC	15	Substitution	0.267	8.5e-09	24		TAAGTCT	CCCAAGC	4
chrV	AA	Polymorphism	CT	175705	175706	2	CT -> AA	16	Substitution	0.25	7.1e-08	25		CT	AA	4
chrV	T	Polymorphism	C	175709	175709	1	C -> T	16	SNP (transition)	0.375	3.2e-14	30	0.563	C	T	6
chrV	A	Polymorphism	C	175711	175711	1	C -> A	15	SNP (transversion)	0.267	8.5e-09	28	0.667	C	A	4
chrV	CT	Polymorphism	GC	175714	175715	2	GC -> CT	15	Substitution	0.267	8.5e-07	24		GC	CT	4
chrV	T	Polymorphism	A	175724	175724	1	A -> T	14	SNP (transversion)	0.357	2e-10	27	0.643	A	T	5
chrV	A	Polymorphism	C	217895	217895	1	C -> A	12	SNP (transversion)	0.833	6.6e-32	34	0.167	C	A	10
chrV	C	Polymorphism	A	217901	217901	1	A -> C	13	SNP (transversion)	0.308	7.1e-10	30	0.692	A	C	4
chrV	C	Polymorphism	A	225776	225776	1	A -> C	13	SNP (transversion)	0.308	1.8e-11	35	0.692	A	C	4
chrV	G	Polymorphism	A	225784	225784	1	A -> G	13	SNP (transition)	0.308	4.5e-11	34	0.692	A	G	4
chrV	A	Polymorphism	G	243686	243686	1	G -> A	3	SNP (transition)	0.667	3e-07	36	0.333	G	A	2
chrV	A	Polymorphism	T	261462	261462	1	T -> A	20	SNP (transversion)	0.35	3.4e-09	20	0.65	T	A	7
chrV	A	Polymorphism	-	261487	261486	0	(A)22 -> (A)23	21	Insertion (tandem repeat)	0.333	4.3e-11	23			A	7
chrV	A	Polymorphism	G	270383	270383	1	G -> A	41	SNP (transition)	1	4e-140	35		G	A	41
chrV		Polymorphism	T	272570	272570	1	(T)12 -> (T)11	34	Deletion (tandem repeat)	0.971	8e-39	13		T		33
chrV	A	Polymorphism	G	297012	297012	1	G -> A	50	SNP (transition)	1	1e-170	35		G	A	50
chrV	A	Polymorphism	T	305828	305828	1	T -> A	4	SNP (transversion)	0.5	6e-07	35	0.5	T	A	2
chrV	A	Polymorphism	G	333386	333386	1	G -> A	31	SNP (transition)	0.968	3.1e-101	34		G	A	30
chrV	A	Polymorphism	G	345036	345036	1	G -> A	25	SNP (transition)	0.92	1.9e-76	35		G	A	23
chrV	G	Polymorphism	A	352394	352394	1	A -> G	32	SNP (transition)	1	4e-103	32		A	G	32
chrV	T	Polymorphism	A	382326	382326	1	A -> T	5	SNP (transversion)	0.6	6.3e-07	24	0.4	A	T	3
chrV	T	Polymorphism	G	404483	404483	1	G -> T	13	SNP (transversion)	0.308	1.7e-07	24	0.692	G	T	4
chrV	T	Polymorphism	G	424858	424858	1	G -> T	13	SNP (transversion)	0.308	1.1e-08	28	0.615	G	T	4
chrV		Polymorphism	G	426747	426747	1	-G	44	Deletion	1	4e-71	16		G		44
chrV	G	Polymorphism	A	433199	433199	1	A -> G	8	SNP (transition)	0.375	1.4e-08	33	0.625	A	G	3
chrV	G	Polymorphism	C	433208	433208	1	C -> G	8	SNP (transversion)	0.375	1.4e-08	33	0.625	C	G	3
chrV	G	Polymorphism	T	433214	433214	1	T -> G	12	SNP (transversion)	0.25	2.8e-08	33	0.75	T	G	3
chrV	A	Polymorphism	G	434643	434643	1	G -> A	36	SNP (transition)	0.944	4e-110	34	0.028	G	A	34
chrV	A	Polymorphism	T	442902	442902	1	T -> A	12	SNP (transversion)	0.25	4.4e-07	29	0.75	T	A	3
chrV	A	Polymorphism	G	442935	442935	1	G -> A	16	SNP (transition)	0.313	4.3e-11	29	0.688	G	A	5
chrV	A	Polymorphism	T	455094	455094	1	T -> A	13	SNP (transversion)	0.308	7.1e-10	30	0.692	T	A	4
chrV	A	Polymorphism	T	455096	455096	1	T -> A	13	SNP (transversion)	0.308	1.1e-12	37	0.692	T	A	4
chrV	G	Polymorphism	T	455108	455108	1	T -> G	13	SNP (transversion)	0.308	4.5e-09	28	0.692	T	G	4
chrV	C	Polymorphism	A	491461	491461	1	A -> C	14	SNP (transversion)	0.286	6.3e-11	34	0.714	A	C	4
chrV	G	Polymorphism	T	491462	491462	1	T -> G	14	SNP (transversion)	0.286	1e-11	35	0.643	T	G	4
chrV	A	Polymorphism	C	510234	510234	1	C -> A	12	SNP (transversion)	0.333	1.9e-08	26	0.667	C	A	4
chrV	C	Polymorphism	T	517529	517529	1	T -> C	14	SNP (transition)	0.929	4.4e-45	35		T	C	13
chrV	T	Polymorphism	A	523004	523004	1	A -> T	8	SNP (transversion)	0.5	1.1e-07	22	0.5	A	T	4
chrV	A	Polymorphism	G	529283	529283	1	G -> A	25	SNP (transition)	0.96	4e-76	32		G	A	24
chrV	T	Polymorphism	A	538358	538358	1	A -> T	10	SNP (transversion)	0.3	2.4e-07	30	0.7	A	T	3
chrV	T	Polymorphism	G	545193	545193	1	G -> T	2	SNP (transversion)	1	6.3e-07	31		G	T	2
chrV	C	Polymorphism	G	545202	545202	1	G -> C	2	SNP (transversion)	1	1e-07	36		G	C	2
chrV	T	Polymorphism	C	545412	545412	1	C -> T	6	SNP (transition)	0.5	1e-08	32	0.5	C	T	3
chrV	G	Polymorphism	A	545413	545413	1	A -> G	6	SNP (transition)	0.333	9.5e-07	36	0.667	A	G	2
chrV	A	Polymorphism	T	545417	545417	1	T -> A	6	SNP (transversion)	0.5	5e-09	32	0.5	T	A	3
chrV	AA	Polymorphism	TT	545419	545420	2	TT -> AA	6	Substitution	0.333	9.5e-07	37		TT	AA	2
chrV	A	Polymorphism	C	545422	545422	1	C -> A	6	SNP (transversion)	0.5	1.6e-07	27	0.333	C	A	3
chrV	G	Polymorphism	A	545423	545423	1	A -> G	6	SNP (transition)	0.333	9.5e-07	36	0.5	A	G	2
chrV	A	Polymorphism	C	545424	545424	1	C -> A	6	SNP (transversion)	0.667	2.4e-08	22	0.333	C	A	4
chrV	A	Polymorphism	C	545426	545426	1	C -> A	6	SNP (transversion)	0.5	1.6e-07	28	0.5	C	A	3
chrV	T	Polymorphism	C	569771	569771	1	C -> T	38	SNP (transition)	0.263	4.7e-26	35	0.711	C	T	10
chrV	A	Polymorphism	G	569773	569773	1	G -> A	38	SNP (transition)	0.289	7.5e-27	33	0.711	G	A	11
chrV	G	Polymorphism	A	569838	569838	1	A -> G	54	SNP (transition)	0.278	8.3e-33	30	0.722	A	G	15
chrV	C	Polymorphism	T	569879	569879	1	T -> C	61	SNP (transition)	0.295	7.9e-38	30	0.705	T	C	18
chrV	A	Polymorphism	-	569881	569880	0	+A	61	Insertion	0.295	1.3e-39	30			A	18
chrV	AA	Polymorphism	TT	569889	569890	2	TT -> AA	63	Substitution	0.333	7.7e-37	26		TT	AA	21
chrV	A	Polymorphism	G	569922	569922	1	G -> A	67	SNP (transition)	0.328	2.4e-38	26	0.657	G	A	22
chrV		Polymorphism	TAG	569955	569957	3	-TAG	60 -> 61	Deletion	32.8% -> 33.3%	1.3e-13	14		TAG		20
chrV	T	Polymorphism	C	569962	569962	1	C -> T	56	SNP (transition)	0.375	2e-44	29	0.589	C	T	21
chrV	T	Polymorphism	C	569974	569974	1	C -> T	56	SNP (transition)	0.357	7.3e-40	28	0.625	C	T	20
chrV	C	Polymorphism	A	569978	569978	1	A -> C	57	SNP (transversion)	0.351	1.1e-35	25	0.614	A	C	20
chrV	A	Polymorphism	G	569982	569982	1	G -> A	59	SNP (transition)	0.356	1.8e-35	25	0.644	G	A	21
chrV	T	Polymorphism	G	569994	569994	1	G -> T	47	SNP (transversion)	0.447	1.9e-46	28	0.532	G	T	21
chrV	A	Polymorphism	G	570023	570023	1	G -> A	39	SNP (transition)	0.333	2.4e-23	26	0.641	G	A	13
chrV	T	Polymorphism	C	570039	570039	1	C -> T	42	SNP (transition)	0.31	9.7e-27	28	0.667	C	T	13
chrV	T	Polymorphism	C	570041	570041	1	C -> T	43	SNP (transition)	0.279	1.5e-26	30	0.674	C	T	12
chrV	T	Polymorphism	A	576849	576849	1	A -> T	82	SNP (transversion)	0.341	1.3e-21	16	0.427	A	T	28

## Sheet: Chr6_Variants_Sc57
Sequence Name	Name	Type	Sequence	Minimum	Maximum	Length	Change	Coverage	Polymorphism Type	Variant Frequency	Variant P-Value (approximate)	Average Quality	Reference Frequency	Reference Nucleotide(s)	Variant Nucleotide(s)	Variant Raw Frequency
chrVI	C	Polymorphism	T	852	852	1	T -> C	17	SNP (transition)	0.353	1.1e-08	20	0.471	T	C	6
chrVI	TGT	Polymorphism	CAG	853	855	3	CAG -> TGT	17	Substitution	0.824	1.3e-22	17		CAG	TGT	14
chrVI	TC	Polymorphism	AT	857	858	2	AT -> TC	16 -> 17	Substitution	88.2% -> 93.8%	1.3e-25	19		AT	TC	15
chrVI	TAT	Polymorphism	GCC	860	862	3	GCC -> TAT	15 -> 16	Substitution	93.3% -> 93.8%	1.6e-26	20		GCC	TAT	14 -> 15
chrVI	CACA	Polymorphism	TCTT	864	867	4	TCTT -> CACA	16	Substitution	0.875	1.8e-22	19		TCTT	CACA	14
chrVI	C	Polymorphism	A	869	869	1	A -> C	16	SNP (transversion)	0.813	1.1e-22	19	0.125	A	C	13
chrVI		Polymorphism	T	871	871	1	-T	16	Deletion	0.938	1.4e-11	8		T		15
chrVI	A	Polymorphism	G	873	873	1	G -> A	17	SNP (transition)	0.882	1.3e-28	20	0.059	G	A	15
chrVI	CT	Polymorphism	TC	876	877	2	TC -> CT	18 -> 19	Substitution	73.7% -> 77.8%	1.1e-24	21		TC	CT	14
chrVI	G	Polymorphism	C	878	878	1	C -> G	19	SNP (transversion)	0.842	9.4e-30	21		C	G	16
chrVI	C	Polymorphism	T	879	879	1	T -> C	20	SNP (transition)	0.7	9.1e-23	20	0.1	T	C	14
chrVI	G	Polymorphism	C	881	881	1	C -> G	22	SNP (transversion)	0.818	7e-33	21	0.091	C	G	18
chrVI	A	Polymorphism	T	882	882	1	T -> A	24	SNP (transversion)	0.708	6.6e-31	21	0.083	T	A	17
chrVI	C	Polymorphism	T	883	883	1	T -> C	28	SNP (transition)	0.571	2.7e-25	21	0.214	T	C	16
chrVI	A	Polymorphism	G	885	885	1	G -> A	37	SNP (transition)	0.595	8.1e-35	21	0.162	G	A	22
chrVI	T	Polymorphism	C	886	886	1	C -> T	42	SNP (transition)	0.714	8.8e-42	18	0.071	C	T	30
chrVI	G	Polymorphism	A	887	887	1	A -> G	52	SNP (transition)	0.25	4.4e-15	20	0.538	A	G	13
chrVI	T	Polymorphism	C	888	888	1	C -> T	64	SNP (transition)	0.297	7e-14	16	0.344	C	T	19
chrVI	T	Polymorphism	A	890	890	1	A -> T	83	SNP (transversion)	0.265	1e-12	15	0.217	A	T	22
chrVI	C	Polymorphism	A	890	890	1	A -> C	83	SNP (transversion)	0.301	5.7e-18	15	0.217	A	C	25
chrVI	C	Polymorphism	G	891	891	1	G -> C	113	SNP (transversion)	0.283	1e-30	18	0.177	G	C	32
chrVI	C	Polymorphism	G	1103	1103	1	G -> C	79	SNP (transversion)	0.253	2.6e-52	35	0.684	G	C	20
chrVI	T	Polymorphism	C	1104	1104	1	C -> T	73	SNP (transition)	0.288	2.7e-58	37	0.712	C	T	21
chrVI	AC	Polymorphism	GA	1107	1108	2	GA -> AC	66	Substitution	0.258	1.7e-42	34		GA	AC	17
chrVI	G	Polymorphism	A	1115	1115	1	A -> G	59	SNP (transition)	0.288	8.7e-46	35	0.712	A	G	17
chrVI	C	Polymorphism	G	1116	1116	1	G -> C	58	SNP (transversion)	0.776	3.1e-132	33	0.224	G	C	45
chrVI	TT	Polymorphism	CG	1118	1119	2	CG -> TT	55	Substitution	0.436	3.9e-62	33		CG	TT	24
chrVI	G	Polymorphism	C	1128	1128	1	C -> G	46	SNP (transversion)	0.674	3.2e-88	32	0.261	C	G	31
chrVI	A	Polymorphism	G	1130	1130	1	G -> A	41	SNP (transition)	0.488	2.7e-59	35	0.317	G	A	20
chrVI	C	Polymorphism	T	1134	1134	1	T -> C	37	SNP (transition)	0.514	2.2e-49	32	0.459	T	C	19
chrVI	A	Polymorphism	G	1136	1136	1	G -> A	33	SNP (transition)	1	4e-93	29		G	A	33
chrVI	C	Polymorphism	T	1138	1138	1	T -> C	33	SNP (transition)	0.303	8.7e-18	26	0.697	T	C	10
chrVI	G	Polymorphism	A	1139	1139	1	A -> G	31	SNP (transition)	0.29	4e-23	34	0.323	A	G	9
chrVI	C	Polymorphism	A	1139	1139	1	A -> C	31	SNP (transversion)	0.387	5.4e-25	27	0.323	A	C	12
chrVI	C	Polymorphism	G	1140	1140	1	G -> C	30	SNP (transversion)	0.833	1.4e-65	28		G	C	25
chrVI	G	Polymorphism	C	1142	1142	1	C -> G	27	SNP (transversion)	0.704	2.8e-53	31		C	G	19
chrVI	A	Polymorphism	C	1142	1142	1	C -> A	27	SNP (transversion)	0.296	1.3e-13	24		C	A	8
chrVI	C	Polymorphism	G	1143	1143	1	G -> C	27	SNP (transversion)	0.296	8.1e-13	24	0.333	G	C	8
chrVI	A	Polymorphism	G	1143	1143	1	G -> A	27	SNP (transition)	0.37	8.2e-21	27	0.333	G	A	10
chrVI	A	Polymorphism	C	1144	1144	1	C -> A	27	SNP (transversion)	0.296	3.5e-23	36	0.704	C	A	8
chrVI	G	Polymorphism	A	1145	1145	1	A -> G	27	SNP (transition)	0.667	7.4e-50	31	0.296	A	G	18
chrVI	GA	Polymorphism	TG	1147	1148	2	TG -> GA	21	Substitution	0.333	7.6e-14	24		TG	GA	7
chrVI	A	Polymorphism	G	1149	1149	1	G -> A	20	SNP (transition)	0.55	1.2e-18	21	0.4	G	A	11
chrVI	G	Polymorphism	A	1151	1151	1	A -> G	19	SNP (transition)	0.737	2.9e-30	24	0.211	A	G	14
chrVI	AC	Polymorphism	TG	1153	1154	2	TG -> AC	16 -> 17	Substitution	31.3% -> 35.3%	4.4e-08	20		TG	AC	5 -> 6
chrVI	G	Polymorphism	T	1158	1158	1	T -> G	14	SNP (transversion)	0.571	7.5e-19	28	0.429	T	G	8
chrVI	G	Polymorphism	C	1164	1164	1	C -> G	11	SNP (transversion)	0.455	4.5e-09	22	0.091	C	G	5
chrVI	A	Polymorphism	G	1172	1172	1	G -> A	7	SNP (transition)	1	4e-09	12		G	A	7
chrVI	C	Polymorphism	G	1176	1176	1	G -> C	6	SNP (transversion)	1	1.6e-08	13		G	C	6
chrVI	T	Polymorphism	A	1223	1223	1	A -> T	5	SNP (transversion)	1	3.2e-07	13		A	T	5
chrVI	G	Polymorphism	T	1225	1225	1	T -> G	5	SNP (transversion)	1	1e-07	15		T	G	5
chrVI	CGG	Polymorphism	GCA	1227	1229	3	GCA -> CGG	5	Substitution	1	3.2e-07	14		GCA	CGG	5
chrVI	A	Polymorphism	T	1231	1231	1	T -> A	5	SNP (transversion)	1	3.2e-08	15		T	A	5
chrVI	CGT	Polymorphism	GTA	1233	1235	3	GTA -> CGT	6	Substitution	1	4e-09	16		GTA	CGT	6
chrVI	ATG	Polymorphism	GCA	1239	1241	3	GCA -> ATG	6 -> 7	Substitution	85.7% -> 100.0%	4.2e-07	13		GCA	ATG	6
chrVI	GTA	Polymorphism	TAG	1243	1245	3	TAG -> GTA	7	Substitution	1	1e-07	12		TAG	GTA	7
chrVI	A	Polymorphism	C	1248	1248	1	C -> A	8	SNP (transversion)	0.75	2.7e-08	16		C	A	6
chrVI	A	Polymorphism	G	1250	1250	1	G -> A	8	SNP (transition)	0.625	5.3e-07	16	0.125	G	A	5
chrVI	CAG	Polymorphism	GTT	1253	1255	3	GTT -> CAG	8	Substitution	0.75	1.5e-07	13		GTT	CAG	6
chrVI	T	Polymorphism	C	1369	1369	1	C -> T	32	SNP (transition)	0.25	3e-08	18	0.75	C	T	8
chrVI	T	Polymorphism	A	1442	1442	1	A -> T	24	SNP (transversion)	0.375	6.7e-11	18	0.458	A	T	9
chrVI	T	Polymorphism	A	1444	1444	1	A -> T	24	SNP (transversion)	0.458	1.8e-17	22	0.375	A	T	11
chrVI	CTGTC	Polymorphism	-----	1446	1445	0	+CTGTC	24	Insertion	0.333	2.9e-21	34			CTGTC	8
chrVI	T	Polymorphism	A	1446	1446	1	A -> T	24	SNP (transversion)	0.958	3.8e-59	27		A	T	23
chrVI	TTATA	Polymorphism	AGCAT	1448	1452	5	AGCAT -> TTATA	24	Substitution	0.875	6.9e-60	29		AGCAT	TTATA	21
chrVI		Polymorphism	CA	1454	1455	2	-CA	24	Deletion	1	6.3e-32	13		CA		24
chrVI		Polymorphism	G	1460	1460	1	-G	24	Deletion	1	1.6e-29	13		G		24
chrVI	A	Polymorphism	G	1464	1464	1	G -> A	23	SNP (transition)	0.739	3.1e-38	25		G	A	17
chrVI	G	Polymorphism	C	1466	1466	1	C -> G	23	SNP (transversion)	0.739	6.3e-40	26	0.261	C	G	17
chrVI	GCC	Polymorphism	TTT	1469	1471	3	TTT -> GCC	21	Substitution	1	4e-51	26		TTT	GCC	21
chrVI	G	Polymorphism	T	1472	1472	1	T -> G	21	SNP (transversion)	0.762	5.1e-38	26		T	G	16
chrVI	A	Polymorphism	T	1473	1473	1	T -> A	21	SNP (transversion)	1	1.6e-59	28		T	A	21
chrVI	GA	Polymorphism	CT	1475	1476	2	CT -> GA	21	Substitution	1	1.6e-59	28		CT	GA	21
chrVI	A	Polymorphism	T	1478	1478	1	T -> A	20	SNP (transversion)	1	1e-52	26		T	A	20
chrVI	C	Polymorphism	T	1480	1480	1	T -> C	21	SNP (transition)	0.333	1.8e-12	25	0.619	T	C	7
chrVI	CC	Polymorphism	TT	1481	1482	2	TT -> CC	21	Substitution	0.667	4.4e-25	22		TT	CC	14
chrVI	T	Polymorphism	G	1483	1483	1	G -> T	21	SNP (transversion)	1	6.3e-47	23		G	T	21
chrVI	T	Polymorphism	A	1484	1484	1	A -> T	20	SNP (transversion)	0.75	1.4e-20	17		A	T	15
chrVI	C	Polymorphism	A	1484	1484	1	A -> C	20	SNP (transversion)	0.25	4.9e-15	37		A	C	5
chrVI	G	Polymorphism	T	1485	1485	1	T -> G	19	SNP (transversion)	0.684	3.3e-26	23	0.053	T	G	13
chrVI	A	Polymorphism	T	1485	1485	1	T -> A	19	SNP (transversion)	0.263	1.2e-14	37	0.053	T	A	5
chrVI	G	Polymorphism	T	1486	1486	1	T -> G	19	SNP (transversion)	0.263	3.7e-15	38	0.684	T	G	5
chrVI	T	Polymorphism	C	1487	1487	1	C -> T	19	SNP (transition)	0.316	6.8e-15	32		C	T	6
chrVI	G	Polymorphism	C	1487	1487	1	C -> G	19	SNP (transversion)	0.684	4.2e-30	27		C	G	13
chrVI	T	Polymorphism	A	1488	1488	1	A -> T	19	SNP (transversion)	0.737	1.8e-34	27	0.263	A	T	14
chrVI	TC	Polymorphism	AG	1489	1490	2	AG -> TC	19	Substitution	0.263	1.1e-09	30		AG	TC	5
chrVI	AT	Polymorphism	TC	1491	1492	2	TC -> AT	18	Substitution	0.722	4.1e-24	23		TC	AT	13
chrVI	G	Polymorphism	C	1493	1493	1	C -> G	18	SNP (transversion)	0.278	2.7e-15	37	0.667	C	G	5
chrVI	T	Polymorphism	A	1494	1494	1	A -> T	18	SNP (transversion)	0.944	5.7e-42	26		A	T	17
chrVI	C	Polymorphism	T	1495	1495	1	T -> C	18	SNP (transition)	0.722	2.7e-29	26		T	C	13
chrVI	A	Polymorphism	T	1495	1495	1	T -> A	18	SNP (transversion)	0.278	8.5e-15	36		T	A	5
chrVI	T	Polymorphism	A	1496	1496	1	A -> T	18	SNP (transversion)	0.389	3.2e-17	31		A	T	7
chrVI	G	Polymorphism	A	1496	1496	1	A -> G	18	SNP (transition)	0.611	4.6e-16	19		A	G	11
chrVI	T	Polymorphism	A	1498	1498	1	A -> T	21	SNP (transversion)	0.571	4.5e-24	25		A	T	12
chrVI	C	Polymorphism	A	1498	1498	1	A -> C	21	SNP (transversion)	0.286	1.3e-14	31		A	C	6
chrVI	G	Polymorphism	A	1499	1499	1	A -> G	21	SNP (transition)	0.571	4.2e-18	19		A	G	12
chrVI	C	Polymorphism	A	1499	1499	1	A -> C	21	SNP (transversion)	0.286	1.3e-14	31		A	C	6
chrVI	G	Polymorphism	C	1500	1500	1	C -> G	23	SNP (transversion)	0.87	1.7e-43	24	0.043	C	G	20
chrVI	T	Polymorphism	G	1503	1503	1	G -> T	47	SNP (transversion)	0.34	4.1e-19	20	0.574	G	T	16
chrVI	T	Polymorphism	C	1504	1504	1	C -> T	58	SNP (transition)	0.345	1.5e-29	22	0.345	C	T	20
chrVI	T	Polymorphism	-	1505	1504	0	+T	79	Insertion	0.342	1.8e-23	16			T	27
chrVI	T	Polymorphism	G	1505	1505	1	G -> T	123	SNP (transversion)	0.293	4.5e-28	17	0.528	G	T	36
chrVI	C	Polymorphism	-	1505	1504	0	+C	79	Insertion	0.354	2e-38	22			C	28
chrVI	C	Polymorphism	T	1732	1732	1	T -> C	35	SNP (transition)	0.943	5.4e-18	6	0.057	T	C	33
chrVI	CTC	Polymorphism	GAG	2064	2066	3	GAG -> CTC	8	Substitution	0.75	4.3e-10	17		GAG	CTC	6
chrVI	A	Polymorphism	T	2072	2072	1	T -> A	8	SNP (transversion)	0.875	6.1e-09	14		T	A	7
chrVI	C	Polymorphism	G	2076	2076	1	G -> C	8	SNP (transversion)	0.75	6.7e-09	16		G	C	6
chrVI	G	Polymorphism	A	2080	2080	1	A -> G	9	SNP (transition)	0.778	2.6e-08	14		A	G	7
chrVI	G	Polymorphism	T	2089	2089	1	T -> G	9	SNP (transversion)	0.778	5.3e-09	15		T	G	7
chrVI	T	Polymorphism	G	3016	3016	1	G -> T	11	SNP (transversion)	0.818	2.2e-22	27	0.182	G	T	9
chrVI	TT	Polymorphism	AG	3019	3020	2	AG -> TT	12	Substitution	1	2.5e-34	29		AG	TT	12
chrVI	T	Polymorphism	A	3022	3022	1	A -> T	13	SNP (transversion)	0.846	6.2e-33	31	0.154	A	T	11
chrVI	T	Polymorphism	C	3024	3024	1	C -> T	13	SNP (transition)	1	5e-28	21		C	T	13
chrVI	AAG	Polymorphism	#NAME?	3027	3028	2	TT -> AAG	13 -> 14	Insertion	84.6% -> 85.7%	7.8e-32	32		TT	AAG	11 -> 12
chrVI	AG	Polymorphism	TC	3030	3031	2	TC -> AG	14	Substitution	0.857	9.1e-41	36		TC	AG	12
chrVI	GAC	Polymorphism	CTT	3034	3036	3	CTT -> GAC	14	Substitution	0.857	2.3e-38	35		CTT	GAC	12
chrVI	CATA	Polymorphism	GCAG	3039	3042	4	GCAG -> CATA	14	Substitution	0.857	9.1e-41	36		GCAG	CATA	12
chrVI	GAGATA	Polymorphism	ACACAC	3044	3049	6	ACACAC -> GAGATA	14 -> 20	Substitution	55.0% -> 78.6%	4.5e-24	31		ACACAC	GAGATA	11
chrVI	C	Polymorphism	G	3050	3050	1	G -> C	21	SNP (transversion)	0.571	1.9e-38	36	0.048	G	C	12
chrVI	A	Polymorphism	G	3050	3050	1	G -> A	21	SNP (transition)	0.381	1.4e-07	15	0.048	G	A	8
chrVI	T	Polymorphism	C	3051	3051	1	C -> T	22	SNP (transition)	0.545	2.6e-39	37		C	T	12
chrVI	A	Polymorphism	C	3051	3051	1	C -> A	22	SNP (transversion)	0.455	3.7e-08	13		C	A	10
chrVI	G	Polymorphism	A	3052	3052	1	A -> G	22	SNP (transition)	0.955	4.4e-56	27		A	G	21
chrVI	G	Polymorphism	A	3053	3053	1	A -> G	22	SNP (transition)	0.409	7.8e-08	15	0.545	A	G	9
chrVI	T	Polymorphism	A	3054	3054	1	A -> T	22	SNP (transversion)	0.545	6.4e-37	36	0.273	A	T	12
chrVI	G	Polymorphism	A	3055	3055	1	A -> G	22	SNP (transition)	0.455	3.7e-08	13		A	G	10
chrVI	C	Polymorphism	A	3055	3055	1	A -> C	22	SNP (transversion)	0.545	2.6e-39	38		A	C	12
chrVI	T	Polymorphism	C	3056	3056	1	C -> T	22	SNP (transition)	0.455	3.7e-08	13		C	T	10
chrVI	G	Polymorphism	C	3056	3056	1	C -> G	22	SNP (transversion)	0.545	2.6e-39	38		C	G	12
chrVI	G	Polymorphism	A	3057	3057	1	A -> G	23	SNP (transition)	0.522	5.4e-39	38	0.435	A	G	12
chrVI	T	Polymorphism	A	3060	3060	1	A -> T	25	SNP (transversion)	0.48	2.1e-38	37		A	T	12
chrVI	G	Polymorphism	A	3060	3060	1	A -> G	25	SNP (transition)	0.52	2.1e-12	14		A	G	13
chrVI	T	Polymorphism	C	3061	3061	1	C -> T	27	SNP (transition)	0.556	8.4e-12	13	0.444	C	T	15
chrVI	G	Polymorphism	C	3062	3062	1	C -> G	28	SNP (transversion)	0.464	4.7e-36	34	0.5	C	G	13
chrVI	T	Polymorphism	C	3063	3063	1	C -> T	28	SNP (transition)	0.429	1.2e-37	37		C	T	12
chrVI	G	Polymorphism	C	3063	3063	1	C -> G	28	SNP (transversion)	0.571	9.3e-10	10		C	G	16
chrVI	G	Polymorphism	A	3065	3065	1	A -> G	29	SNP (transition)	0.414	8.2e-34	35		A	G	12
chrVI	C	Polymorphism	A	3065	3065	1	A -> C	29	SNP (transversion)	0.586	4.1e-12	12		A	C	17
chrVI	G	Polymorphism	T	3066	3066	1	T -> G	29	SNP (transversion)	0.414	3.3e-36	36	0.034	T	G	12
chrVI	A	Polymorphism	T	3066	3066	1	T -> A	29	SNP (transversion)	0.552	6.2e-11	11	0.034	T	A	16
chrVI	G	Polymorphism	C	3067	3067	1	C -> G	29	SNP (transversion)	0.552	1.9e-12	13	0.448	C	G	16
chrVI	T	Polymorphism	G	3068	3068	1	G -> T	29	SNP (transversion)	0.414	2.1e-37	38	0.034	G	T	12
chrVI	C	Polymorphism	G	3068	3068	1	G -> C	29	SNP (transversion)	0.552	1.9e-09	11	0.034	G	C	16
chrVI	CGG	Polymorphism	GTC	3069	3071	3	GTC -> CGG	29	Substitution	0.414	3.3e-36	37		GTC	CGG	12
chrVI	T	Polymorphism	C	3081	3081	1	C -> T	30	SNP (transition)	0.767	4.9e-45	23	0.233	C	T	23
chrVI	AG	Polymorphism	T----C	3083	3084	2	TC -> AG	30	Substitution	0.667	2.7e-28	15		TC	AG	20
chrVI	G	Polymorphism	T	3086	3086	1	T -> G	30	SNP (transversion)	0.7	8.5e-40	23	0.267	T	G	21
chrVI	CA	Polymorphism	TC	3088	3089	2	TC -> CA	30	Substitution	0.633	8.1e-35	22		TC	CA	19
chrVI	T	Polymorphism	C	3583	3583	1	C -> T	12	SNP (transition)	0.417	7.5e-08	20	0.583	C	T	5
chrVI	T	Polymorphism	G	3586	3586	1	G -> T	13	SNP (transversion)	0.692	1.2e-09	14	0.308	G	T	9
chrVI	T	Polymorphism	C	3589	3589	1	C -> T	14	SNP (transition)	0.429	1.2e-11	25	0.5	C	T	6
chrVI	GA	Polymorphism	TT	3590	3591	2	TT -> GA	14	Substitution	0.5	4.6e-14	24		TT	GA	7
chrVI	A	Polymorphism	T	3593	3593	1	T -> A	15	SNP (transversion)	0.333	9.3e-11	27	0.4	T	A	5
chrVI	CGG	Polymorphism	GTA	3594	3596	3	GTA -> CGG	15	Substitution	0.467	2e-14	25		GTA	CGG	7
chrVI	GAC	Polymorphism	ATT	3598	3600	3	ATT -> GAC	15 -> 16	Substitution	60.0% -> 62.5%	9.7e-18	23		ATT	GAC	9 -> 10
chrVI	CAC	Polymorphism	TTT	3601	3603	3	TTT -> CAC	17 -> 18	Substitution	44.4% -> 47.1%	5.7e-15	22		TTT	CAC	8
chrVI	GA	Polymorphism	CC	3605	3606	2	CC -> GA	17	Substitution	0.588	1.9e-18	24		CC	GA	10
chrVI	T	Polymorphism	C	3609	3609	1	C -> T	17	SNP (transition)	0.529	2.3e-14	20	0.294	C	T	9
chrVI	TAC	Polymorphism	ATG	3611	3613	3	ATG -> TAC	17 -> 18	Substitution	44.4% -> 47.1%	2.7e-12	20		ATG	TAC	8
chrVI	A	Polymorphism	G	3616	3616	1	G -> A	20	SNP (transition)	0.7	2.4e-28	24	0.2	G	A	14
chrVI	A	Polymorphism	G	3617	3617	1	G -> A	20	SNP (transition)	0.85	4.5e-35	22	0.1	G	A	17
chrVI	GG	Polymorphism	AA	3618	3619	2	AA -> GG	18	Substitution	0.722	1.2e-26	21		AA	GG	13
chrVI	GT	Polymorphism	TG	3621	3622	2	TG -> GT	19	Substitution	0.895	1.9e-35	21		TG	GT	17
chrVI	TCG	Polymorphism	CAA	3624	3626	3	CAA -> TCG	19 -> 20	Substitution	89.5% -> 90.0%	2.7e-39	24		CAA	TCG	17 -> 18
chrVI	C	Polymorphism	T	3628	3628	1	T -> C	20	SNP (transition)	0.85	1.8e-38	25		T	C	17
chrVI	GGC	Polymorphism	TTT	3629	3631	3	TTT -> GGC	19 -> 20	Substitution	94.7% -> 95.0%	3.2e-41	23		TTT	GGC	18 -> 19
chrVI	AGCGTC	Polymorphism	TCAAAA	3632	3637	6	TCAAAA -> AGCGTC	19	Substitution	0.789	3.8e-36	27		TCAAAA	AGCGTC	15
chrVI	AGATG	Polymorphism	GACCT	3638	3642	5	GACCT -> AGATG	19 -> 20	Substitution	1	1e-42	23		GACCT	AGATG	19 -> 20
chrVI	G	Polymorphism	T	3644	3644	1	T -> G	21	SNP (transversion)	1	6.3e-47	23		T	G	21
chrVI	ATA	Polymorphism	CCT	3646	3648	3	CCT -> ATA	21	Substitution	1	7.9e-45	22		CCT	ATA	21
chrVI	GAG	Polymorphism	TTC	3650	3652	3	TTC -> GAG	21	Substitution	1	7.9e-45	22		TTC	GAG	21
chrVI	CA	Polymorphism	TT	3654	3655	2	TT -> CA	21	Substitution	1	6.3e-47	22		TT	CA	21
chrVI	TTCCTATCCA	Polymorphism	----------	3657	3656	0	+TTCCTATCCA	21	Insertion	0.333	1.1e-07	19			TTCCTATCCA	7
chrVI	TTG	Polymorphism	---	3657	3656	0	+TTG	21	Insertion	0.429	1.6e-11	18			TTG	9
chrVI	G	Polymorphism	A	3968	3968	1	A -> G	6	SNP (transition)	0.5	5e-09	33	0.333	A	G	3
chrVI	TC	Polymorphism	AT	3971	3972	2	AT -> TC	6	Substitution	0.5	5e-09	34		AT	TC	3
chrVI	G	Polymorphism	T	3973	3973	1	T -> G	6	SNP (transversion)	0.667	5.9e-08	21	0.333	T	G	4
chrVI	TC	Polymorphism	AA	3974	3975	2	AA -> TC	7	Substitution	0.571	6.6e-10	24		AA	TC	4
chrVI	C	Polymorphism	T	3978	3978	1	T -> C	7	SNP (transition)	0.857	2.8e-17	29	0.143	T	C	6
chrVI	G	Polymorphism	T	3980	3980	1	T -> G	7	SNP (transversion)	0.857	1.1e-16	28		T	G	6
chrVI	C	Polymorphism	T	3981	3981	1	T -> C	7	SNP (transition)	0.714	2.1e-10	22	0.286	T	C	5
chrVI	TC	Polymorphism	AG	3983	3984	2	AG -> TC	7	Substitution	0.857	1.1e-13	22		AG	TC	6
chrVI	GA	Polymorphism	AG	3986	3987	2	AG -> GA	6 -> 7	Substitution	57.1% -> 66.7%	1.4e-09	27		AG	GA	4
chrVI	TGT	Polymorphism	---	3988	3987	0	+TGT	6	Insertion	0.5	6.3e-07	26			TGT	3
chrVI	T	Polymorphism	-	3988	3987	0	+T	6	Insertion	0.5	3.2e-07	26			T	3
chrVI	A	Polymorphism	G	3990	3990	1	G -> A	6	SNP (transition)	0.833	6e-15	30		G	A	5
chrVI	T	Polymorphism	C	3991	3991	1	C -> T	6	SNP (transition)	0.333	9.5e-07	37		C	T	2
chrVI	A	Polymorphism	C	3991	3991	1	C -> A	6	SNP (transversion)	0.5	3.2e-07	26		C	A	3
chrVI	G	Polymorphism	A	3992	3992	1	A -> G	6	SNP (transition)	0.5	3.2e-07	26	0.333	A	G	3
chrVI	C	Polymorphism	G	3993	3993	1	G -> C	6	SNP (transversion)	0.333	6e-07	38		G	C	2
chrVI	A	Polymorphism	G	3993	3993	1	G -> A	6	SNP (transition)	0.667	5.9e-10	26		G	A	4
chrVI	C	Polymorphism	-	3995	3994	0	+C	7	Insertion	0.286	5.3e-07	38			C	2
chrVI	T	Polymorphism	C	4021	4021	1	C -> T	8	SNP (transition)	0.875	7.9e-14	20	0.125	C	T	7
chrVI	T	Polymorphism	A	4035	4035	1	A -> T	8	SNP (transversion)	0.625	1.7e-09	21	0.375	A	T	5
chrVI	G	Polymorphism	A	4104	4104	1	A -> G	7	SNP (transition)	0.571	3.4e-07	20	0.429	A	G	4
chrVI	T	Polymorphism	C	4165	4165	1	C -> T	5	SNP (transition)	0.8	5e-08	20	0.2	C	T	4
chrVI	G	Polymorphism	T	4168	4168	1	T -> G	5	SNP (transversion)	0.6	3.1e-07	26	0.2	T	G	3
chrVI	C	Polymorphism	G	4210	4210	1	G -> C	3	SNP (transversion)	1	3.2e-08	26		G	C	3
chrVI	A	Polymorphism	G	4215	4215	1	G -> A	3	SNP (transition)	0.667	1.9e-07	37	0.333	G	A	2
chrVI	A	Polymorphism	C	4217	4217	1	C -> A	3	SNP (transversion)	0.667	1.2e-07	37	0.333	C	A	2
chrVI	C	Polymorphism	A	4219	4219	1	A -> C	3	SNP (transversion)	1	3.2e-08	26		A	C	3
chrVI	A	Polymorphism	G	4220	4220	1	G -> A	3	SNP (transition)	0.667	1.2e-07	37		G	A	2
chrVI	CT	Polymorphism	AG	4222	4223	2	AG -> CT	2	Substitution	1	1.6e-07	36		AG	CT	2
chrVI	GA	Polymorphism	AC	4225	4226	2	AC -> GA	2	Substitution	1	1e-07	36		AC	GA	2
chrVI	G	Polymorphism	A	4228	4228	1	A -> G	2	SNP (transition)	1	6.3e-08	36		A	G	2
chrVI	T	Polymorphism	G	4230	4230	1	G -> T	2	SNP (transversion)	1	6.3e-08	37		G	T	2
chrVI	AC	Polymorphism	GT	4235	4236	2	GT -> AC	2	Substitution	1	6.3e-08	36		GT	AC	2
chrVI	T	Polymorphism	A	4239	4239	1	A -> T	2	SNP (transversion)	1	4e-07	32		A	T	2
chrVI	TTTT	Polymorphism	CCGC	4302	4305	4	CCGC -> TTTT	6 -> 7	Substitution	83.3% -> 85.7%	2.5e-16	30		CCGC	TTTT	5 -> 6
chrVI	T	Polymorphism	C	4307	4307	1	C -> T	7	SNP (transition)	1	7.9e-17	23		C	T	7
chrVI	TTC	Polymorphism	CGA	4309	4311	3	CGA -> TTC	7	Substitution	1	3.2e-11	23		CGA	TTC	7
chrVI	GC	Polymorphism	AG	4314	4315	2	AG -> GC	7	Substitution	1	6.3e-26	37		AG	GC	7
chrVI	GA	Polymorphism	CC	4317	4318	2	CC -> GA	7	Substitution	1	4e-23	33		CC	GA	7
chrVI	GACGGCATACG	Polymorphism	ATATAATAGAA	4320	4330	11	ATATAATAGAA -> GACGGCATACG	7	Substitution	1	4e-23	35		ATATAATAGAA	GACGGCATACG	7
chrVI	A	Polymorphism	T	4333	4333	1	T -> A	7	SNP (transversion)	1	2.5e-20	29		T	A	7
chrVI	CTG	Polymorphism	TAA	4336	4338	3	TAA -> CTG	7 -> 9	Substitution	77.8% -> 100.0%	1.1e-23	34		TAA	CTG	7
chrVI	CG	Polymorphism	TA	4341	4342	2	TA -> CG	9	Substitution	0.778	4.5e-25	38		TA	CG	7
chrVI	G	Polymorphism	C	4343	4343	1	C -> G	9	SNP (transversion)	1	2.5e-31	35		C	G	9
chrVI	T	Polymorphism	A	4344	4344	1	A -> T	9	SNP (transversion)	0.778	4.5e-25	38	0.222	A	T	7
chrVI	C	Polymorphism	T	4345	4345	1	T -> C	9	SNP (transition)	1	1.6e-29	33		T	C	9
chrVI	CGT	Polymorphism	TCC	4347	4349	3	TCC -> CGT	9	Substitution	0.778	4.5e-25	38		TCC	CGT	7
chrVI	G	Polymorphism	T	4350	4350	1	T -> G	9	SNP (transversion)	1	2.5e-31	34		T	G	9
chrVI	G	Polymorphism	T	4351	4351	1	T -> G	10	SNP (transversion)	0.7	7.6e-24	37		T	G	7
chrVI	A	Polymorphism	T	4351	4351	1	T -> A	10	SNP (transversion)	0.3	3.8e-09	35		T	A	3
chrVI	G	Polymorphism	A	4352	4352	1	A -> G	10	SNP (transition)	1	1e-33	33		A	G	10
chrVI	C	Polymorphism	T	4353	4353	1	T -> C	12	SNP (transition)	0.583	1e-23	37		T	C	7
chrVI	A	Polymorphism	T	4353	4353	1	T -> A	12	SNP (transversion)	0.417	2.5e-13	31		T	A	5
chrVI	C	Polymorphism	A	4355	4355	1	A -> C	12	SNP (transversion)	1	2.5e-40	34		A	C	12
chrVI	TA	Polymorphism	GG	4356	4357	2	GG -> TA	12	Substitution	0.417	7.7e-10	26		GG	TA	5
chrVI	C	Polymorphism	T	4358	4358	1	T -> C	12	SNP (transition)	0.417	2.5e-10	26		T	C	5
chrVI	A	Polymorphism	T	4358	4358	1	T -> A	12	SNP (transversion)	0.583	2e-24	38		T	A	7
chrVI	G	Polymorphism	A	4359	4359	1	A -> G	13	SNP (transition)	0.538	2.2e-23	38	0.462	A	G	7
chrVI	C	Polymorphism	T	4360	4360	1	T -> C	13	SNP (transition)	0.385	1.3e-10	26		T	C	5
chrVI	A	Polymorphism	T	4360	4360	1	T -> A	13	SNP (transversion)	0.615	8.1e-25	35		T	A	8
chrVI	T	Polymorphism	A	4361	4361	1	A -> T	13	SNP (transversion)	0.538	4.3e-24	38	0.462	A	T	7
chrVI	G	Polymorphism	C	4362	4362	1	C -> G	13	SNP (transversion)	0.462	1.1e-19	38		C	G	6
chrVI	A	Polymorphism	C	4362	4362	1	C -> A	13	SNP (transversion)	0.462	1e-10	22		C	A	6
chrVI	T	Polymorphism	G	4363	4363	1	G -> T	14	SNP (transversion)	0.429	1.9e-19	37	0.5	G	T	6
chrVI	G	Polymorphism	A	4364	4364	1	A -> G	14	SNP (transition)	1	4e-37	27		A	G	14
chrVI	T	Polymorphism	C	4365	4365	1	C -> T	16	SNP (transition)	0.438	1.4e-22	37		C	T	7
chrVI	G	Polymorphism	C	4366	4366	1	C -> G	16	SNP (transversion)	0.625	7.7e-18	22		C	G	10
chrVI	A	Polymorphism	C	4366	4366	1	C -> A	16	SNP (transversion)	0.375	2e-18	37		C	A	6
chrVI	A	Polymorphism	C	4368	4368	1	C -> A	16	SNP (transversion)	1	6.3e-44	27		C	A	16
chrVI	T	Polymorphism	G	4369	4369	1	G -> T	16	SNP (transversion)	0.625	7.8e-21	24		G	T	10
chrVI	A	Polymorphism	G	4369	4369	1	G -> A	16	SNP (transition)	0.375	8e-18	35		G	A	6
chrVI	GA	Polymorphism	CG	4370	4371	2	CG -> GA	16	Substitution	0.25	2.9e-12	37		CG	GA	4
chrVI	T	Polymorphism	C	4372	4372	1	C -> T	16	SNP (transition)	0.563	1.4e-15	21	0.125	C	T	9
chrVI	G	Polymorphism	C	4372	4372	1	C -> G	16	SNP (transversion)	0.313	1.4e-15	38	0.125	C	G	5
chrVI	C	Polymorphism	T	4373	4373	1	T -> C	16	SNP (transition)	0.563	1.7e-16	22	0.125	T	C	9
chrVI	A	Polymorphism	T	4373	4373	1	T -> A	16	SNP (transversion)	0.313	1.4e-15	38	0.125	T	A	5
chrVI	G	Polymorphism	T	4374	4374	1	T -> G	16	SNP (transversion)	0.625	7.5e-16	19	0.125	T	G	10
chrVI	C	Polymorphism	T	4374	4374	1	T -> C	16	SNP (transition)	0.25	2.9e-12	37	0.125	T	C	4
chrVI	G	Polymorphism	C	4375	4375	1	C -> G	16	SNP (transversion)	0.563	3.9e-11	17	0.125	C	G	9
chrVI	A	Polymorphism	C	4375	4375	1	C -> A	16	SNP (transversion)	0.313	4.4e-16	38	0.125	C	A	5
chrVI	C	Polymorphism	G	4376	4376	1	G -> C	16	SNP (transversion)	0.625	7.8e-20	24	0.375	G	C	10
chrVI	GCGTC	Polymorphism	AGTAG	4378	4382	5	AGTAG -> GCGTC	16 -> 17	Substitution	50.0% -> 52.9%	1.5e-10	19		AGTAG	GCGTC	8 -> 9
chrVI	AT	Polymorphism	GA	4385	4386	2	GA -> AT	17	Substitution	0.529	2.3e-14	21		GA	AT	9
chrVI	TGTA	Polymorphism	CCCT	4388	4391	4	CCCT -> TGTA	17	Substitution	0.588	1.7e-13	21		CCCT	TGTA	10
chrVI	AAGA	Polymorphism	TTTG	4393	4396	4	TTTG -> AAGA	17	Substitution	0.588	1.9e-18	23		TTTG	AAGA	10
chrVI	A	Polymorphism	C	4398	4398	1	C -> A	17	SNP (transversion)	0.588	1.9e-19	24	0.412	C	A	10
chrVI	CAG	Polymorphism	GTA	4399	4401	3	GTA -> CAG	17	Substitution	0.353	1.7e-07	19		GTA	CAG	6
chrVI	A	Polymorphism	C	4568	4568	1	C -> A	42	SNP (transversion)	0.976	1.6e-56	15		C	A	41
chrVI		Polymorphism	A---C---------------C	4684	4686	3	-ACC	78	Deletion	0.295	2.6e-14	15		ACC		23
chrVI	T	Polymorphism	C	4723	4723	1	C -> T	70	SNP (transition)	0.329	9.4e-38	25	0.6	C	T	23
chrVI	C	Polymorphism	A	4745	4745	1	A -> C	64	SNP (transversion)	0.406	3e-40	23	0.031	A	C	26
chrVI	G	Polymorphism	C	4747	4747	1	C -> G	64	SNP (transversion)	0.438	6.1e-50	25	0.031	C	G	28
chrVI	CA	Polymorphism	AC	4751	4752	2	AC -> CA	63	Substitution	0.381	6.4e-41	25		AC	CA	24
chrVI	A	Polymorphism	C	4755	4755	1	C -> A	62	SNP (transversion)	0.387	1.5e-22	16	0.048	C	A	24
chrVI	A	Polymorphism	C	4766	4766	1	C -> A	30	SNP (transversion)	0.767	3.7e-38	19	0.1	C	A	23
chrVI	A	Polymorphism	C	4768	4768	1	C -> A	15	SNP (transversion)	0.667	2.8e-15	18	0.067	C	A	10
chrVI	A	Polymorphism	C	4771	4771	1	C -> A	11	SNP (transversion)	0.545	6.8e-09	19	0.182	C	A	6
chrVI	T	Polymorphism	C	28946	28946	1	C -> T	43	SNP (transition)	1	1.3e-142	34		C	T	43
chrVI	T	Polymorphism	C	33772	33772	1	C -> T	28	SNP (transition)	0.964	5.6e-83	32	0.036	C	T	27
chrVI	A	Polymorphism	C	57982	57982	1	C -> A	22	SNP (transversion)	0.318	3.5e-08	18	0.682	C	A	7
chrVI	A	Polymorphism	T	58019	58019	1	T -> A	17	SNP (transversion)	0.412	3e-13	25	0.471	T	A	7
chrVI		Polymorphism	TA	62903	62904	2	(AT)7 -> (AT)6	16	Deletion (tandem repeat)	0.688	1.2e-13	15		TA		11
chrVI	AC	Polymorphism	GT	68971	68972	2	GT -> AC	9	Substitution	0.333	6.6e-07	28		GT	AC	3
chrVI	A	Polymorphism	-	97634	97633	0	(A)16 -> (A)17	18	Insertion (tandem repeat)	0.5	9.3e-17	23			A	9
chrVI	TT	Polymorphism	--	97875	97874	0	(TT)5 -> (TT)6	30	Insertion (tandem repeat)	1	1e-99	34			TT	30
chrVI	A	Polymorphism	C	104558	104558	1	C -> A	9	SNP (transversion)	0.444	3.1e-08	25	0.556	C	A	4
chrVI	C	Polymorphism	A	104559	104559	1	A -> C	9	SNP (transversion)	0.333	6.6e-07	27	0.667	A	C	3
chrVI	T	Polymorphism	C	106277	106277	1	C -> T	25	SNP (transition)	0.88	3.6e-61	30	0.12	C	T	22
chrVI	CT	Polymorphism	--	106277	106276	0	(TC)4 -> (TC)5	24	Insertion (tandem repeat)	0.417	3.1e-26	32			CT	10
chrVI	T	Polymorphism	G	106291	106291	1	G -> T	25	SNP (transversion)	0.28	1.4e-12	25	0.72	G	T	7
chrVI	T	Polymorphism	G	106311	106311	1	G -> T	24	SNP (transversion)	0.292	1.4e-08	20	0.708	G	T	7
chrVI	CTGTC	Polymorphism	TATAA	143706	143710	5	TATAA -> CTGTC	48 -> 49	Substitution	34.7% -> 35.4%	1.5e-16	18		TATAA	CTGTC	17
chrVI	T	Polymorphism	A	143711	143711	1	A -> T	49	SNP (transversion)	0.367	5e-22	19	0.347	A	T	18
chrVI	C	Polymorphism	A	143711	143711	1	A -> C	49	SNP (transversion)	0.265	4.3e-08	15	0.347	A	C	13
chrVI	C	Polymorphism	A	143712	143712	1	A -> C	48	SNP (transversion)	0.417	9.8e-22	18	0.333	A	C	20
chrVI	T	Polymorphism	G	143714	143714	1	G -> T	46	SNP (transversion)	0.457	1.1e-17	15	0.304	G	T	21
chrVI	TA	Polymorphism	A-T	143715	143716	2	AT -> TA	45	Substitution	0.267	1.3e-07	12		AT	TA	12
chrVI	AC	Polymorphism	GA	143717	143718	2	GA -> AC	46	Substitution	0.37	4.2e-19	18		GA	AC	17
chrVI	C	Polymorphism	T	143719	143719	1	T -> C	46	SNP (transition)	0.304	3.3e-08	14	0.217	T	C	14
chrVI	A	Polymorphism	T	143719	143719	1	T -> A	46	SNP (transversion)	0.37	2.8e-19	18	0.217	T	A	17
chrVI	C	Polymorphism	A	143720	143720	1	A -> C	46	SNP (transversion)	0.37	5.5e-16	17	0.543	A	C	17
chrVI	CTG	Polymorphism	A-A-T	143723	143725	3	AAT -> CTG	44 -> 46	Substitution	37.0% -> 38.6%	1.2e-15	12		AAT	CTG	17
chrVI	C	Polymorphism	A	143726	143726	1	A -> C	44	SNP (transversion)	0.25	9e-07	14	0.568	A	C	11
chrVI	C	Polymorphism	T	143727	143727	1	T -> C	45	SNP (transition)	0.422	5.2e-19	16	0.244	T	C	19
chrVI	G	Polymorphism	T	143728	143728	1	T -> G	47	SNP (transversion)	0.617	5.7e-29	14	0.085	T	G	29
chrVI	C	Polymorphism	T	143728	143728	1	T -> C	47	SNP (transition)	0.277	2.5e-08	14	0.085	T	C	13
chrVI	C	Polymorphism	-	143729	143728	0	+C	47	Insertion	0.362	4.4e-19	19			C	17
chrVI	GC	Polymorphism	AT	143730	143731	2	AT -> GC	47	Substitution	0.532	7.1e-26	15		AT	GC	25
chrVI	C	Polymorphism	A	143732	143732	1	A -> C	47	SNP (transversion)	0.915	3.5e-47	12	0.043	A	C	43
chrVI	C	Polymorphism	A	143735	143735	1	A -> C	47	SNP (transversion)	0.745	3.9e-46	16	0.213	A	C	35
chrVI	G	Polymorphism	T	143736	143736	1	T -> G	47	SNP (transversion)	0.638	1.2e-27	13	0.298	T	G	30
chrVI	A	Polymorphism	T	143737	143737	1	T -> A	47	SNP (transversion)	0.83	3e-39	13	0.064	T	A	39
chrVI	T	Polymorphism	G	143738	143738	1	G -> T	45	SNP (transversion)	0.689	4.4e-27	13	0.111	G	T	31
chrVI	AC	Polymorphism	TG	143739	143740	2	TG -> AC	43	Substitution	0.744	2.6e-31	13		TG	AC	32
chrVI	C	Polymorphism	A	143742	143742	1	A -> C	34	SNP (transversion)	0.471	1.5e-12	14	0.265	A	C	16
chrVI	CT	Polymorphism	GA	143743	143744	2	GA -> CT	32 -> 33	Substitution	68.8% -> 69.7%	9.9e-22	14		GA	CT	22 -> 23
chrVI	T	Polymorphism	A	143745	143745	1	A -> T	32	SNP (transversion)	0.531	5.4e-21	17	0.094	A	T	17
chrVI	G	Polymorphism	T	143746	143746	1	T -> G	32	SNP (transversion)	0.438	2.3e-17	19	0.125	T	G	14
chrVI	A	Polymorphism	T	143746	143746	1	T -> A	32	SNP (transversion)	0.375	1.7e-09	14	0.125	T	A	12
chrVI	T	Polymorphism	C	143749	143749	1	C -> T	30	SNP (transition)	0.467	8.5e-25	23	0.433	C	T	14
chrVI	G	Polymorphism	T	143754	143754	1	T -> G	15	SNP (transversion)	0.467	7e-09	18	0.4	T	G	7
chrVI	T	Polymorphism	C	174071	174071	1	C -> T	32	SNP (transition)	0.281	6.6e-08	16	0.719	C	T	9
chrVI	T	Polymorphism	C	227500	227500	1	C -> T	5	SNP (transition)	0.8	5e-12	31	0.2	C	T	4
chrVI	T	Polymorphism	C	229067	229067	1	C -> T	26	SNP (transition)	1	1.6e-86	33		C	T	26
chrVI	A	Polymorphism	G	229320	229320	1	G -> A	25	SNP (transition)	0.96	9.9e-74	32		G	A	24
chrVI	C	Polymorphism	T	229517	229517	1	T -> C	25	SNP (transition)	0.96	6.3e-81	34		T	C	24
chrVI	G	Polymorphism	A	229520	229520	1	A -> G	25	SNP (transition)	0.96	6.3e-81	34	0.04	A	G	24
chrVI	A	Polymorphism	G	229790	229790	1	G -> A	27	SNP (transition)	1	7.9e-90	33		G	A	27
chrVI	A	Polymorphism	T	229838	229838	1	T -> A	19	SNP (transversion)	0.947	4.8e-57	32		T	A	18
chrVI	G	Polymorphism	A	230250	230250	1	A -> G	32	SNP (transition)	0.969	1.6e-101	33		A	G	31
chrVI	C	Polymorphism	T	230333	230333	1	T -> C	28	SNP (transition)	1	1e-98	35		T	C	28
chrVI	T	Polymorphism	C	230357	230357	1	C -> T	29	SNP (transition)	1	1.3e-90	31		C	T	29
chrVI	T	Polymorphism	C	230627	230627	1	C -> T	35	SNP (transition)	0.943	9.4e-117	36	0.029	C	T	33
chrVI	A	Polymorphism	G	230861	230861	1	G -> A	17	SNP (transition)	1	1e-51	30		G	A	17
chrVI	T	Polymorphism	C	230870	230870	1	C -> T	17	SNP (transition)	1	3.2e-60	36		C	T	17
chrVI	A	Polymorphism	G	230891	230891	1	G -> A	18	SNP (transition)	0.944	1.4e-55	34		G	A	17
chrVI	T	Polymorphism	C	230918	230918	1	C -> T	21	SNP (transition)	0.952	2.1e-69	36		C	T	20
chrVI	G	Polymorphism	A	230993	230993	1	A -> G	24	SNP (transition)	0.958	6e-73	33		A	G	23
chrVI	G	Polymorphism	A	231775	231775	1	A -> G	53	SNP (transition)	0.962	5.5e-171	34	0.038	A	G	51
chrVI	G	Polymorphism	A	231831	231831	1	A -> G	42	SNP (transition)	1	2.5e-139	33		A	G	42
chrVI	C	Polymorphism	T	232456	232456	1	T -> C	33	SNP (transition)	0.909	5.5e-102	36		T	C	30
chrVI	C	Polymorphism	T	232697	232697	1	T -> C	33	SNP (transition)	0.97	3.3e-111	36		T	C	32
chrVI	T	Polymorphism	C	233456	233456	1	C -> T	23	SNP (transition)	1	3.2e-81	35		C	T	23
chrVI	T	Polymorphism	C	233643	233643	1	C -> T	19	SNP (transition)	1	1.6e-61	32		C	T	19
chrVI	C	Polymorphism	T	233673	233673	1	T -> C	20	SNP (transition)	0.95	1.6e-54	30		T	C	19
chrVI	C	Polymorphism	T	233830	233830	1	T -> C	31	SNP (transition)	0.968	3.1e-95	33		T	C	30
chrVI	C	Polymorphism	A	234009	234009	1	A -> C	21	SNP (transversion)	0.905	3.3e-59	33	0.095	A	C	19
chrVI	T	Polymorphism	G	238321	238321	1	G -> T	12	SNP (transversion)	0.25	1.1e-07	31	0.75	G	T	3
chrVI	A	Polymorphism	T	238334	238334	1	T -> A	11	SNP (transversion)	0.273	1.3e-09	37	0.727	T	A	3
chrVI	A	Polymorphism	T	238336	238336	1	T -> A	11	SNP (transversion)	0.273	1.6e-07	30	0.727	T	A	3
chrVI	A	Polymorphism	G	238493	238493	1	G -> A	15	SNP (transition)	1	3.2e-50	33		G	A	15
chrVI	G	Polymorphism	A	238621	238621	1	A -> G	37	SNP (transition)	1	1.6e-126	35		A	G	37
chrVI	G	Polymorphism	A	238707	238707	1	A -> G	45	SNP (transition)	1	3.2e-149	34		A	G	45
chrVI	A	Polymorphism	G	239478	239478	1	G -> A	24	SNP (transition)	0.958	6e-73	33	0.042	G	A	23
chrVI	G	Polymorphism	C	239639	239639	1	C -> G	21	SNP (transversion)	0.952	2.1e-63	33		C	G	20
chrVI	G	Polymorphism	A	239696	239696	1	A -> G	22	SNP (transition)	0.909	2.3e-60	31	0.045	A	G	20
chrVI	T	Polymorphism	G	239828	239828	1	G -> T	24	SNP (transversion)	0.917	6.9e-71	34		G	T	22
chrVI	C	Polymorphism	T	239842	239842	1	T -> C	23	SNP (transition)	0.957	2.3e-76	35		T	C	22
chrVI	C	Polymorphism	T	239854	239854	1	T -> C	24	SNP (transition)	1	6.3e-80	33		T	C	24
chrVI	A	Polymorphism	G	239986	239986	1	G -> A	16	SNP (transition)	1	1e-56	35		G	A	16
chrVI	T	Polymorphism	C	241183	241183	1	C -> T	18	SNP (transition)	1	2.5e-58	33		C	T	18
chrVI	T	Polymorphism	-	241535	241534	0	(T)10 -> (T)11	17	Insertion (tandem repeat)	1	7.9e-57	33			T	17
chrVI	G	Polymorphism	C	242843	242843	1	C -> G	39	SNP (transversion)	1	2.5e-133	34		C	G	39
chrVI	C	Polymorphism	T	257096	257096	1	T -> C	31	SNP (transition)	0.968	3.1e-98	34	0.032	T	C	30
chrVI	A	Polymorphism	C	258551	258551	1	C -> A	42	SNP (transversion)	0.976	1.3e-142	36	0.024	C	A	41
chrVI	G	Polymorphism	T	259050	259050	1	T -> G	36	SNP (transversion)	0.972	3.6e-111	33	0.028	T	G	35
chrVI		Polymorphism	A	259052	259052	1	-A	34	Deletion	1	4e-55	17		A		34
chrVI	A	Polymorphism	T	259953	259953	1	T -> A	16	SNP (transversion)	1	6.3e-60	37		T	A	16
chrVI	A	Polymorphism	-	268623	268622	0	(A)9 -> (A)10	13	Insertion (tandem repeat)	0.308	4.4e-07	24			A	4
chrVI	A	Polymorphism	C	269435	269435	1	C -> A	15	SNP (transversion)	1	3.2e-53	35		C	A	15
chrVI	T	Polymorphism	G	269653	269653	1	G -> T	210	SNP (transversion)	0.262	1.6e-125	32	0.481	G	T	55
chrVI	A	Polymorphism	C	269660	269660	1	C -> A	687	SNP (transversion)	0.279	0	29	0.365	C	A	192
chrVI	T	Polymorphism	C	269664	269664	1	C -> T	1066	SNP (transition)	0.295	0	27	0.386	C	T	315
chrVI	A	Polymorphism	G	269704	269704	1	G -> A	1606	SNP (transition)	0.306	0	27	0.4	G	A	492
chrVI	C	Polymorphism	T	269706	269706	1	T -> C	1600	SNP (transition)	0.998	0	27	0.001	T	C	1596
chrVI	G	Polymorphism	A	269708	269708	1	A -> G	1600	SNP (transition)	0.999	0	27	0.001	A	G	1599
chrVI	CTCT	Polymorphism	GATA	269710	269713	4	GATA -> CTCT	1600	Substitution	0.995	0	27		GATA	CTCT	1592
chrVI	ACACATCTCCG	Polymorphism	CATTTATATTA	269717	269727	11	CATTTATATTA -> ACACATCTCCG	1600	Substitution	0.99	0	27		CATTTATATTA	ACACATCTCCG	1584
chrVI	GCCCAC	Polymorphism	T-ATA-TA	269729	269734	6	TATATA -> GCCCAC	1600	Substitution	0.993	0	24		TATATA	GCCCAC	1589
chrVI	AGAC	Polymorphism	TATG	269736	269739	4	TATG -> AGAC	1600	Substitution	0.998	0	27		TATG	AGAC	1597
chrVI	GAT	Polymorphism	TCA	269741	269743	3	TCA -> GAT	1600	Substitution	0.999	0	27		TCA	GAT	1599
chrVI	G	Polymorphism	T	269746	269746	1	T -> G	1600	SNP (transversion)	0.999	0	27	0.001	T	G	1599
chrVI	A	Polymorphism	T	269748	269748	1	T -> A	1600	SNP (transversion)	0.999	0	27	0.001	T	A	1599
chrVI	CG	Polymorphism	TA	269752	269753	2	TA -> CG	1600	Substitution	0.999	0	27		TA	CG	1599
chrVI	A	Polymorphism	-	269755	269754	0	+A	1600	Insertion	0.999	0	27			A	1599
chrVI	C	Polymorphism	T	269758	269758	1	T -> C	1600	SNP (transition)	0.999	0	27	0.001	T	C	1598
chrVI	TC	Polymorphism	AA	269760	269761	2	AA -> TC	1600	Substitution	0.996	0	26		AA	TC	1594
chrVI	TC	Polymorphism	AG	269763	269764	2	AG -> TC	1600	Substitution	0.994	0	26		AG	TC	1591
chrVI	G	Polymorphism	T	269766	269766	1	T -> G	1600	SNP (transversion)	0.998	0	27	0.002	T	G	1597
chrVI	GAAA	Polymorphism	TTTT	269770	269773	4	TTTT -> GAAA	1592 -> 1598	Substitution	99.4% -> 99.5%	0	20		TTTT	GAAA	1584 -> 1588
chrVI	AAAAA	Polymorphism	CGTTT	269775	269779	5	CGTTT -> AAAAA	1556 -> 1592	Substitution	0.991	0	24		CGTTT	AAAAA	1542 -> 1578
chrVI	A	Polymorphism	G	269781	269781	1	G -> A	1105	SNP (transition)	0.888	0	18	0.011	G	A	981
chrVI	A	Polymorphism	C	269782	269782	1	C -> A	843	SNP (transversion)	0.822	0	16	0.089	C	A	693
chrVI	A	Polymorphism	-	269783	269782	0	+A	698	Insertion	0.777	0	15			A	542
chrVI	A	Polymorphism	T	269783	269783	1	T -> A	603	SNP (transversion)	0.42	1.9e-184	14	0.318	T	A	253
chrVI	A	Polymorphism	G	269784	269784	1	G -> A	552	SNP (transition)	0.772	0	15	0.027	G	A	426
chrVI	A	Polymorphism	G	269786	269786	1	G -> A	427	SNP (transition)	0.698	5.8e-308	14	0.035	G	A	298
chrVI	A	Polymorphism	T	269787	269787	1	T -> A	380	SNP (transversion)	0.726	1.9e-293	15	0.092	T	A	276
chrVI	A	Polymorphism	T	269788	269788	1	T -> A	338	SNP (transversion)	0.763	2.7e-284	15	0.098	T	A	258
chrVI	C	Polymorphism	T	269789	269789	1	T -> C	296	SNP (transition)	0.635	1.1e-219	17	0.128	T	C	188
chrVI	A	Polymorphism	C	269792	269792	1	C -> A	189	SNP (transversion)	0.296	7.3e-38	15	0.497	C	A	56
chrVI	T	Polymorphism	G	269793	269793	1	G -> T	163	SNP (transversion)	0.528	4.9e-83	16	0.055	G	T	86
chrVI	A	Polymorphism	G	269794	269794	1	G -> A	145	SNP (transition)	0.634	2.5e-108	16	0.069	G	A	92
chrVI	C	Polymorphism	T	269795	269795	1	T -> C	120	SNP (transition)	0.25	4.2e-27	18	0.458	T	C	30
chrVI	A	Polymorphism	G	269796	269796	1	G -> A	100	SNP (transition)	0.7	1.4e-87	16	0.06	G	A	70
chrVI	A	Polymorphism	T	269798	269798	1	T -> A	68	SNP (transversion)	0.324	1.1e-14	14	0.412	T	A	22
chrVI	C	Polymorphism	T	269799	269799	1	T -> C	60	SNP (transition)	0.25	2.7e-14	19	0.483	T	C	15
chrVI	T	Polymorphism	G	269804	269804	1	G -> T	22	SNP (transversion)	0.318	7.7e-07	17	0.273	G	T	7
chrVI	A	Polymorphism	G	269804	269804	1	G -> A	22	SNP (transition)	0.364	3.7e-08	17	0.273	G	A	8
chrVI	C	Polymorphism	A	269895	269895	1	A -> C	6	SNP (transversion)	0.667	5.9e-08	21	0.167	A	C	4
chrVI	C	Polymorphism	G	269898	269898	1	G -> C	6	SNP (transversion)	0.5	4e-08	29	0.5	G	C	3
chrVI	G	Polymorphism	A	269909	269909	1	A -> G	6	SNP (transition)	0.5	3.2e-07	27	0.333	A	G	3

## Sheet: Chr7_Variants_Sc57
Sequence Name	Name	Type	Sequence	Minimum	Maximum	Length	Change	Coverage	Polymorphism Type	Variant Frequency	Variant P-Value (approximate)	Average Quality	Reference Frequency	Reference Nucleotide(s)	Variant Nucleotide(s)	Variant Raw Frequency
chrVII	T	Polymorphism	C	1	1	1	C -> T	722	SNP (transition)	0.256	1.1e-268	25	0.428	C	T	185
chrVII	T	Polymorphism	C	2	2	1	C -> T	722	SNP (transition)	0.267	2.9e-284	24	0.507	C	T	193
chrVII	A	Polymorphism	C	6	6	1	C -> A	722	SNP (transversion)	0.253	9.3e-229	23	0.407	C	A	183
chrVII	T	Polymorphism	C	10	10	1	C -> T	722	SNP (transition)	0.252	6.3e-245	23	0.449	C	T	182
chrVII	A	Polymorphism	C	40	40	1	C -> A	274	SNP (transversion)	0.263	7.2e-121	26	0.369	C	A	72
chrVII	T	Polymorphism	C	55	55	1	C -> T	14	SNP (transition)	0.286	1.6e-10	32	0.571	C	T	4
chrVII	A	Polymorphism	T	58	58	1	T -> A	10	SNP (transversion)	0.3	9.4e-07	27	0.7	T	A	3
chrVII	C	Polymorphism	T	60	60	1	T -> C	10	SNP (transition)	0.3	3.8e-09	35	0.7	T	C	3
chrVII	C	Polymorphism	T	61	61	1	T -> C	10	SNP (transition)	0.3	1.5e-08	33	0.7	T	C	3
chrVII	C	Polymorphism	-	217	216	0	(C)2 -> (C)3	18	Insertion (tandem repeat)	1	1.6e-56	32			C	18
chrVII	T	Polymorphism	C	662	662	1	C -> T	15	SNP (transition)	0.4	1.3e-18	36	0.6	C	T	6
chrVII	G	Polymorphism	T	673	673	1	T -> G	14	SNP (transversion)	0.357	6.3e-16	38	0.643	T	G	5
chrVII	C	Polymorphism	T	680	680	1	T -> C	16	SNP (transition)	0.438	3.6e-21	35	0.5	T	C	7
chrVII	T	Polymorphism	A	686	686	1	A -> T	15	SNP (transversion)	0.533	4.1e-24	34	0.467	A	T	8
chrVII	A	Polymorphism	T	784	784	1	T -> A	25	SNP (transversion)	0.52	8.2e-41	37	0.48	T	A	13
chrVII	C	Polymorphism	T	927	927	1	T -> C	24	SNP (transition)	0.5	6.8e-34	33	0.458	T	C	12
chrVII	C	Polymorphism	G	932	932	1	G -> C	23	SNP (transversion)	0.522	3.4e-34	34	0.435	G	C	12
chrVII	C	Polymorphism	T	934	934	1	T -> C	22	SNP (transition)	0.5	1.4e-35	37	0.5	T	C	11
chrVII	T	Polymorphism	A	937	937	1	A -> T	22	SNP (transversion)	0.5	2.8e-32	35	0.5	A	T	11
chrVII	G	Polymorphism	A	954	954	1	A -> G	22	SNP (transition)	0.5	2.8e-32	34	0.5	A	G	11
chrVII	G	Polymorphism	A	978	978	1	A -> G	18	SNP (transition)	0.5	9.7e-26	34	0.444	A	G	9
chrVII	T	Polymorphism	G	981	981	1	G -> T	18	SNP (transversion)	0.556	4.4e-30	35	0.444	G	T	10
chrVII	T	Polymorphism	G	988	988	1	G -> T	17	SNP (transversion)	0.471	6.1e-26	37	0.471	G	T	8
chrVII	C	Polymorphism	A	995	995	1	A -> C	16	SNP (transversion)	0.438	1.8e-20	35	0.5	A	C	7
chrVII	G	Polymorphism	A	1011	1011	1	A -> G	11	SNP (transition)	0.455	1.5e-13	31	0.545	A	G	5
chrVII	T	Polymorphism	G	1021	1021	1	G -> T	10	SNP (transversion)	0.5	8e-15	33	0.5	G	T	5
chrVII	C	Polymorphism	T	1046	1046	1	T -> C	10	SNP (transition)	0.3	3e-08	32	0.7	T	C	3
chrVII	C	Polymorphism	T	6799	6799	1	T -> C	28	SNP (transition)	1	2.5e-76	28		T	C	28
chrVII	T	Polymorphism	C	6822	6822	1	C -> T	26	SNP (transition)	1	4e-63	24		C	T	26
chrVII	T	Polymorphism	A	6857	6857	1	A -> T	28	SNP (transversion)	0.964	1.1e-58	22		A	T	27
chrVII	G	Polymorphism	A	6889	6889	1	A -> G	24	SNP (transition)	0.917	4.3e-40	19	0.042	A	G	22
chrVII	GT	Polymorphism	AC	6904	6905	2	AC -> GT	23	Substitution	0.957	1.4e-34	17		AC	GT	22
chrVII	T	Polymorphism	A	6925	6925	1	A -> T	28	SNP (transversion)	0.929	5.8e-45	19		A	T	26
chrVII	G	Polymorphism	-	6981	6980	0	(G)3 -> (G)4	26	Insertion (tandem repeat)	0.923	3.2e-46	20			G	24
chrVII	G	Polymorphism	A	6986	6986	1	A -> G	26	SNP (transition)	0.923	8e-44	19	0.077	A	G	24
chrVII	GA	Polymorphism	AT	6995	6996	2	AT -> GA	25	Substitution	0.92	2.9e-44	21		AT	GA	23
chrVII	GC	Polymorphism	CT	7008	7009	2	CT -> GC	27	Substitution	0.852	1.8e-52	24		CT	GC	23
chrVII	C	Polymorphism	T	7011	7011	1	T -> C	27	SNP (transition)	0.889	1.8e-52	24	0.074	T	C	24
chrVII	GC	Polymorphism	--	7014	7013	0	+GC	27	Insertion	0.889	3.4e-48	22			GC	24
chrVII	A	Polymorphism	-	8153	8152	0	+A	33	Insertion	1	2e-96	30			A	33
chrVII	T	Polymorphism	C	61936	61936	1	C -> T	18	SNP (transition)	1	1e-63	35		C	T	18
chrVII	C	Polymorphism	G	62104	62104	1	G -> C	21	SNP (transversion)	0.952	2.1e-65	34		G	C	20
chrVII	A	Polymorphism	G	62321	62321	1	G -> A	17	SNP (transition)	1	6.3e-62	36		G	A	17
chrVII	G	Polymorphism	T	66126	66126	1	T -> G	41	SNP (transversion)	0.976	4.1e-135	34	0.024	T	G	40
chrVII	A	Polymorphism	G	66339	66339	1	G -> A	31	SNP (transition)	1	3.2e-109	35		G	A	31
chrVII	A	Polymorphism	G	66605	66605	1	G -> A	26	SNP (transition)	1	1e-91	35		G	A	26
chrVII	G	Polymorphism	A	66617	66617	1	A -> G	26	SNP (transition)	1	4e-89	35		A	G	26
chrVII	C	Polymorphism	T	66622	66622	1	T -> C	29	SNP (transition)	1	1.3e-90	32		T	C	29
chrVII	A	Polymorphism	G	66921	66921	1	G -> A	39	SNP (transition)	0.974	3.9e-132	35		G	A	38
chrVII	A	Polymorphism	G	67009	67009	1	G -> A	30	SNP (transition)	0.967	6e-95	33		G	A	29
chrVII	C	Polymorphism	T	67253	67253	1	T -> C	34	SNP (transition)	0.971	1.1e-114	36	0.029	T	C	33
chrVII	G	Polymorphism	A	67624	67624	1	A -> G	39	SNP (transition)	0.974	3.9e-132	36	0.026	A	G	38
chrVII	A	Polymorphism	T	68009	68009	1	T -> A	39	SNP (transversion)	0.974	2.5e-128	34		T	A	38
chrVII	G	Polymorphism	A	68067	68067	1	A -> G	29	SNP (transition)	0.897	1.5e-85	35		A	G	26
chrVII	C	Polymorphism	T	68203	68203	1	T -> C	27	SNP (transition)	1	7.9e-90	34		T	C	27
chrVII	A	Polymorphism	G	68211	68211	1	G -> A	29	SNP (transition)	0.966	1.8e-94	34		G	A	28
chrVII	T	Polymorphism	A	68374	68374	1	A -> T	49	SNP (transversion)	0.98	1.9e-157	34		A	T	48
chrVII	A	Polymorphism	G	68385	68385	1	G -> A	49	SNP (transition)	0.98	3.1e-162	34		G	A	48
chrVII	C	Polymorphism	T	68542	68542	1	T -> C	44	SNP (transition)	1	2.5e-150	34		T	C	44
chrVII	T	Polymorphism	A	69214	69214	1	A -> T	39	SNP (transversion)	0.974	6.2e-117	32	0.026	A	T	38
chrVII	T	Polymorphism	G	69249	69249	1	G -> T	42	SNP (transversion)	1	6.3e-131	31		G	T	42
chrVII	C	Polymorphism	T	69315	69315	1	T -> C	38	SNP (transition)	1	4e-126	33		T	C	38
chrVII		Polymorphism	CACACA	69382	69387	6	(AC)17 -> (AC)14	21 -> 22	Deletion (tandem repeat)	36.4% -> 38.1%	2.1e-07	15		CACACA		8
chrVII	A	Polymorphism	C	69396	69396	1	C -> A	20	SNP (transversion)	0.85	9e-54	33	0.1	C	A	17
chrVII	C	Polymorphism	T	69424	69424	1	T -> C	20	SNP (transition)	0.95	4e-62	33		T	C	19
chrVII	C	Polymorphism	T	70474	70474	1	T -> C	26	SNP (transition)	0.923	5.1e-75	32	0.038	T	C	24
chrVII	G	Polymorphism	A	70531	70531	1	A -> G	23	SNP (transition)	1	2.5e-74	32		A	G	23
chrVII	C	Polymorphism	T	70537	70537	1	T -> C	21	SNP (transition)	1	7.9e-66	31		T	C	21
chrVII	A	Polymorphism	T	70633	70633	1	T -> A	26	SNP (transversion)	1	6.3e-84	33		T	A	26
chrVII	C	Polymorphism	T	70861	70861	1	T -> C	37	SNP (transition)	1	1.6e-126	34		T	C	37
chrVII	A	Polymorphism	G	71410	71410	1	G -> A	21	SNP (transition)	0.952	2.1e-63	32		G	A	20
chrVII	G	Polymorphism	A	71685	71685	1	A -> G	32	SNP (transition)	1	6.3e-116	36		A	G	32
chrVII	G	Polymorphism	A	72738	72738	1	A -> G	22	SNP (transition)	0.864	3.1e-60	34		A	G	19
chrVII	A	Polymorphism	G	72788	72788	1	G -> A	22	SNP (transition)	1	2.5e-73	34		G	A	22
chrVII	T	Polymorphism	C	72874	72874	1	C -> T	29	SNP (transition)	0.966	2.9e-97	35	0.034	C	T	28
chrVII	A	Polymorphism	G	72941	72941	1	G -> A	35	SNP (transition)	1	3.2e-116	34		G	A	35
chrVII	A	Polymorphism	G	73077	73077	1	G -> A	41	SNP (transition)	0.951	2.1e-130	34	0.024	G	A	39
chrVII	G	Polymorphism	A	73286	73286	1	A -> G	43	SNP (transition)	0.977	1.7e-133	33	0.023	A	G	42
chrVII		Polymorphism	AT	73310	73311	2	-AT	46	Deletion	1	2.5e-74	16		AT		46
chrVII	A	Polymorphism	G	73336	73336	1	G -> A	46	SNP (transition)	0.978	1.5e-147	34		G	A	45
chrVII	T	Polymorphism	G	73362	73362	1	G -> T	47	SNP (transversion)	1	1.6e-160	35		G	T	47
chrVII	T	Polymorphism	C	73438	73438	1	C -> T	42	SNP (transition)	0.929	2.9e-129	34		C	T	39
chrVII	G	Polymorphism	A	73453	73453	1	A -> G	42	SNP (transition)	0.976	2.1e-134	33		A	G	41
chrVII	G	Polymorphism	C	73493	73493	1	C -> G	40	SNP (transversion)	1	1e-140	36		C	G	40
chrVII	G	Polymorphism	A	73615	73615	1	A -> G	40	SNP (transition)	0.975	8e-128	33		A	G	39
chrVII	G	Polymorphism	A	73684	73684	1	A -> G	39	SNP (transition)	0.974	1.6e-124	34	0.026	A	G	38
chrVII		Polymorphism	AT	73740	73741	2	(TA)6 -> (TA)5	36	Deletion (tandem repeat)	1	4e-51	15		AT		36
chrVII	A	Polymorphism	-	73826	73825	0	(A)7 -> (A)8	35	Insertion (tandem repeat)	0.971	8.8e-115	34			A	34
chrVII	G	Polymorphism	A	73916	73916	1	A -> G	41	SNP (transition)	0.951	2.6e-134	36	0.024	A	G	39
chrVII	G	Polymorphism	C	73941	73941	1	C -> G	47	SNP (transversion)	0.979	3e-146	32		C	G	46
chrVII	TAA	Polymorphism	---	73994	73993	0	+TAA	40 -> 41	Insertion	97.5% -> 97.6%	8e-128	34			TAA	39 -> 40
chrVII	C	Polymorphism	T	75209	75209	1	T -> C	43	SNP (transition)	1	6.3e-147	34		T	C	43
chrVII	A	Polymorphism	G	75261	75261	1	G -> A	44	SNP (transition)	0.977	1.4e-149	35	0.023	G	A	43
chrVII	G	Polymorphism	C	75286	75286	1	C -> G	44	SNP (transversion)	1	4e-159	36		C	G	44
chrVII	G	Polymorphism	A	75292	75292	1	A -> G	44	SNP (transition)	1	6.3e-146	34		A	G	44
chrVII	C	Polymorphism	T	75341	75341	1	T -> C	38	SNP (transition)	1	2.5e-122	32		T	C	38
chrVII	T	Polymorphism	A	75351	75351	1	A -> T	36	SNP (transversion)	0.944	1e-106	33		A	T	34
chrVII	G	Polymorphism	C	75358	75358	1	C -> G	35	SNP (transversion)	0.943	3e-100	32	0.029	C	G	33
chrVII	C	Polymorphism	T	75428	75428	1	T -> C	29	SNP (transition)	1	1.6e-93	33		T	C	29
chrVII		Polymorphism	GAGAGAGA	75488	75495	8	(AGAG)5 -> (AGAG)3	47	Deletion (tandem repeat)	0.957	3.2e-65	16		GAGAGAGA		45
chrVII	A	Polymorphism	-	75911	75910	0	(A)7 -> (A)8	17	Insertion (tandem repeat)	1	1e-51	31			A	17
chrVII	T	Polymorphism	A	76021	76021	1	A -> T	30	SNP (transversion)	0.967	7.5e-98	34		A	T	29
chrVII	C	Polymorphism	-	76047	76046	0	(C)4 -> (C)5	30	Insertion (tandem repeat)	1	1e-87	30			C	30
chrVII	A	Polymorphism	G	76058	76058	1	G -> A	31	SNP (transition)	0.935	1.2e-96	34	0.032	G	A	29
chrVII	A	Polymorphism	G	76149	76149	1	G -> A	34	SNP (transition)	0.941	5.6e-110	35	0.029	G	A	32
chrVII	G	Polymorphism	A	76247	76247	1	A -> G	47	SNP (transition)	0.979	7.4e-151	33		A	G	46
chrVII	A	Polymorphism	-	76311	76310	0	(A)7 -> (A)8	63	Insertion (tandem repeat)	0.952	4e-200	35			A	60
chrVII	T	Polymorphism	C	76490	76490	1	C -> T	36	SNP (transition)	0.972	3.6e-118	35		C	T	35
chrVII	A	Polymorphism	G	76512	76512	1	G -> A	33	SNP (transition)	1	3.2e-116	35		G	A	33
chrVII	A	Polymorphism	G	76519	76519	1	G -> A	30	SNP (transition)	1	1e-102	35		G	A	30
chrVII		Polymorphism	A	76592	76592	1	(A)5 -> (A)4	29	Deletion (tandem repeat)	1	2e-38	14		A		29
chrVII	A	Polymorphism	G	76600	76600	1	G -> A	31	SNP (transition)	1	4e-106	34		G	A	31
chrVII	C	Polymorphism	G	76663	76663	1	G -> C	27	SNP (transversion)	1	1e-81	30		G	C	27
chrVII	C	Polymorphism	T	76882	76882	1	T -> C	31	SNP (transition)	1	5e-103	34		T	C	31
chrVII	C	Polymorphism	T	76989	76989	1	T -> C	36	SNP (transition)	1	1.6e-119	34		T	C	36
chrVII	C	Polymorphism	T	77025	77025	1	T -> C	38	SNP (transition)	0.974	1.2e-128	36	0.026	T	C	37
chrVII	T	Polymorphism	C	77052	77052	1	C -> T	34	SNP (transition)	0.971	2.1e-111	35		C	T	33
chrVII	A	Polymorphism	G	136071	136071	1	G -> A	47	SNP (transition)	1	1.6e-160	34		G	A	47
chrVII	A	Polymorphism	T	140272	140272	1	T -> A	12	SNP (transversion)	0.25	2.2e-07	30	0.75	T	A	3
chrVII	TG	Polymorphism	A-	145551	145551	1	A -> TG	12	Insertion	0.333	2e-12	36		A	TG	4
chrVII	CT	Polymorphism	AG	145553	145554	2	AG -> CT	12	Substitution	0.833	6.6e-32	34		AG	CT	10
chrVII	T	Polymorphism	A	145557	145557	1	A -> T	12	SNP (transversion)	0.75	3.5e-27	32	0.167	A	T	9
chrVII		Polymorphism	C	145560	145560	1	-C	12	Deletion	0.833	6.3e-15	16		C		10
chrVII	C	Polymorphism	G	145562	145562	1	G -> C	12	SNP (transversion)	0.833	6.6e-33	35	0.167	G	C	10
chrVII	C	Polymorphism	A	145564	145564	1	A -> C	12	SNP (transversion)	0.833	6.6e-32	33	0.167	A	C	10
chrVII	TCTG	Polymorphism	AAAA	145566	145569	4	AAAA -> TCTG	12	Substitution	0.833	6.6e-32	34		AAAA	TCTG	10
chrVII	CTGCCG	Polymorphism	AAAGAA	145573	145578	6	AAAGAA -> CTGCCG	12	Substitution	0.833	6.6e-26	30		AAAGAA	CTGCCG	10
chrVII	CGATAC	Polymorphism	ATGGTA	145580	145585	6	ATGGTA -> CGATAC	11 -> 12	Substitution	75.0% -> 81.8%	1.4e-20	30		ATGGTA	CGATAC	9
chrVII	CCT	Polymorphism	AAG	145587	145589	3	AAG -> CCT	9	Substitution	0.667	3.2e-10	21		AAG	CCT	6
chrVII	G	Polymorphism	C	145591	145591	1	C -> G	9	SNP (transversion)	0.778	1.8e-19	29	0.222	C	G	7
chrVII	GTAG	Polymorphism	CAGA	145593	145596	4	CAGA -> GTAG	7 -> 8	Substitution	85.7% -> 87.5%	1.8e-15	28		CAGA	GTAG	6 -> 7
chrVII	CTC	Polymorphism	AAT	145599	145601	3	AAT -> CTC	7 -> 8	Substitution	75.0% -> 85.7%	1.1e-13	26		AAT	CTC	6
chrVII	G	Polymorphism	A	145603	145603	1	A -> G	7	SNP (transition)	0.714	6.6e-12	25	0.143	A	G	5
chrVII	GG	Polymorphism	AA	145605	145606	2	AA -> GG	6	Substitution	0.833	6e-12	24		AA	GG	5
chrVII	CG	Polymorphism	AA	145608	145609	2	AA -> CG	5 -> 6	Substitution	1	3.2e-10	21		AA	CG	5 -> 6
chrVII	CG	Polymorphism	AC	145611	145612	2	AC -> CG	5	Substitution	0.8	3.1e-07	19		AC	CG	4
chrVII	A	Polymorphism	T	145617	145617	1	T -> A	5	SNP (transversion)	0.6	1.6e-07	26		T	A	3
chrVII	T	Polymorphism	G	145619	145619	1	G -> T	5	SNP (transversion)	0.6	3.1e-07	26	0.4	G	T	3
chrVII	T	Polymorphism	A	145629	145629	1	A -> T	3	SNP (transversion)	0.667	7.5e-07	34	0.333	A	T	2
chrVII	C	Polymorphism	T	148170	148170	1	T -> C	3	SNP (transition)	0.667	7.5e-08	38	0.333	T	C	2
chrVII		Polymorphism	AT	156143	156144	2	(TA)14 -> (TA)13	14 -> 15	Deletion (tandem repeat)	40.0% -> 42.9%	7e-08	18		AT		6
chrVII	C	Polymorphism	T	169938	169938	1	T -> C	15	SNP (transition)	0.267	2.2e-10	33	0.6	T	C	4
chrVII	G	Polymorphism	A	169940	169940	1	A -> G	14	SNP (transition)	0.286	2.5e-09	30	0.714	A	G	4
chrVII	G	Polymorphism	T	171166	171166	1	T -> G	14	SNP (transversion)	0.286	9.8e-08	25	0.643	T	G	4
chrVII	G	Polymorphism	T	171169	171169	1	T -> G	14	SNP (transversion)	0.286	3.9e-08	26	0.643	T	G	4
chrVII	C	Polymorphism	A	171170	171170	1	A -> C	14	SNP (transversion)	0.286	3.9e-08	26	0.643	A	C	4
chrVII	A	Polymorphism	T	171176	171176	1	T -> A	14	SNP (transversion)	0.286	6.3e-11	33	0.714	T	A	4
chrVII	G	Polymorphism	T	171188	171188	1	T -> G	13	SNP (transversion)	0.385	4e-12	29	0.615	T	G	5
chrVII	A	Polymorphism	G	219449	219449	1	G -> A	22	SNP (transition)	0.955	7e-73	35		G	A	21
chrVII	A	Polymorphism	G	307017	307017	1	G -> A	27	SNP (transition)	0.259	3.6e-08	19	0.741	G	A	7
chrVII	G	Polymorphism	A	314410	314410	1	A -> G	5	SNP (transition)	0.4	6.3e-07	37	0.6	A	G	2
chrVII	A	Polymorphism	T	314423	314423	1	T -> A	5	SNP (transversion)	0.4	4e-07	37	0.6	T	A	2
chrVII	C	Polymorphism	T	319571	319571	1	T -> C	28	SNP (transition)	0.286	1.1e-12	23	0.679	T	C	8
chrVII	TT	Polymorphism	AA	323389	323390	2	AA -> TT	12	Substitution	0.333	3e-07	22		AA	TT	4
chrVII	T	Polymorphism	C	323396	323396	1	C -> T	12	SNP (transition)	0.5	2.3e-16	31	0.5	C	T	6
chrVII	T	Polymorphism	C	334658	334658	1	C -> T	38	SNP (transition)	1	6.3e-130	35		C	T	38
chrVII	T	Polymorphism	C	335241	335241	1	C -> T	20	SNP (transition)	1	1e-64	32		C	T	20
chrVII	A	Polymorphism	G	355447	355447	1	G -> A	15	SNP (transition)	1	1e-51	35		G	A	15
chrVII	C	Polymorphism	A	358300	358300	1	A -> C	7	SNP (transversion)	0.286	8.4e-07	37	0.714	A	C	2
chrVII	T	Polymorphism	C	366621	366621	1	C -> T	10	SNP (transition)	1	1e-34	35		C	T	10
chrVII		Polymorphism	AA	366794	366795	2	(AA)9 -> (AA)8	19	Deletion (tandem repeat)	0.895	6e-19	12		AA		17
chrVII		Polymorphism	A	366796	366796	1	(A)18 -> (A)17	19	Deletion (tandem repeat)	0.632	2.6e-08	11		A		12
chrVII	T	Polymorphism	C	367258	367258	1	C -> T	40	SNP (transition)	0.975	8e-128	34		C	T	39
chrVII	A	Polymorphism	G	367741	367741	1	G -> A	21	SNP (transition)	0.905	6.6e-65	35		G	A	19
chrVII	A	Polymorphism	G	367828	367828	1	G -> A	15	SNP (transition)	1	1e-54	37		G	A	15
chrVII	G	Polymorphism	T	368041	368041	1	T -> G	22	SNP (transversion)	1	1e-77	35		T	G	22
chrVII	T	Polymorphism	C	368341	368341	1	C -> T	36	SNP (transition)	0.972	1.1e-121	35	0.028	C	T	35
chrVII	A	Polymorphism	-	368554	368553	0	(A)2 -> (A)3	32	Insertion (tandem repeat)	0.969	2e-98	33			A	31
chrVII	A	Polymorphism	G	369167	369167	1	G -> A	41	SNP (transition)	0.927	6.7e-126	34	0.049	G	A	38
chrVII	C	Polymorphism	T	369353	369353	1	T -> C	27	SNP (transition)	1	3.2e-95	36		T	C	27
chrVII	T	Polymorphism	C	369363	369363	1	C -> T	28	SNP (transition)	1	1e-98	35		C	T	28
chrVII	G	Polymorphism	A	369600	369600	1	A -> G	27	SNP (transition)	1	3.2e-95	36		A	G	27
chrVII	T	Polymorphism	G	369666	369666	1	G -> T	23	SNP (transversion)	0.957	5.8e-72	34		G	T	22
chrVII	A	Polymorphism	C	369881	369881	1	C -> A	29	SNP (transversion)	0.931	3.2e-87	33		C	A	27
chrVII	A	Polymorphism	G	369922	369922	1	G -> A	25	SNP (transition)	0.96	6.3e-81	35	0.04	G	A	24
chrVII	T	Polymorphism	C	370317	370317	1	C -> T	14	SNP (transition)	1	1e-42	31		C	T	14
chrVII	T	Polymorphism	G	370641	370641	1	G -> T	25	SNP (transversion)	1	1e-85	35		G	T	25
chrVII	G	Polymorphism	A	370647	370647	1	A -> G	23	SNP (transition)	1	1.6e-83	36		A	G	23
chrVII	G	Polymorphism	C	370737	370737	1	C -> G	15	SNP (transversion)	0.933	1.5e-48	35	0.067	C	G	14
chrVII	T	Polymorphism	C	371244	371244	1	C -> T	33	SNP (transition)	0.909	5.4e-96	33	0.03	C	T	30
chrVII	A	Polymorphism	G	371263	371263	1	G -> A	32	SNP (transition)	0.969	1.3e-104	35	0.031	G	A	31
chrVII	G	Polymorphism	A	371265	371265	1	A -> G	32	SNP (transition)	1	1.6e-109	35		A	G	32
chrVII	A	Polymorphism	G	371335	371335	1	G -> A	29	SNP (transition)	0.966	1.2e-91	33		G	A	28
chrVII	G	Polymorphism	T	371489	371489	1	T -> G	33	SNP (transversion)	1	1e-99	31		T	G	33
chrVII	G	Polymorphism	A	371528	371528	1	A -> G	39	SNP (transition)	1	2e-129	34		A	G	39
chrVII	C	Polymorphism	T	371640	371640	1	T -> C	39	SNP (transition)	1	3.2e-137	35		T	C	39
chrVII	G	Polymorphism	A	371877	371877	1	A -> G	32	SNP (transition)	1	1e-112	36		A	G	32
chrVII	G	Polymorphism	A	371937	371937	1	A -> G	37	SNP (transition)	1	2e-115	32		A	G	37
chrVII	C	Polymorphism	G	372033	372033	1	G -> C	35	SNP (transversion)	0.943	1.5e-103	33	0.057	G	C	33
chrVII	G	Polymorphism	T	372223	372223	1	T -> G	49	SNP (transversion)	1	2.5e-167	35		T	G	49
chrVII	A	Polymorphism	G	372293	372293	1	G -> A	40	SNP (transition)	1	1e-124	32		G	A	40
chrVII	A	Polymorphism	G	372417	372417	1	G -> A	32	SNP (transition)	0.969	1.6e-101	34	0.031	G	A	31
chrVII	T	Polymorphism	A	372605	372605	1	A -> T	35	SNP (transversion)	0.971	3.5e-101	30		A	T	34
chrVII	A	Polymorphism	G	372717	372717	1	G -> A	46	SNP (transition)	0.978	1.5e-147	33	0.022	G	A	45
chrVII	C	Polymorphism	A	372926	372926	1	A -> C	42	SNP (transversion)	0.976	2.1e-134	34	0.024	A	C	41
chrVII	G	Polymorphism	A	373258	373258	1	A -> G	32	SNP (transition)	0.969	1.3e-104	34		A	G	31
chrVII	G	Polymorphism	A	373531	373531	1	A -> G	36	SNP (transition)	0.917	4.5e-109	35	0.056	A	G	33
chrVII	C	Polymorphism	T	373580	373580	1	T -> C	36	SNP (transition)	0.972	1.1e-121	36		T	C	35
chrVII	T	Polymorphism	C	373624	373624	1	C -> T	39	SNP (transition)	0.923	2.3e-108	32		C	T	36
chrVII	T	Polymorphism	C	373646	373646	1	C -> T	39	SNP (transition)	0.974	1.6e-124	34		C	T	38
chrVII	C	Polymorphism	T	373713	373713	1	T -> C	51	SNP (transition)	0.98	5.1e-169	35		T	C	50
chrVII	T	Polymorphism	C	373766	373766	1	C -> T	52	SNP (transition)	0.962	1.3e-162	33	0.019	C	T	50
chrVII	G	Polymorphism	A	373781	373781	1	A -> G	48	SNP (transition)	0.938	5.5e-145	34		A	G	45
chrVII	G	Polymorphism	C	373940	373940	1	C -> G	32	SNP (transversion)	1	6.3e-100	32		C	G	32
chrVII	TT	Polymorphism	AC	373957	373958	2	AC -> TT	38	Substitution	0.974	7.6e-114	32		AC	TT	37
chrVII	G	Polymorphism	A	374354	374354	1	A -> G	38	SNP (transition)	1	1.6e-118	31		A	G	38
chrVII	C	Polymorphism	T	374582	374582	1	T -> C	38	SNP (transition)	0.974	1.2e-128	35		T	C	37
chrVII	G	Polymorphism	C	374962	374962	1	C -> G	38	SNP (transversion)	1	1e-114	31		C	G	38
chrVII	A	Polymorphism	G	374973	374973	1	G -> A	39	SNP (transition)	1	2e-129	33		G	A	39
chrVII	A	Polymorphism	G	375001	375001	1	G -> A	39	SNP (transition)	1	3.2e-137	35		G	A	39
chrVII	A	Polymorphism	G	375036	375036	1	G -> A	37	SNP (transition)	1	1.6e-126	35		G	A	37
chrVII	T	Polymorphism	A	375227	375227	1	A -> T	32	SNP (transversion)	0.969	1.3e-104	35		A	T	31
chrVII	T	Polymorphism	G	375494	375494	1	G -> T	34	SNP (transversion)	1	6.3e-113	34		G	T	34
chrVII	C	Polymorphism	G	375538	375538	1	G -> C	38	SNP (transversion)	0.947	1.1e-116	34	0.026	G	C	36
chrVII		Polymorphism	T	376075	376075	1	(T)9 -> (T)8	24	Deletion (tandem repeat)	1	2.5e-34	14		T		24
chrVII	A	Polymorphism	T	376112	376112	1	T -> A	25	SNP (transversion)	0.96	9.9e-74	31		T	A	24
chrVII	T	Polymorphism	C	376235	376235	1	C -> T	30	SNP (transition)	1	1e-99	34		C	T	30
chrVII	A	Polymorphism	G	376314	376314	1	G -> A	30	SNP (transition)	1	1e-99	34		G	A	30
chrVII	G	Polymorphism	A	376364	376364	1	A -> G	25	SNP (transition)	0.96	2.5e-83	35		A	G	24
chrVII	A	Polymorphism	G	376705	376705	1	G -> A	43	SNP (transition)	0.977	1.1e-137	34		G	A	42
chrVII	T	Polymorphism	A	376883	376883	1	A -> T	46	SNP (transversion)	1	2.5e-143	31		A	T	46
chrVII	T	Polymorphism	C	377024	377024	1	C -> T	45	SNP (transition)	0.956	2.5e-135	32	0.022	C	T	43
chrVII	TT	Polymorphism	CC	377048	377049	2	CC -> TT	43	Substitution	0.977	2.5e-138	34		CC	TT	42
chrVII	G	Polymorphism	A	377277	377277	1	A -> G	28	SNP (transition)	1	1e-98	35		A	G	28
chrVII	A	Polymorphism	G	377766	377766	1	G -> A	43	SNP (transition)	0.907	1.5e-116	32	0.023	G	A	39
chrVII		Polymorphism	TGATGA	378040	378045	6	(ATG)6 -> (ATG)4	41	Deletion (tandem repeat)	1	2.5e-66	17		TGATGA		41
chrVII	A	Polymorphism	C	378078	378078	1	C -> A	40	SNP (transversion)	0.975	1.3e-135	36		C	A	39
chrVII		Polymorphism	GCAGCA	379183	379188	6	(CAG)8 -> (CAG)6	31	Deletion (tandem repeat)	1	2.5e-50	16		GCAGCA		31
chrVII	G	Polymorphism	A	379743	379743	1	A -> G	27	SNP (transition)	0.889	2.9e-81	36	0.037	A	G	24
chrVII	A	Polymorphism	C	379901	379901	1	C -> A	19	SNP (transversion)	1	2e-63	33		C	A	19
chrVII	T	Polymorphism	C	380141	380141	1	C -> T	20	SNP (transition)	1	1e-70	35		C	T	20
chrVII	T	Polymorphism	A	380177	380177	1	A -> T	20	SNP (transversion)	1	1e-74	37		A	T	20
chrVII	A	Polymorphism	G	380323	380323	1	G -> A	17	SNP (transition)	1	3.2e-60	35		G	A	17
chrVII	C	Polymorphism	T	380368	380368	1	T -> C	24	SNP (transition)	0.958	1.5e-77	35	0.042	T	C	23
chrVII	G	Polymorphism	A	380930	380930	1	A -> G	26	SNP (transition)	1	2.5e-81	32		A	G	26
chrVII	T	Polymorphism	C	381313	381313	1	C -> T	39	SNP (transition)	0.974	9.8e-121	32	0.026	C	T	38
chrVII	G	Polymorphism	A	381438	381438	1	A -> G	27	SNP (transition)	0.963	2.7e-90	35		A	G	26
chrVII	T	Polymorphism	C	381441	381441	1	C -> T	27	SNP (transition)	1	3.2e-95	36		C	T	27
chrVII	G	Polymorphism	C	381517	381517	1	C -> G	38	SNP (transversion)	1	4e-126	34		C	G	38
chrVII	A	Polymorphism	G	381897	381897	1	G -> A	40	SNP (transition)	1	1e-132	33		G	A	40
chrVII	C	Polymorphism	A	382144	382144	1	A -> C	29	SNP (transversion)	0.966	2.9e-97	35	0.034	A	C	28
chrVII	G	Polymorphism	A	382210	382210	1	A -> G	42	SNP (transition)	0.976	2.6e-130	32		A	G	41
chrVII	G	Polymorphism	A	382476	382476	1	A -> G	38	SNP (transition)	0.947	4.4e-113	33	0.053	A	G	36
chrVII	A	Polymorphism	G	382993	382993	1	G -> A	53	SNP (transition)	1	5e-165	32		G	A	53
chrVII	A	Polymorphism	G	383010	383010	1	G -> A	49	SNP (transition)	0.959	9.3e-153	34		G	A	47
chrVII	C	Polymorphism	T	383348	383348	1	T -> C	45	SNP (transition)	0.956	1.2e-139	34		T	C	43
chrVII	C	Polymorphism	A	383402	383402	1	A -> C	62	SNP (transversion)	0.984	3.1e-200	33	0.016	A	C	61
chrVII	T	Polymorphism	C	383465	383465	1	C -> T	57	SNP (transition)	0.965	1.6e-184	35	0.018	C	T	55
chrVII	CA	Polymorphism	--	383537	383536	0	+CA	49	Insertion	0.939	1.9e-157	35			CA	46
chrVII	T	Polymorphism	G	383573	383573	1	G -> T	48	SNP (transversion)	0.958	1.1e-158	35	0.021	G	T	46
chrVII	C	Polymorphism	T	383584	383584	1	T -> C	50	SNP (transition)	1	1e-170	35		T	C	50
chrVII	G	Polymorphism	A	383893	383893	1	A -> G	35	SNP (transition)	0.971	1.4e-121	36		A	G	34
chrVII	C	Polymorphism	T	383977	383977	1	T -> C	29	SNP (transition)	1	2e-96	34		T	C	29
chrVII	A	Polymorphism	C	384196	384196	1	C -> A	33	SNP (transversion)	0.939	5.3e-91	30	0.061	C	A	31
chrVII	C	Polymorphism	T	384239	384239	1	T -> C	31	SNP (transition)	1	1e-93	30		T	C	31
chrVII	C	Polymorphism	T	384425	384425	1	T -> C	51	SNP (transition)	0.98	5.1e-179	36		T	C	50
chrVII	A	Polymorphism	C	384641	384641	1	C -> A	47	SNP (transversion)	0.957	1.1e-159	36	0.043	C	A	45
chrVII	A	Polymorphism	G	384678	384678	1	G -> A	55	SNP (transition)	1	1e-187	34		G	A	55
chrVII	A	Polymorphism	T	385178	385178	1	T -> A	28	SNP (transversion)	1	1.6e-101	37		T	A	28
chrVII	T	Polymorphism	C	385194	385194	1	C -> T	34	SNP (transition)	0.971	5.4e-118	37	0.029	C	T	33
chrVII	T	Polymorphism	A	385288	385288	1	A -> T	38	SNP (transversion)	0.921	8.4e-116	35	0.026	A	T	35
chrVII	C	Polymorphism	A	385495	385495	1	A -> C	38	SNP (transversion)	1	2.5e-122	32		A	C	38
chrVII	C	Polymorphism	T	385519	385519	1	T -> C	41	SNP (transition)	1	4e-140	34		T	C	41
chrVII	T	Polymorphism	G	385522	385522	1	G -> T	41	SNP (transversion)	1	5e-136	34		G	T	41
chrVII	G	Polymorphism	A	385525	385525	1	A -> G	41	SNP (transition)	0.976	4.1e-131	34		A	G	40
chrVII	T	Polymorphism	C	385531	385531	1	C -> T	41	SNP (transition)	1	4e-140	35		C	T	41
chrVII	T	Polymorphism	C	385534	385534	1	C -> T	42	SNP (transition)	1	2.5e-139	34		C	T	42
chrVII	G	Polymorphism	A	385540	385540	1	A -> G	43	SNP (transition)	0.977	1.7e-133	33		A	G	42
chrVII	C	Polymorphism	T	385542	385542	1	T -> C	42	SNP (transition)	0.976	1.7e-138	34		T	C	41
chrVII	A	Polymorphism	C	385555	385555	1	C -> A	44	SNP (transversion)	0.955	9.4e-124	31		C	A	42
chrVII	C	Polymorphism	T	385570	385570	1	T -> C	43	SNP (transition)	0.953	1.4e-112	29	0.023	T	C	41
chrVII	T	Polymorphism	C	385619	385619	1	C -> T	35	SNP (transition)	1	1e-112	33		C	T	35
chrVII	T	Polymorphism	C	385714	385714	1	C -> T	37	SNP (transition)	1	2e-115	31		C	T	37
chrVII	C	Polymorphism	T	386539	386539	1	T -> C	56	SNP (transition)	1	6.3e-180	33		T	C	56
chrVII	AC	Polymorphism	CA	386548	386549	2	CA -> AC	54	Substitution	1	1e-189	35		CA	AC	54
chrVII	C	Polymorphism	A	386557	386557	1	A -> C	52	SNP (transversion)	0.981	1.6e-177	35		A	C	51
chrVII	C	Polymorphism	T	386563	386563	1	T -> C	49	SNP (transition)	0.98	4.9e-167	36		T	C	48
chrVII	A	Polymorphism	G	386581	386581	1	G -> A	46	SNP (transition)	0.978	4.6e-143	33	0.022	G	A	45
chrVII	T	Polymorphism	C	386593	386593	1	C -> T	44	SNP (transition)	1	2.5e-150	34		C	T	44
chrVII	T	Polymorphism	C	386596	386596	1	C -> T	46	SNP (transition)	1	1.6e-152	34		C	T	46
chrVII	T	Polymorphism	C	386599	386599	1	C -> T	46	SNP (transition)	1	2.5e-143	31		C	T	46
chrVII	A	Polymorphism	G	386608	386608	1	G -> A	42	SNP (transition)	1	1.6e-143	34		G	A	42
chrVII	GC	Polymorphism	CG	386978	386979	2	CG -> GC	36	Substitution	1	1.6e-119	34		CG	GC	36
chrVII	C	Polymorphism	T	387977	387977	1	T -> C	36	SNP (transition)	0.972	1.1e-121	35		T	C	35
chrVII		Polymorphism	T	388856	388856	1	-T	8	Deletion	1	1e-12	15		T		8
chrVII	A	Polymorphism	G	389105	389105	1	G -> A	40	SNP (transition)	1	1e-124	32		G	A	40
chrVII	G	Polymorphism	C	390472	390472	1	C -> G	34	SNP (transversion)	1	1e-119	36		C	G	34
chrVII	T	Polymorphism	A	390484	390484	1	A -> T	29	SNP (transversion)	0.966	4.6e-100	36		A	T	28
chrVII	C	Polymorphism	T	390921	390921	1	T -> C	28	SNP (transition)	1	1e-98	36		T	C	28
chrVII	T	Polymorphism	G	391138	391138	1	G -> T	33	SNP (transversion)	1	6.3e-113	35		G	T	33
chrVII	C	Polymorphism	T	391186	391186	1	T -> C	41	SNP (transition)	0.976	4.1e-139	36	0.024	T	C	40
chrVII	A	Polymorphism	G	391249	391249	1	G -> A	39	SNP (transition)	1	3.2e-137	35		G	A	39
chrVII	G	Polymorphism	A	391279	391279	1	A -> G	40	SNP (transition)	0.95	7.8e-131	35	0.025	A	G	38
chrVII	G	Polymorphism	A	392058	392058	1	A -> G	47	SNP (transition)	0.979	4.7e-160	36	0.021	A	G	46
chrVII	C	Polymorphism	T	393110	393110	1	T -> C	40	SNP (transition)	1	1e-136	34		T	C	40
chrVII	C	Polymorphism	T	393326	393326	1	T -> C	28	SNP (transition)	0.929	3.8e-89	35		T	C	26
chrVII	A	Polymorphism	G	393416	393416	1	G -> A	29	SNP (transition)	1	3.2e-102	35		G	A	29
chrVII	A	Polymorphism	G	393726	393726	1	G -> A	31	SNP (transition)	0.968	3.1e-104	36		G	A	30
chrVII	A	Polymorphism	G	393780	393780	1	G -> A	35	SNP (transition)	1	1e-126	36		G	A	35
chrVII	G	Polymorphism	A	393782	393782	1	A -> G	37	SNP (transition)	1	6.3e-134	36		A	G	37
chrVII		Polymorphism	CGA	394492	394494	3	(GAC)6 -> (GAC)5	48	Deletion (tandem repeat)	1	1.6e-77	16		CGA		48
chrVII	A	Polymorphism	T	394511	394511	1	T -> A	46	SNP (transversion)	1	1.6e-152	34		T	A	46
chrVII	G	Polymorphism	A	394661	394661	1	A -> G	32	SNP (transition)	0.938	5e-97	33	0.031	A	G	30
chrVII	A	Polymorphism	C	394889	394889	1	C -> A	12	SNP (transversion)	1	4e-39	33		C	A	12
chrVII		Polymorphism	AA	394910	394911	2	(AA)5 -> (AA)4	11	Deletion (tandem repeat)	1	4e-16	15		AA		11
chrVII	A	Polymorphism	G	394918	394918	1	G -> A	11	SNP (transition)	1	3.2e-39	35		G	A	11
chrVII	C	Polymorphism	G	394922	394922	1	G -> C	13	SNP (transversion)	1	2.5e-42	32		G	C	13
chrVII	G	Polymorphism	A	394946	394946	1	A -> G	13	SNP (transition)	1	2e-38	29		A	G	13
chrVII	G	Polymorphism	T	394959	394959	1	T -> G	14	SNP (transversion)	1	6.3e-47	34		T	G	14
chrVII	G	Polymorphism	A	395239	395239	1	A -> G	24	SNP (transition)	0.958	1.5e-77	34	0.042	A	G	23
chrVII	G	Polymorphism	C	395241	395241	1	C -> G	24	SNP (transversion)	0.958	3e-75	34		C	G	23
chrVII	T	Polymorphism	C	395359	395359	1	C -> T	17	SNP (transition)	0.941	1.7e-55	36		C	T	16
chrVII	CT	Polymorphism	TC	395552	395553	2	TC -> CT	24	Substitution	0.958	6e-73	33		TC	CT	23
chrVII	T	Polymorphism	G	395608	395608	1	G -> T	22	SNP (transversion)	0.955	1.4e-66	33		G	T	21
chrVII	C	Polymorphism	G	395717	395717	1	G -> C	23	SNP (transversion)	1	1.6e-83	37		G	C	23
chrVII	C	Polymorphism	T	396018	396018	1	T -> C	23	SNP (transition)	0.957	3.6e-74	34		T	C	22
chrVII	G	Polymorphism	A	396269	396269	1	A -> G	26	SNP (transition)	1	6.3e-84	33		A	G	26
chrVII	G	Polymorphism	A	396452	396452	1	A -> G	22	SNP (transition)	0.955	8.8e-71	34	0.045	A	G	21
chrVII	C	Polymorphism	T	396575	396575	1	T -> C	25	SNP (transition)	1	1e-80	33		T	C	25
chrVII	T	Polymorphism	C	396581	396581	1	C -> T	26	SNP (transition)	1	4e-89	35		C	T	26
chrVII		Polymorphism	A	397853	397853	1	(A)20 -> (A)19	10	Deletion (tandem repeat)	0.8	2.6e-10	15		A		8
chrVII	T	Polymorphism	G	398085	398085	1	G -> T	12	SNP (transversion)	0.25	6.9e-09	35	0.75	G	T	3
chrVII	C	Polymorphism	T	400513	400513	1	T -> C	9	SNP (transition)	0.333	6.6e-07	27	0.667	T	C	3
chrVII	T	Polymorphism	A	400572	400572	1	A -> T	8	SNP (transversion)	0.375	8.8e-07	26	0.625	A	T	3
chrVII	T	Polymorphism	G	400577	400577	1	G -> T	7	SNP (transversion)	0.286	8.4e-07	38	0.714	G	T	2
chrVII	A	Polymorphism	C	401674	401674	1	C -> A	33	SNP (transversion)	1	1e-66	21		C	A	33
chrVII	A	Polymorphism	T	401698	401698	1	T -> A	35	SNP (transversion)	1	3.2e-67	20		T	A	35
chrVII	G	Polymorphism	-	404476	404475	0	+G	25	Insertion	1	3.2e-58	24			G	25
chrVII	G	Polymorphism	-	404524	404523	0	+G	25	Insertion	1	1e-55	23			G	25
chrVII	GC	Polymorphism	CG	404935	404936	2	CG -> GC	20	Substitution	1	1e-40	20		CG	GC	20
chrVII		Polymorphism	G	405087	405087	1	-G	18	Deletion	1	1e-27	16		G		18
chrVII	G	Polymorphism	T	439852	439852	1	T -> G	22	SNP (transversion)	0.273	1.9e-17	37	0.727	T	G	6
chrVII	A	Polymorphism	-	496743	496742	0	(A)13 -> (A)14	26	Insertion (tandem repeat)	0.538	6.1e-40	33			A	14
chrVII	A	Polymorphism	C	529962	529962	1	C -> A	20	SNP (transversion)	0.25	1.5e-11	31	0.75	C	A	5
chrVII	C	Polymorphism	A	529973	529973	1	A -> C	22	SNP (transversion)	0.273	1.2e-12	29	0.727	A	C	6
chrVII	C	Polymorphism	T	529985	529985	1	T -> C	20	SNP (transition)	0.25	4.9e-12	31	0.7	T	C	5
chrVII	A	Polymorphism	C	529995	529995	1	C -> A	24	SNP (transversion)	0.292	2.6e-11	24	0.625	C	A	7
chrVII	CATA	Polymorphism	ATCC	529998	530001	4	ATCC -> CATA	26 -> 28	Substitution	28.6% -> 30.8%	4.9e-19	30		ATCC	CATA	8
chrVII	C	Polymorphism	A	530004	530004	1	A -> C	25	SNP (transversion)	0.4	3.2e-25	31	0.6	A	C	10
chrVII	T	Polymorphism	C	530006	530006	1	C -> T	24	SNP (transition)	0.375	1.3e-21	30	0.625	C	T	9
chrVII	C	Polymorphism	A	530016	530016	1	A -> C	27	SNP (transversion)	0.63	1.7e-46	32	0.37	A	C	17
chrVII	C	Polymorphism	A	530034	530034	1	A -> C	28	SNP (transversion)	0.679	2.2e-60	35	0.321	A	C	19
chrVII	C	Polymorphism	A	530057	530057	1	A -> C	28	SNP (transversion)	0.286	3.1e-18	31	0.679	A	C	8
chrVII	C	Polymorphism	T	530060	530060	1	T -> C	28	SNP (transition)	0.25	2.3e-16	31	0.714	T	C	7
chrVII	C	Polymorphism	T	544312	544312	1	T -> C	7	SNP (transition)	0.286	8.4e-07	38	0.714	T	C	2
chrVII	T	Polymorphism	G	544322	544322	1	G -> T	6	SNP (transversion)	0.333	6e-07	37	0.667	G	T	2
chrVII	C	Polymorphism	T	544326	544326	1	T -> C	6	SNP (transition)	0.333	9.5e-07	36	0.667	T	C	2
chrVII	A	Polymorphism	C	555981	555981	1	C -> A	9	SNP (transversion)	0.444	3.1e-10	29	0.556	C	A	4
chrVII	A	Polymorphism	G	556013	556013	1	G -> A	8	SNP (transition)	0.5	1.1e-07	22	0.5	G	A	4
chrVII	T	Polymorphism	C	583821	583821	1	C -> T	36	SNP (transition)	0.917	4.5e-109	35	0.028	C	T	33
chrVII		Polymorphism	T	612097	612097	1	(T)3 -> (T)2	38	Deletion (tandem repeat)	1	1e-57	15		T		38
chrVII	T	Polymorphism	A	627171	627171	1	A -> T	8	SNP (transversion)	0.5	2.7e-07	22	0.5	A	T	4
chrVII	T	Polymorphism	C	627180	627180	1	C -> T	9	SNP (transition)	0.444	1.2e-08	26	0.556	C	T	4
chrVII	T	Polymorphism	C	627186	627186	1	C -> T	11	SNP (transition)	0.455	4.6e-11	26	0.545	C	T	5
chrVII	T	Polymorphism	A	627245	627245	1	A -> T	10	SNP (transversion)	0.6	4.8e-08	16	0.4	A	T	6
chrVII	C	Polymorphism	A	635498	635498	1	A -> C	10	SNP (transversion)	0.3	1.5e-08	33	0.7	A	C	3
chrVII	C	Polymorphism	T	635504	635504	1	T -> C	6	SNP (transition)	0.5	6.3e-07	26	0.5	T	C	3
chrVII	A	Polymorphism	T	635512	635512	1	T -> A	6	SNP (transversion)	0.333	9.5e-07	36	0.5	T	A	2
chrVII	CTG	Polymorphism	TAA	635515	635517	3	TAA -> CTG	6 -> 7	Substitution	42.9% -> 50.0%	7.9e-08	33		TAA	CTG	3
chrVII	C	Polymorphism	A	635519	635519	1	A -> C	7	SNP (transversion)	0.429	1.4e-07	28	0.571	A	C	3
chrVII	G	Polymorphism	T	635523	635523	1	T -> G	7	SNP (transversion)	0.429	5.5e-07	27	0.571	T	G	3
chrVII	A	Polymorphism	C	639666	639666	1	C -> A	15	SNP (transversion)	0.4	1.2e-12	26	0.6	C	A	6
chrVII	T	Polymorphism	A	640642	640642	1	A -> T	10	SNP (transversion)	0.4	5.2e-10	30	0.4	A	T	4
chrVII	G	Polymorphism	A	644789	644789	1	A -> G	12	SNP (transition)	0.25	4.4e-07	29	0.667	A	G	3
chrVII	G	Polymorphism	A	644805	644805	1	A -> G	12	SNP (transition)	0.25	1.4e-08	34	0.75	A	G	3
chrVII	T	Polymorphism	G	653245	653245	1	G -> T	24	SNP (transversion)	0.25	1.2e-07	20	0.667	G	T	6
chrVII	T	Polymorphism	A	653339	653339	1	A -> T	28	SNP (transversion)	0.321	1.3e-07	16	0.643	A	T	9
chrVII	G	Polymorphism	T	661816	661816	1	T -> G	16	SNP (transversion)	0.25	1.8e-07	25	0.75	T	G	4
chrVII		Polymorphism	TT	678087	678088	2	(TT)9 -> (TT)8	11	Deletion (tandem repeat)	0.818	7.8e-10	12		TT		9
chrVII	T	Polymorphism	C	678104	678104	1	C -> T	9	SNP (transition)	0.444	1.2e-08	26	0.556	C	T	4
chrVII	A	Polymorphism	G	683816	683816	1	G -> A	36	SNP (transition)	0.944	6.3e-100	30	0.028	G	A	34
chrVII	T	Polymorphism	A	700000	700000	1	A -> T	10	SNP (transversion)	0.4	5.2e-08	25	0.5	A	T	4
chrVII	A	Polymorphism	T	701269	701269	1	T -> A	11	SNP (transversion)	0.273	6.5e-07	29	0.727	T	A	3
chrVII	C	Polymorphism	T	708677	708677	1	T -> C	112	SNP (transition)	0.313	4e-35	18	0.67	T	C	35
chrVII	T	Polymorphism	C	708694	708694	1	C -> T	115	SNP (transition)	0.313	4.1e-36	18	0.67	C	T	36
chrVII	G	Polymorphism	A	709464	709464	1	A -> G	113	SNP (transition)	0.274	2.6e-32	20	0.717	A	G	31
chrVII	C	Polymorphism	T	709503	709503	1	T -> C	111	SNP (transition)	0.378	8.3e-38	16	0.604	T	C	42
chrVII	T	Polymorphism	C	709566	709566	1	C -> T	109	SNP (transition)	0.358	2.1e-30	15	0.642	C	T	39
chrVII	G	Polymorphism	A	709707	709707	1	A -> G	140	SNP (transition)	0.314	2e-65	24	0.657	A	G	44
chrVII	A	Polymorphism	G	710003	710003	1	G -> A	84	SNP (transition)	0.381	6.6e-45	21	0.595	G	A	32
chrVII	T	Polymorphism	C	710301	710301	1	C -> T	98	SNP (transition)	0.276	1.2e-33	22	0.704	C	T	27
chrVII	T	Polymorphism	G	710308	710308	1	G -> T	99	SNP (transversion)	0.283	9.5e-30	20	0.707	G	T	28
chrVII	G	Polymorphism	A	710589	710589	1	A -> G	119	SNP (transition)	0.303	5.3e-71	29	0.689	A	G	36
chrVII	T	Polymorphism	C	710655	710655	1	C -> T	108	SNP (transition)	0.296	2.1e-53	26	0.704	C	T	32
chrVII	C	Polymorphism	T	711348	711348	1	T -> C	103	SNP (transition)	0.437	7.1e-66	22	0.544	T	C	45
chrVII	T	Polymorphism	C	711852	711852	1	C -> T	115	SNP (transition)	0.383	1.3e-52	19	0.583	C	T	44
chrVII	C	Polymorphism	A	713330	713330	1	A -> C	12	SNP (transversion)	0.25	2.8e-08	33	0.667	A	C	3
chrVII	A	Polymorphism	G	713338	713338	1	G -> A	16	SNP (transition)	0.25	1.8e-09	30	0.75	G	A	4
chrVII	A	Polymorphism	T	735942	735942	1	T -> A	24	SNP (transversion)	0.25	5.3e-13	30	0.75	T	A	6
chrVII	CC	Polymorphism	TA	735945	735946	2	TA -> CC	24	Substitution	0.25	1.3e-10	25		TA	CC	6
chrVII	CC	Polymorphism	AA	735948	735949	2	AA -> CC	24	Substitution	0.25	1.3e-10	26		AA	CC	6
chrVII	T	Polymorphism	A	735951	735951	1	A -> T	24	SNP (transversion)	0.25	3.3e-11	27	0.75	A	T	6
chrVII	C	Polymorphism	A	735953	735953	1	A -> C	25	SNP (transversion)	0.28	2.4e-15	30	0.72	A	C	7
chrVII	A	Polymorphism	T	735959	735959	1	T -> A	26	SNP (transversion)	0.269	2.6e-17	32	0.731	T	A	7
chrVII	T	Polymorphism	C	736004	736004	1	C -> T	28	SNP (transition)	0.25	2.3e-16	31	0.75	C	T	7
chrVII	G	Polymorphism	T	736097	736097	1	T -> G	29	SNP (transversion)	0.379	1.3e-19	24	0.621	T	G	11
chrVII	T	Polymorphism	C	770596	770596	1	C -> T	46	SNP (transition)	1	1e-161	36		C	T	46
chrVII	G	Polymorphism	T	771740	771740	1	T -> G	47	SNP (transversion)	0.979	7.4e-151	33	0.021	T	G	46
chrVII	A	Polymorphism	G	807885	807885	1	G -> A	23	SNP (transition)	0.261	9.6e-11	26	0.696	G	A	6
chrVII	GA	Polymorphism	TT	809449	809450	2	TT -> GA	11 -> 12	Substitution	25.0% -> 27.3%	8.2e-08	33		TT	GA	3
chrVII	T	Polymorphism	G	809451	809451	1	G -> T	11	SNP (transversion)	0.273	8.2e-08	31	0.636	G	T	3
chrVII	T	Polymorphism	C	823808	823808	1	C -> T	20	SNP (transition)	0.3	2.3e-09	22	0.7	C	T	6
chrVII	A	Polymorphism	G	850800	850800	1	G -> A	21	SNP (transition)	0.333	5.4e-07	17	0.667	G	A	7
chrVII	T	Polymorphism	A	910096	910096	1	A -> T	6	SNP (transversion)	0.5	4e-08	30	0.5	A	T	3
chrVII	T	Polymorphism	C	910098	910098	1	C -> T	7	SNP (transition)	0.571	2.2e-08	24	0.429	C	T	4
chrVII	T	Polymorphism	C	910109	910109	1	C -> T	8	SNP (transition)	0.5	1.1e-09	28	0.375	C	T	4
chrVII	TTT	Polymorphism	GCC	910110	910112	3	GCC -> TTT	9 -> 11	Substitution	44.4% -> 54.5%	3.1e-10	26		GCC	TTT	4 -> 6
chrVII	AT	Polymorphism	CC	921509	921510	2	CC -> AT	33	Substitution	1	6.3e-113	36		CC	AT	33
chrVII	C	Polymorphism	T	981482	981482	1	T -> C	12	SNP (transition)	0.25	2.8e-08	33	0.75	T	C	3
chrVII	T	Polymorphism	C	982869	982869	1	C -> T	22	SNP (transition)	0.909	2.3e-64	33		C	T	20
chrVII	T	Polymorphism	C	985745	985745	1	C -> T	8	SNP (transition)	0.5	6.8e-07	20	0.5	C	T	4
chrVII	CGC	Polymorphism	GCG	1006277	1006279	3	GCG -> CGC	49 -> 50	Substitution	1	2.5e-167	35		GCG	CGC	49 -> 50
chrVII	A	Polymorphism	G	1023291	1023291	1	G -> A	26	SNP (transition)	1	4e-89	34		G	A	26
chrVII	T	Polymorphism	C	1051846	1051846	1	C -> T	15	SNP (transition)	0.333	9.3e-11	28	0.6	C	T	5
chrVII	T	Polymorphism	G	1051850	1051850	1	G -> T	13	SNP (transversion)	0.385	1.3e-10	27	0.615	G	T	5
chrVII	T	Polymorphism	C	1055637	1055637	1	C -> T	42	SNP (transition)	1	4e-135	33		C	T	42
chrVII	A	Polymorphism	G	1066753	1066753	1	G -> A	21	SNP (transition)	1	4e-72	34		G	A	21
chrVII	T	Polymorphism	C	1067708	1067708	1	C -> T	49	SNP (transition)	1	1.6e-157	33		C	T	49
chrVII	A	Polymorphism	G	1073443	1073443	1	G -> A	16	SNP (transition)	0.875	4.8e-42	31		G	A	14
chrVII	C	Polymorphism	T	1080777	1080777	1	T -> C	9	SNP (transition)	0.333	4.2e-08	31	0.556	T	C	3
chrVII	G	Polymorphism	C	1090898	1090898	1	C -> G	48	SNP (transversion)	0.333	7.8e-16	17	0.25	C	G	16
chrVII	A	Polymorphism	C	1090898	1090898	1	C -> A	48	SNP (transversion)	0.25	1.9e-09	17	0.25	C	A	12
chrVII	A	Polymorphism	T	1090901	1090901	1	T -> A	60	SNP (transversion)	0.25	7.2e-13	18	0.483	T	A	15
chrVII	A	Polymorphism	G	1090904	1090904	1	G -> A	74	SNP (transition)	0.257	8.8e-20	19	0.459	G	A	19
chrVII	T	Polymorphism	A	1090909	1090909	1	A -> T	104	SNP (transversion)	0.269	2.2e-26	19	0.452	A	T	28
chrVII	T	Polymorphism	G	1090911	1090911	1	G -> T	128	SNP (transversion)	0.266	4.7e-25	16	0.477	G	T	34
chrVII	T	Polymorphism	A	1090912	1090912	1	A -> T	146	SNP (transversion)	0.267	1.3e-28	16	0.425	A	T	39
chrVII	T	Polymorphism	A	1090913	1090913	1	A -> T	176	SNP (transversion)	0.614	3.9e-135	18	0.114	A	T	108
chrVII	T	Polymorphism	C	1090914	1090914	1	C -> T	197	SNP (transition)	0.574	2.6e-125	17	0.127	C	T	113
chrVII	T	Polymorphism	A	1090915	1090915	1	A -> T	221	SNP (transversion)	0.339	5.4e-55	16	0.452	A	T	75
chrVII	T	Polymorphism	G	1090916	1090916	1	G -> T	262	SNP (transversion)	0.328	2e-61	16	0.45	G	T	86
chrVII	T	Polymorphism	G	1090917	1090917	1	G -> T	304	SNP (transversion)	0.635	1.9e-206	16	0.148	G	T	193
chrVII	T	Polymorphism	C	1090922	1090922	1	C -> T	570	SNP (transition)	0.66	0	15	0.033	C	T	376
chrVII	T	Polymorphism	A	1090923	1090923	1	A -> T	637	SNP (transversion)	0.659	0	15	0.135	A	T	420
chrVII	T	Polymorphism	C	1090928	1090928	1	C -> T	1195	SNP (transition)	0.797	0	16	0.016	C	T	953
chrVII	T	Polymorphism	A	1090929	1090929	1	A -> T	1362	SNP (transversion)	0.822	0	17	0.065	A	T	1119

## Sheet: Chr8_Variants_Sc57
Sequence Name	Name	Type	Sequence	Minimum	Maximum	Length	Change	Coverage	Polymorphism Type	Variant Frequency	Variant P-Value (approximate)	Average Quality	Reference Frequency	Reference Nucleotide(s)	Variant Nucleotide(s)	Variant Raw Frequency
chrVIII	A	Polymorphism	C	1	1	1	C -> A	286	SNP (transversion)	0.692	0	25	0.073	C	A	198
chrVIII	C	Polymorphism	A	8	8	1	A -> C	291	SNP (transversion)	0.502	1.2e-279	25	0.162	A	C	146
chrVIII	A	Polymorphism	-	12	11	0	+A	292	Insertion	0.606	0	25			A	177
chrVIII	C	Polymorphism	-	23	22	0	+C	277	Insertion	0.516	3.7e-262	24			C	143
chrVIII		Polymorphism	A	106	106	1	(A)13 -> (A)12	35	Deletion (tandem repeat)	0.857	1.7e-22	10		A		30
chrVIII	C	Polymorphism	T	355	355	1	T -> C	20	SNP (transition)	0.35	1.6e-08	18	0.65	T	C	7
chrVIII	C	Polymorphism	T	1754	1754	1	T -> C	27	SNP (transition)	0.296	5.4e-16	27	0.704	T	C	8
chrVIII	GT	Polymorphism	CC	1789	1790	2	CC -> GT	27	Substitution	0.296	1.4e-17	30		CC	GT	8
chrVIII	GA	Polymorphism	AC	1793	1794	2	AC -> GA	28	Substitution	0.321	5.4e-20	30		AC	GA	9
chrVIII	G	Polymorphism	A	1799	1799	1	A -> G	27	SNP (transition)	0.37	8.3e-23	30	0.63	A	G	10
chrVIII	A	Polymorphism	G	1801	1801	1	G -> A	27	SNP (transition)	0.37	8.4e-26	32	0.63	G	A	10
chrVIII	TT	Polymorphism	GG	1804	1805	2	GG -> TT	27	Substitution	0.333	2.3e-18	27		GG	TT	9
chrVIII	G	Polymorphism	A	1846	1846	1	A -> G	28	SNP (transition)	0.536	3.7e-41	32	0.464	A	G	15
chrVIII	C	Polymorphism	-	2304	2303	0	(C)11 -> (C)12	8	Insertion (tandem repeat)	0.75	1.1e-10	19			C	6
chrVIII	G	Polymorphism	T	8016	8016	1	T -> G	16	SNP (transversion)	0.25	2.8e-08	27	0.75	T	G	4
chrVIII	T	Polymorphism	-	17546	17545	0	(T)11 -> (T)12	14	Insertion (tandem repeat)	0.786	1.8e-34	33			T	11
chrVIII	C	Polymorphism	A	28239	28239	1	A -> C	16	SNP (transversion)	0.25	1.8e-07	26	0.75	A	C	4
chrVIII	C	Polymorphism	A	57986	57986	1	A -> C	29	SNP (transversion)	1	3.2e-102	35		A	C	29
chrVIII	G	Polymorphism	A	75983	75983	1	A -> G	10	SNP (transition)	0.3	4.7e-07	28	0.6	A	G	3
chrVIII		Polymorphism	AT	85516	85517	2	(TA)4 -> (TA)3	26	Deletion (tandem repeat)	0.962	7.8e-32	14		AT		25
chrVIII	A	Polymorphism	G	125832	125832	1	G -> A	13	SNP (transition)	0.385	3.9e-08	21	0.462	G	A	5
chrVIII	A	Polymorphism	T	173118	173118	1	T -> A	17	SNP (transversion)	0.412	7.3e-12	23	0.529	T	A	7
chrVIII	A	Polymorphism	G	173119	173119	1	G -> A	17	SNP (transition)	0.294	1.9e-10	27	0.647	G	A	5
chrVIII	A	Polymorphism	T	173160	173160	1	T -> A	15	SNP (transversion)	0.333	8.5e-07	20	0.667	T	A	5
chrVIII	T	Polymorphism	G	187138	187138	1	G -> T	7	SNP (transversion)	0.429	2.8e-07	27	0.571	G	T	3
chrVIII	G	Polymorphism	A	187146	187146	1	A -> G	7	SNP (transition)	0.429	4.4e-09	34	0.571	A	G	3
chrVIII	T	Polymorphism	A	187152	187152	1	A -> T	7	SNP (transversion)	0.429	4.4e-09	33	0.571	A	T	3
chrVIII	G	Polymorphism	C	187155	187155	1	C -> G	8	SNP (transversion)	0.375	2.2e-07	29	0.625	C	G	3
chrVIII	C	Polymorphism	A	187165	187165	1	A -> C	8	SNP (transversion)	0.375	4.4e-07	27	0.625	A	C	3
chrVIII	T	Polymorphism	C	216123	216123	1	C -> T	61	SNP (transition)	0.328	5.9e-41	28	0.672	C	T	20
chrVIII	A	Polymorphism	C	221432	221432	1	C -> A	12	SNP (transversion)	0.333	1.2e-09	30	0.667	C	A	4
chrVIII	G	Polymorphism	A	222523	222523	1	A -> G	25	SNP (transition)	0.92	6e-65	30		A	G	23
chrVIII	A	Polymorphism	-	222568	222567	0	(A)8 -> (A)9	15	Insertion (tandem repeat)	1	1e-51	35			A	15
chrVIII	A	Polymorphism	G	236942	236942	1	G -> A	7	SNP (transition)	0.429	5.5e-07	26	0.571	G	A	3
chrVIII	A	Polymorphism	G	236987	236987	1	G -> A	7	SNP (transition)	0.571	8.5e-07	20	0.429	G	A	4
chrVIII	A	Polymorphism	C	239278	239278	1	C -> A	21	SNP (transversion)	0.952	2.1e-65	33		C	A	20
chrVIII	A	Polymorphism	G	255923	255923	1	G -> A	14	SNP (transition)	0.286	2.5e-09	29	0.714	G	A	4
chrVIII	A	Polymorphism	-	255923	255922	0	(A)13 -> (A)14	14	Insertion (tandem repeat)	0.5	1.7e-17	29			A	7
chrVIII	A	Polymorphism	G	257896	257896	1	G -> A	13	SNP (transition)	1	3.2e-46	35		G	A	13
chrVIII	T	Polymorphism	G	271852	271852	1	G -> T	11	SNP (transversion)	0.455	4.4e-08	21	0.455	G	T	5
chrVIII	A	Polymorphism	C	276385	276385	1	C -> A	5	SNP (transversion)	0.6	1e-08	30	0.4	C	A	3
chrVIII	T	Polymorphism	A	276446	276446	1	A -> T	6	SNP (transversion)	0.333	9.5e-07	36	0.667	A	T	2
chrVIII	C	Polymorphism	A	276453	276453	1	A -> C	6	SNP (transversion)	0.333	3.8e-07	38	0.667	A	C	2
chrVIII	T	Polymorphism	C	289133	289133	1	C -> T	7	SNP (transition)	0.286	8.4e-07	37	0.714	C	T	2
chrVIII	A	Polymorphism	G	293299	293299	1	G -> A	15	SNP (transition)	0.333	9.2e-10	25	0.6	G	A	5
chrVIII	C	Polymorphism	A	351061	351061	1	A -> C	10	SNP (transversion)	0.3	6e-08	32	0.7	A	C	3
chrVIII	A	Polymorphism	G	365238	365238	1	G -> A	19	SNP (transition)	0.263	1.1e-07	23	0.632	G	A	5
chrVIII		Polymorphism	AT	370566	370567	2	(AT)12 -> (AT)11	18	Deletion (tandem repeat)	0.389	1.6e-07	16		AT		7
chrVIII	G	Polymorphism	C	405729	405729	1	C -> G	3	SNP (transversion)	1	3.2e-11	35		C	G	3
chrVIII	T	Polymorphism	A	405735	405735	1	A -> T	3	SNP (transversion)	1	2.5e-10	33		A	T	3
chrVIII	C	Polymorphism	T	405737	405737	1	T -> C	3	SNP (transition)	1	7.9e-09	27		T	C	3
chrVIII	C	Polymorphism	T	405739	405739	1	T -> C	3	SNP (transition)	1	7.9e-09	27		T	C	3
chrVIII	GGAGTA	Polymorphism	ACTTGT	405742	405747	6	ACTTGT -> GGAGTA	3	Substitution	1	7.9e-09	28		ACTTGT	GGAGTA	3
chrVIII	C	Polymorphism	T	405749	405749	1	T -> C	3	SNP (transition)	1	5e-10	32		T	C	3
chrVIII	TCGGCAGCGTCAG	Polymorphism	ATTATGAGA--TA	405751	405761	11	ATTATGAGATA -> TCGGCAGCGTCAG	3	Insertion	1	7.9e-09	34		ATTATGAGATA	TCGGCAGCGTCAG	3
chrVIII	TGT	Polymorphism	ATG	405763	405765	3	ATG -> TGT	3	Substitution	1	4e-09	32		ATG	TGT	3
chrVIII	T	Polymorphism	A	405767	405767	1	A -> T	3	SNP (transversion)	1	1.3e-10	33		A	T	3
chrVIII	A	Polymorphism	T	405770	405770	1	T -> A	3	SNP (transversion)	1	1.6e-11	37		T	A	3
chrVIII	GA	Polymorphism	AT	405772	405773	2	AT -> GA	3	Substitution	1	7.9e-12	37		AT	GA	3
chrVIII	C	Polymorphism	G	405776	405776	1	G -> C	3	SNP (transversion)	1	7.9e-12	38		G	C	3
chrVIII	G	Polymorphism	-	405779	405778	0	+G	5	Insertion	1	1e-18	37			G	5
chrVIII	A	Polymorphism	G	414154	414154	1	G -> A	16	SNP (transition)	1	6.3e-52	33		G	A	16
chrVIII	A	Polymorphism	G	417054	417054	1	G -> A	22	SNP (transition)	1	1.6e-75	34		G	A	22
chrVIII	A	Polymorphism	T	420523	420523	1	T -> A	20	SNP (transversion)	0.25	1.5e-12	33	0.7	T	A	5
chrVIII		Polymorphism	AT	475953	475954	2	(TA)11 -> (TA)10	23	Deletion (tandem repeat)	1	6.3e-33	14		AT		23
chrVIII	T	Polymorphism	G	480638	480638	1	G -> T	19	SNP (transversion)	0.263	1.1e-07	23	0.737	G	T	5
chrVIII	C	Polymorphism	T	520579	520579	1	T -> C	11	SNP (transition)	0.273	2.1e-08	33	0.727	T	C	3
chrVIII	G	Polymorphism	A	520584	520584	1	A -> G	11	SNP (transition)	0.273	2.6e-09	37	0.727	A	G	3
chrVIII	A	Polymorphism	C	520591	520591	1	C -> A	11	SNP (transversion)	0.273	2.1e-08	34	0.727	C	A	3
chrVIII	G	Polymorphism	A	520595	520595	1	A -> G	12	SNP (transition)	0.25	5.5e-08	33	0.75	A	G	3
chrVIII	T	Polymorphism	C	549529	549529	1	C -> T	9	SNP (transition)	0.444	5e-09	27	0.556	C	T	4
chrVIII	G	Polymorphism	A	549638	549638	1	A -> G	12	SNP (transition)	0.333	7.7e-09	28	0.667	A	G	4
chrVIII	TA	Polymorphism	AC	549640	549641	2	AC -> TA	12	Substitution	0.333	3e-07	24		AC	TA	4
chrVIII	CTGT	Polymorphism	TCAG	549643	549646	4	TCAG -> CTGT	12	Substitution	0.333	1.2e-07	27		TCAG	CTGT	4
chrVIII	CCT	Polymorphism	G--	549648	549648	1	G -> CCT	12	Insertion	0.333	1.2e-07	25		G	CCT	4
chrVIII	T	Polymorphism	A	549659	549659	1	A -> T	12	SNP (transversion)	0.333	1.9e-08	26	0.667	A	T	4
chrVIII	C	Polymorphism	G	549662	549662	1	G -> C	12	SNP (transversion)	0.333	1.2e-07	24	0.667	G	C	4
chrVIII	CC	Polymorphism	TT	549664	549665	2	TT -> CC	12	Substitution	0.333	4.9e-08	26		TT	CC	4
chrVIII	CCTA	Polymorphism	AACT	549668	549671	4	AACT -> CCTA	12	Substitution	0.333	4.9e-08	27		AACT	CCTA	4
chrVIII	G	Polymorphism	T	549673	549673	1	T -> G	12	SNP (transversion)	0.333	4.9e-08	25	0.667	T	G	4
chrVIII	TT	Polymorphism	CA	549800	549801	2	CA -> TT	6	Substitution	0.667	1.5e-09	26		CA	TT	4
chrVIII	TT	Polymorphism	AC	549805	549806	2	AC -> TT	6	Substitution	0.667	2.4e-08	27		AC	TT	4
chrVIII	T	Polymorphism	A	549811	549811	1	A -> T	6	SNP (transversion)	0.667	3.7e-07	19	0.333	A	T	4
chrVIII	T	Polymorphism	C	549817	549817	1	C -> T	5	SNP (transition)	0.6	1.6e-07	26	0.4	C	T	3
chrVIII	T	Polymorphism	G	556931	556931	1	G -> T	11	SNP (transversion)	0.727	3.5e-08	12	0.182	G	T	8
chrVIII	G	Polymorphism	-	556951	556950	0	+G	14	Insertion	0.929	1.7e-16	14			G	13
chrVIII	T	Polymorphism	G	556955	556955	1	G -> T	14	SNP (transversion)	0.714	9.1e-14	16	0.286	G	T	10
chrVIII	T	Polymorphism	-	556968	556967	0	+T	13	Insertion	0.769	2.6e-13	16			T	10
chrVIII	A	Polymorphism	T	557675	557675	1	T -> A	27	SNP (transversion)	0.296	1.3e-13	25	0.704	T	A	8
chrVIII		Polymorphism	T	557792	557792	1	-T	49	Deletion	0.306	1.8e-11	16		T		15
chrVIII		Polymorphism	AT	557793	557794	2	-AT	49	Deletion	0.388	1.5e-14	15		AT		19
chrVIII	T	Polymorphism	-	557795	557794	0	(T)2 -> (T)3	49	Insertion (tandem repeat)	0.286	6.7e-38	35			T	14
chrVIII	T	Polymorphism	-	557795	557794	0	(T)2 -> (T)3	49	Insertion (tandem repeat)	0.265	1.6e-33	35			T	13
chrVIII	G	Polymorphism	A	557814	557814	1	A -> G	49	SNP (transition)	0.367	1.1e-32	26		A	G	18
chrVIII	GC	Polymorphism	AA	557817	557818	2	AA -> GC	49	Substitution	0.367	1.1e-32	27		AA	GC	18
chrVIII	G	Polymorphism	-	557820	557819	0	+G	49	Insertion	0.367	1.7e-34	27			G	18
chrVIII	C	Polymorphism	A	557828	557828	1	A -> C	49	SNP (transversion)	0.347	3e-12	15	0.02	A	C	17
chrVIII	C	Polymorphism	G	557829	557829	1	G -> C	49	SNP (transversion)	0.347	1.9e-15	16		G	C	17
chrVIII	A	Polymorphism	G	557829	557829	1	G -> A	49	SNP (transition)	0.653	4e-87	32		G	A	32
chrVIII	A	Polymorphism	T	557832	557832	1	T -> A	47	SNP (transversion)	0.681	1.9e-94	33		T	A	32
chrVIII	A	Polymorphism	G	557835	557835	1	G -> A	46	SNP (transition)	0.761	4.2e-99	32	0.087	G	A	35
chrVIII	TCG	Polymorphism	AGC	557838	557840	3	AGC -> TCG	43 -> 45	Substitution	77.8% -> 79.1%	5.6e-94	31		AGC	TCG	34 -> 35
chrVIII	CC	Polymorphism	GT	557845	557846	2	GT -> CC	40 -> 41	Substitution	75.6% -> 77.5%	2.2e-91	31		GT	CC	31
chrVIII	T	Polymorphism	A	557853	557853	1	A -> T	37	SNP (transversion)	0.865	1.1e-100	34	0.027	A	T	32
chrVIII	G	Polymorphism	A	557854	557854	1	A -> G	37	SNP (transition)	0.946	2.1e-113	33		A	G	35
chrVIII	T	Polymorphism	A	557857	557857	1	A -> T	37	SNP (transversion)	0.892	3.3e-98	32	0.027	A	T	33
chrVIII	AA	Polymorphism	CT	557860	557861	2	CT -> AA	37 -> 38	Substitution	76.3% -> 78.4%	9.2e-48	22		CT	AA	29
chrVIII	A	Polymorphism	T	557863	557863	1	T -> A	36	SNP (transversion)	0.944	9.9e-90	27	0.056	T	A	34
chrVIII	A	Polymorphism	G	557869	557869	1	G -> A	28	SNP (transition)	0.679	8.1e-34	22	0.214	G	A	19
chrVIII	A	Polymorphism	T	557870	557870	1	T -> A	20	SNP (transversion)	0.5	1.6e-13	18	0.35	T	A	10
chrVIII	T	Polymorphism	A	561027	561027	1	A -> T	11	SNP (transversion)	0.727	1.5e-10	15	0.091	A	T	8
chrVIII	TTT	Polymorphism	CGG	561031	561033	3	CGG -> TTT	14 -> 15	Substitution	85.7% -> 86.7%	1.3e-28	23		CGG	TTT	12 -> 13
chrVIII	T	Polymorphism	C	561035	561035	1	C -> T	17	SNP (transition)	0.941	1.6e-23	16		C	T	16
chrVIII	TCAAGC	Polymorphism	GACGAA	561037	561042	6	GACGAA -> TCAAGC	17 -> 19	Substitution	83.3% -> 88.2%	2.6e-20	21		GACGAA	TCAAGC	15 -> 16
chrVIII	GA	Polymorphism	TT	561044	561045	2	TT -> GA	20	Substitution	0.85	1.1e-31	21		TT	GA	17
chrVIII	G	Polymorphism	A	561047	561047	1	A -> G	20	SNP (transition)	0.9	3e-45	26	0.05	A	G	18
chrVIII	GG	Polymorphism	AT	561050	561051	2	AT -> GG	20	Substitution	0.85	7.5e-40	23		AT	GG	17
chrVIII	A	Polymorphism	T	561053	561053	1	T -> A	20	SNP (transversion)	1	1e-44	22		T	A	20
chrVIII	ACGAG	Polymorphism	TTCCT	561055	561059	5	TTCCT -> ACGAG	20	Substitution	0.8	1.9e-34	24		TTCCT	ACGAG	16
chrVIII	A	Polymorphism	C	561060	561060	1	C -> A	20	SNP (transversion)	0.75	1.5e-26	20		C	A	15
chrVIII	CT	Polymorphism	TG	561063	561064	2	TG -> CT	20	Substitution	0.85	1.4e-43	28		TG	CT	17
chrVIII	ATCG	Polymorphism	TATT	561066	561069	4	TATT -> ATCG	20	Substitution	0.85	1e-42	24		TATT	ATCG	17
chrVIII	T	Polymorphism	A	561071	561071	1	A -> T	24	SNP (transversion)	0.708	1.1e-37	25	0.25	A	T	17
chrVIII	T	Polymorphism	A	561073	561073	1	A -> T	24	SNP (transversion)	0.5	1.1e-26	28	0.167	A	T	12
chrVIII	C	Polymorphism	T	561074	561074	1	T -> C	24	SNP (transition)	0.333	4.6e-18	30	0.375	T	C	8
chrVIII	G	Polymorphism	A	561075	561075	1	A -> G	24	SNP (transition)	0.458	3.1e-26	30	0.25	A	G	11
chrVIII	GG	Polymorphism	AC	561077	561078	2	AC -> GG	24 -> 26	Substitution	30.8% -> 33.3%	1.5e-18	29		AC	GG	8
chrVIII	G	Polymorphism	T	561079	561079	1	T -> G	26	SNP (transversion)	0.462	1.5e-22	25	0.346	T	G	12
chrVIII	CT	Polymorphism	TC	561080	561081	2	TC -> CT	26	Substitution	0.269	3.8e-16	29		TC	CT	7
chrVIII	G	Polymorphism	T	561082	561082	1	T -> G	26	SNP (transversion)	0.269	2.4e-10	23	0.346	T	G	7
chrVIII	C	Polymorphism	T	561082	561082	1	T -> C	26	SNP (transition)	0.308	2.4e-15	26	0.346	T	C	8
chrVIII	G	Polymorphism	C	561084	561084	1	C -> G	26	SNP (transversion)	0.462	9.3e-24	25	0.462	C	G	12
chrVIII	A	Polymorphism	C	561085	561085	1	C -> A	26	SNP (transversion)	0.308	1.5e-18	31	0.308	C	A	8
chrVIII	G	Polymorphism	C	561086	561086	1	C -> G	26	SNP (transversion)	0.423	1.2e-24	28	0.538	C	G	11
chrVIII	T	Polymorphism	G	561088	561088	1	G -> T	26	SNP (transversion)	0.423	1.5e-23	28	0.577	G	T	11
chrVIII	GT	Polymorphism	AG	561089	561090	2	AG -> GT	26 -> 28	Substitution	28.6% -> 30.8%	7.7e-20	33		AG	GT	8
chrVIII	T	Polymorphism	G	561092	561092	1	G -> T	28	SNP (transversion)	0.286	3.1e-18	30	0.571	G	T	8
chrVIII	A	Polymorphism	T	561098	561098	1	T -> A	29	SNP (transversion)	0.345	1.9e-20	27	0.517	T	A	10
chrVIII	T	Polymorphism	G	561936	561936	1	G -> T	7	SNP (transversion)	0.429	2.8e-10	37	0.571	G	T	3
chrVIII	TTT	Polymorphism	ACA	561938	561940	3	ACA -> TTT	7	Substitution	0.429	1.4e-07	34		ACA	TTT	3
chrVIII	T	Polymorphism	G	561942	561942	1	G -> T	8	SNP (transversion)	0.5	1.7e-08	24	0.5	G	T	4
chrVIII	C	Polymorphism	G	561945	561945	1	G -> C	8	SNP (transversion)	0.5	2.8e-11	31	0.5	G	C	4
chrVIII	A	Polymorphism	T	561947	561947	1	T -> A	8	SNP (transversion)	0.5	7e-11	31	0.5	T	A	4
chrVIII	C	Polymorphism	G	561949	561949	1	G -> C	8	SNP (transversion)	0.5	1.1e-09	27	0.5	G	C	4
chrVIII	A	Polymorphism	T	561950	561950	1	T -> A	8	SNP (transversion)	0.375	3.5e-09	34	0.5	T	A	3
chrVIII	GAA	Polymorphism	AGC	561951	561953	3	AGC -> GAA	8	Substitution	0.5	1.8e-10	30		AGC	GAA	4
chrVIII	ACGG	Polymorphism	GTTC	561955	561958	4	GTTC -> ACGG	9 -> 11	Substitution	44.4% -> 50.0%	1.4e-10	27		GTTC	ACGG	4 -> 5
chrVIII	C	Polymorphism	A	561959	561959	1	A -> C	11	SNP (transversion)	0.636	1e-15	25	0.364	A	C	7
chrVIII	AT	Polymorphism	CA	561960	561961	2	CA -> AT	11	Substitution	0.455	1.4e-11	28		CA	AT	5
chrVIII	C	Polymorphism	A	561963	561963	1	A -> C	12	SNP (transversion)	0.417	7.9e-13	30	0.583	A	C	5
chrVIII	A	Polymorphism	C	561967	561967	1	C -> A	12	SNP (transversion)	0.583	1.2e-14	24	0.417	C	A	7
chrVIII	AC	Polymorphism	GG	561969	561970	2	GG -> AC	13	Substitution	0.538	3.2e-19	28		GG	AC	7
chrVIII	TG	Polymorphism	AT	561971	561972	2	AT -> TG	12	Substitution	0.417	7.8e-12	29		AT	TG	5
chrVIII	T	Polymorphism	G	561974	561974	1	G -> T	12	SNP (transversion)	0.417	7.8e-12	28	0.583	G	T	5
chrVIII	T	Polymorphism	A	561977	561977	1	A -> T	12	SNP (transversion)	0.333	1.2e-07	24	0.167	A	T	4
chrVIII	G	Polymorphism	A	561977	561977	1	A -> G	12	SNP (transition)	0.5	5.6e-11	22	0.167	A	G	6
chrVIII	T	Polymorphism	G	561979	561979	1	G -> T	13	SNP (transversion)	0.462	4.1e-10	22	0.154	G	T	6
chrVIII	C	Polymorphism	G	561979	561979	1	G -> C	13	SNP (transversion)	0.385	4e-13	31	0.154	G	C	5
chrVIII	T	Polymorphism	A	561980	561980	1	A -> T	13	SNP (transversion)	0.385	1.3e-11	29	0.077	A	T	5
chrVIII	C	Polymorphism	A	561980	561980	1	A -> C	13	SNP (transversion)	0.538	4e-10	18	0.077	A	C	7
chrVIII	G	Polymorphism	T	561981	561981	1	T -> G	13	SNP (transversion)	0.462	1.7e-12	26	0.154	T	G	6
chrVIII	C	Polymorphism	T	561981	561981	1	T -> C	13	SNP (transition)	0.385	1.3e-12	31	0.154	T	C	5
chrVIII	TC	Polymorphism	GT	561982	561983	2	GT -> TC	13	Substitution	0.462	6.7e-12	25		GT	TC	6
chrVIII	GG	Polymorphism	TC	561984	561985	2	TC -> GG	13	Substitution	0.846	3.1e-25	25		TC	GG	11
chrVIII	GCT	Polymorphism	CAG	561986	561988	3	CAG -> GCT	13	Substitution	0.385	4e-12	29		CAG	GCT	5
chrVIII	CG	Polymorphism	AC	561989	561990	2	AC -> CG	12	Substitution	0.917	1.9e-30	29		AC	CG	11
chrVIII	TC	Polymorphism	G-	561991	561991	1	G -> TC	12	Insertion	0.5	2.3e-13	28		G	TC	6
chrVIII	AG	Polymorphism	GT	561992	561993	2	GT -> AG	12	Substitution	0.917	1.5e-31	29		GT	AG	11
chrVIII	TG	Polymorphism	GA	561995	561996	2	GA -> TG	12	Substitution	0.917	1.5e-31	29		GA	TG	11
chrVIII	G	Polymorphism	T	561998	561998	1	T -> G	12	SNP (transversion)	1	4e-33	27		T	G	12
chrVIII	ATA	Polymorphism	GAT	562000	562002	3	GAT -> ATA	12	Substitution	0.917	1.9e-30	30		GAT	ATA	11
chrVIII	G	Polymorphism	T	562004	562004	1	T -> G	13	SNP (transversion)	0.846	1.6e-28	28	0.077	T	G	11
chrVIII	GACAG	Polymorphism	ATATT	562006	562010	5	ATATT -> GACAG	12 -> 13	Substitution	84.6% -> 92.3%	3.8e-27	26		ATATT	GACAG	11 -> 12
chrVIII	T	Polymorphism	G	562480	562480	1	G -> T	10	SNP (transversion)	0.8	1.8e-17	23	0.2	G	T	8
chrVIII	G	Polymorphism	T	562482	562482	1	T -> G	10	SNP (transversion)	0.4	1.3e-07	23	0.6	T	G	4
chrVIII	G	Polymorphism	-	562567	562566	0	(G)2 -> (G)3	14	Insertion (tandem repeat)	0.714	9.3e-15	17			G	10
chrVIII	G	Polymorphism	T	562583	562583	1	T -> G	14	SNP (transversion)	0.643	3.2e-09	14	0.286	T	G	9

## Sheet: Chr9_Variants_Sc57
Sequence Name	Name	Type	Sequence	Minimum	Maximum	Length	Change	Coverage	Polymorphism Type	Variant Frequency	Variant P-Value (approximate)	Average Quality	Reference Frequency	Reference Nucleotide(s)	Variant Nucleotide(s)	Variant Raw Frequency
chrIX	C	Polymorphism	-	22275	22274	0	+C	21	Insertion	1	7.9e-24	12			C	21
chrIX		Polymorphism	G	23085	23085	1	(G)3 -> (G)2	45	Deletion (tandem repeat)	1	3.2e-14	4		G		45
chrIX	G	Polymorphism	-	23187	23186	0	+G	45	Insertion	0.978	2.4e-34	9			G	44
chrIX	G	Polymorphism	T	23214	23214	1	T -> G	51	SNP (transversion)	0.961	1.4e-51	11		T	G	49
chrIX		Polymorphism	C	23253	23253	1	-C	42	Deletion	0.976	8e-24	6		C		41
chrIX		Polymorphism	C	23264	23264	1	-C	39	Deletion	0.974	4.7e-22	7		C		38
chrIX		Polymorphism	C	23284	23284	1	-C	40	Deletion	1	1e-28	8		C		40
chrIX	C	Polymorphism	T	25586	25586	1	T -> C	38	SNP (transition)	0.395	4.1e-22	21	0.5	T	C	15
chrIX	T	Polymorphism	C	25593	25593	1	C -> T	41	SNP (transition)	0.415	1.1e-28	24	0.561	C	T	17
chrIX	A	Polymorphism	T	25594	25594	1	T -> A	40	SNP (transversion)	0.35	8.7e-27	26	0.525	T	A	14
chrIX	T	Polymorphism	C	27233	27233	1	C -> T	28	SNP (transition)	0.964	1.1e-85	32		C	T	27
chrIX	A	Polymorphism	-	39385	39384	0	(A)11 -> (A)12	11	Insertion (tandem repeat)	0.455	4.6e-17	38			A	5
chrIX	A	Polymorphism	-	57294	57293	0	(A)16 -> (A)17	23	Insertion (tandem repeat)	0.826	1.4e-57	32			A	19
chrIX	C	Polymorphism	A	69562	69562	1	A -> C	10	SNP (transversion)	0.3	9.4e-07	27	0.7	A	C	3
chrIX	A	Polymorphism	T	69585	69585	1	T -> A	8	SNP (transversion)	0.375	1.8e-09	35	0.625	T	A	3
chrIX	T	Polymorphism	A	69649	69649	1	A -> T	5	SNP (transversion)	0.4	1e-06	35	0.6	A	T	2
chrIX	T	Polymorphism	A	69651	69651	1	A -> T	4	SNP (transversion)	0.5	2.4e-07	37	0.5	A	T	2
chrIX	C	Polymorphism	T	69659	69659	1	T -> C	5	SNP (transition)	0.6	4e-08	28	0.4	T	C	3
chrIX	AGCAG	Polymorphism	GTTTC	69661	69665	5	GTTTC -> AGCAG	5	Substitution	0.4	6.3e-07	37		GTTTC	AGCAG	2
chrIX	AG	Polymorphism	TA	69667	69668	2	TA -> AG	5	Substitution	0.4	2.5e-07	38		TA	AG	2
chrIX	G	Polymorphism	T	69671	69671	1	T -> G	5	SNP (transversion)	0.4	2.5e-07	38	0.4	T	G	2
chrIX	G	Polymorphism	T	69672	69672	1	T -> G	5	SNP (transversion)	0.6	5e-09	31	0.4	T	G	3
chrIX	CAT	Polymorphism	TGG	69673	69675	3	TGG -> CAT	5	Substitution	0.4	4e-07	38		TGG	CAT	2
chrIX	C	Polymorphism	A	69677	69677	1	A -> C	5	SNP (transversion)	0.4	6.3e-07	37	0.6	A	C	2
chrIX	G	Polymorphism	T	69678	69678	1	T -> G	5	SNP (transversion)	0.6	1.3e-09	33	0.4	T	G	3
chrIX	A	Polymorphism	C	69679	69679	1	C -> A	5	SNP (transversion)	0.4	6.3e-07	36	0.6	C	A	2
chrIX	C	Polymorphism	A	69684	69684	1	A -> C	8	SNP (transversion)	0.25	7e-07	38	0.625	A	C	2
chrIX	A	Polymorphism	T	69687	69687	1	T -> A	6	SNP (transversion)	0.333	3.8e-07	38	0.5	T	A	2
chrIX	C	Polymorphism	G	69689	69689	1	G -> C	6	SNP (transversion)	0.5	2e-08	30	0.5	G	C	3
chrIX	G	Polymorphism	T	69690	69690	1	T -> G	6	SNP (transversion)	0.333	6e-07	37	0.5	T	G	2
chrIX	G	Polymorphism	T	69691	69691	1	T -> G	6	SNP (transversion)	0.5	1.3e-09	34	0.5	T	G	3
[truncated: 72 more rows]

## Sheet: Chr10_Variants_Sc57
Sequence Name	Name	Type	Sequence	Minimum	Maximum	Length	Change	Coverage	Polymorphism Type	Variant Frequency	Variant P-Value (approximate)	Average Quality	Reference Frequency	Reference Nucleotide(s)	Variant Nucleotide(s)	Variant Raw Frequency
[truncated: 1,089 more rows]

[truncated: 7 more sheets: Chr11_Variants_Sc57, Chr12_Variants_Sc57, Chr13_Variants_Sc57, Chr14_Variants_Sc57, Chr15_Variants_Sc57, Chr16_Variants_Sc57, ChrM_Variants_Sc57]
