# Supplementary material for: Mitochondrial ribosomal proteins involved in tellurite resistance in yeast Saccharomyces cerevisiae
Source: Sci Rep. 2018 Aug 13;8:12022. doi: 10.1038/s41598-018-30479-6 (PMC6089990; doi:10.1038/s41598-018-30479-6)
Supplement: Supplementary file 3 — Supplementary Dataset S2 (Sc57-Te5R) [file 41598_2018_30479_MOESM3_ESM.xlsx]

## Sheet: Chr1_Variants_Sc57_Te5R
Sequence Name	Name	Type	Sequence	Minimum	Maximum	Length	Change	Coverage	Polymorphism Type	Variant Frequency	Variant P-Value (approximate)	Average Quality	Reference Frequency	Reference Nucleotide(s)	Variant Nucleotide(s)	Variant Raw Frequency
chrI	T	Polymorphism	C	33	33	1	C -> T	158	SNP (transition)	0.272	1.3e-73	26	0.449	C	T	43
chrI	T	Polymorphism	C	35	35	1	C -> T	119	SNP (transition)	0.261	8.8e-50	25	0.496	C	T	31
chrI	A	Polymorphism	T	6756	6756	1	T -> A	7	SNP (transversion)	1	2e-22	31		T	A	7
chrI	T	Polymorphism	C	6758	6758	1	C -> T	6	SNP (transition)	0.667	5.9e-10	26	0.167	C	T	4
chrI	A	Polymorphism	T	6759	6759	1	T -> A	6	SNP (transversion)	0.667	1.5e-13	36	0.167	T	A	4
chrI	CT	Polymorphism		6760	6759	0	+CT	5	Insertion	0.4	2.5e-07	38			CT	2
chrI	T	Polymorphism	A	6899	6899	1	A -> T	6	SNP (transversion)	0.333	9.5e-07	37	0.667	A	T	2
chrI	A	Polymorphism	T	6907	6907	1	T -> A	6	SNP (transversion)	0.333	9.5e-07	36	0.667	T	A	2
chrI	G	Polymorphism	A	12529	12529	1	A -> G	49	SNP (transition)	0.347	2.1e-25	22	0.633	A	G	17
chrI	T	Polymorphism	C	12566	12566	1	C -> T	63	SNP (transition)	0.444	7.6e-42	22	0.54	C	T	28
chrI	T	Polymorphism	C	12570	12570	1	C -> T	64	SNP (transition)	0.484	7.6e-54	23	0.516	C	T	31
chrI	T	Polymorphism	C	12572	12572	1	C -> T	68	SNP (transition)	0.368	2e-37	22	0.618	C	T	25
chrI	C	Polymorphism	T	12620	12620	1	T -> C	90	SNP (transition)	0.3	8.6e-43	25	0.667	T	C	27
chrI	C	Polymorphism	T	12668	12668	1	T -> C	106	SNP (transition)	0.321	6.5e-48	23	0.642	T	C	34
chrI	T	Polymorphism	A	12690	12690	1	A -> T	100	SNP (transversion)	0.44	1.3e-64	21	0.5	A	T	44
chrI	T	Polymorphism	C	12716	12716	1	C -> T	93	SNP (transition)	0.344	4.8e-40	20	0.656	C	T	32
chrI	C	Polymorphism	T	12764	12764	1	T -> C	71	SNP (transition)	0.282	1.5e-25	22	0.704	T	C	20
chrI	T	Polymorphism	C	12791	12791	1	C -> T	45	SNP (transition)	0.333	8.7e-21	21	0.667	C	T	15
chrI	A	Polymorphism	G	12793	12793	1	G -> A	46	SNP (transition)	0.348	3.5e-16	18	0.652	G	A	16
chrI	CT	Polymorphism	--	19972	19971	0	+CT	48	Insertion	0.979	2.5e-130	28			CT	47
chrI	T	Polymorphism	C	23686	23686	1	C -> T	12	SNP (transition)	0.25	1.4e-08	35	0.75	C	T	3
chrI	T	Polymorphism	G	23687	23687	1	G -> T	12	SNP (transversion)	0.333	1.9e-08	26	0.583	G	T	4
chrI	T	Polymorphism	A	23688	23688	1	A -> T	12	SNP (transversion)	0.333	3.1e-11	34	0.667	A	T	4
chrI	TT	Polymorphism	AG	23689	23690	2	AG -> TT	12	Substitution	25.0% -> 33.3%	1.4e-08	30		AG	TT	3 -> 4
chrI	CAA	Polymorphism	TTT	23696	23698	3	TTT -> CAA	12	Substitution	0.333	4.9e-12	36		TTT	CAA	4
chrI	A	Polymorphism	G	23703	23703	1	G -> A	9	SNP (transition)	0.444	2e-13	38	0.556	G	A	4
chrI	G	Polymorphism	T	23705	23705	1	T -> G	9	SNP (transversion)	0.556	1.3e-14	33	0.444	T	G	5
chrI	CGGCAT	Polymorphism	TAAATC	23707	23712	6	TAAATC -> CGGCAT	8 -> 9	Substitution	44.4% -> 50.0%	3.2e-12	37		TAAATC	CGGCAT	4
chrI	CG	Polymorphism	AA	23714	23715	2	AA -> CG	6	Substitution	0.667	2.4e-14	38		AA	CG	4
chrI	G	Polymorphism	A	23717	23717	1	A -> G	6	SNP (transition)	0.833	6e-15	30	0.167	A	G	5
chrI	TGTCTT	Polymorphism	AAAAAA	23719	23724	6	AAAAAA -> TGTCTT	6	Substitution	0.667	2.4e-14	36		AAAAAA	TGTCTT	4
chrI	GGGTCTCGTGGGCTCGG	Polymorphism	AAAAAAAAAAA-TTAAAT	23726	23742	17	AAAAAAAAAAATTAAAT -> GGGTCTCGTGGGCTCGG	5 -> 6	Substitution	66.7% -> 80.0%	3.1e-07	36		AAAAAAAAAAATTAAAT	GGGTCTCGTGGGCTCGG	4
chrI	G	Polymorphism	A	23744	23744	1	A -> G	5	SNP (transition)	0.8	7.9e-15	38	0.2	A	G	4
chrI	GTG	Polymorphism	AAA	23747	23749	3	AAA -> GTG	5	Substitution	0.8	7.9e-15	38		AAA	GTG	4
chrI		Polymorphism	A	23751	23751	1	(A)4 -> (A)3	5	Deletion (tandem repeat)	0.8	3.1e-07	19		A		4
chrI	T	Polymorphism	A	23753	23753	1	A -> T	5	SNP (transversion)	0.8	3.2e-15	38	0.2	A	T	4
chrI	A	Polymorphism	T	23755	23755	1	T -> A	6	SNP (transversion)	0.667	2.4e-14	37	0.333	T	A	4
chrI	G	Polymorphism	A	23756	23756	1	A -> G	6	SNP (transition)	0.5	1.6e-10	38	0.333	A	G	3
chrI	AC	Polymorphism	TA	23759	23760	2	TA -> AC	7	Substitution	0.286	8.4e-07	38		TA	AC	2
chrI	A	Polymorphism	G	23780	23780	1	G -> A	12	SNP (transition)	0.25	8.7e-10	38	0.75	G	A	3
chrI	A	Polymorphism	C	25340	25340	1	C -> A	34	SNP (transversion)	1	1e-119	35		C	A	34
chrI	A	Polymorphism	G	25488	25488	1	G -> A	41	SNP (transition)	0.902	7.9e-81	23	0.049	G	A	37
chrI	A	Polymorphism	G	25497	25497	1	G -> A	41	SNP (transition)	0.976	4.1e-87	22	0.024	G	A	40
chrI	T	Polymorphism	C	25506	25506	1	C -> T	43	SNP (transition)	0.953	5.6e-88	23	0.023	C	T	41
chrI	A	Polymorphism	G	25509	25509	1	G -> A	40	SNP (transition)	0.95	1.2e-77	21	0.025	G	A	38
chrI	G	Polymorphism	T	25512	25512	1	T -> G	39	SNP (transversion)	0.846	3.1e-60	20	0.077	T	G	33
chrI	G	Polymorphism	A	25515	25515	1	A -> G	39	SNP (transition)	0.923	3.5e-65	20	0.051	A	G	36
chrI	A	Polymorphism	G	25536	25536	1	G -> A	37	SNP (transition)	0.784	4.6e-54	21	0.189	G	A	29
chrI	G	Polymorphism	A	25542	25542	1	A -> G	37	SNP (transition)	0.784	3.6e-51	21	0.216	A	G	29
chrI	A	Polymorphism	G	25560	25560	1	G -> A	38	SNP (transition)	0.684	6.2e-46	21	0.263	G	A	26
chrI	G	Polymorphism	A	25584	25584	1	A -> G	30	SNP (transition)	0.7	1.3e-35	20	0.3	A	G	21
chrI	A	Polymorphism	G	25611	25611	1	G -> A	27	SNP (transition)	0.37	7.8e-17	23	0.63	G	A	10
chrI	A	Polymorphism	G	25623	25623	1	G -> A	24	SNP (transition)	0.292	3e-09	20	0.708	G	A	7
chrI	C	Polymorphism	G	25872	25872	1	G -> C	20	SNP (transversion)	1	1e-12	7		G	C	20
chrI	C	Polymorphism	T	26058	26058	1	T -> C	45	SNP (transition)	0.978	3.1e-21	6		T	C	44
chrI	C	Polymorphism	T	26103	26103	1	T -> C	44	SNP (transition)	0.977	9.6e-21	5		T	C	43
chrI	A	Polymorphism	G	26121	26121	1	G -> A	44	SNP (transition)	0.955	4.5e-19	5	0.023	G	A	42
chrI	T	Polymorphism	G	26136	26136	1	G -> T	40	SNP (transversion)	0.975	8.7e-19	6	0.025	G	T	39
chrI	A	Polymorphism	T	26144	26144	1	T -> A	40	SNP (transversion)	0.9	2.1e-14	5	0.075	T	A	36
chrI	G	Polymorphism	A	26148	26148	1	A -> G	39	SNP (transition)	0.974	1.5e-14	5	0.026	A	G	38
chrI	A	Polymorphism	G	26151	26151	1	G -> A	36	SNP (transition)	0.889	1.3e-09	5	0.083	G	A	32
chrI	A	Polymorphism	T	26154	26154	1	T -> A	36	SNP (transversion)	0.944	6e-12	4	0.056	T	A	34
chrI	C	Polymorphism	G	26412	26412	1	G -> C	24	SNP (transversion)	0.875	1.1e-22	12	0.083	G	C	21
chrI	A	Polymorphism	G	26565	26565	1	G -> A	16	SNP (transition)	0.75	1.2e-09	11	0.125	G	A	12
chrI	GG	Polymorphism	AA	26568	26569	2	AA -> GG	17	Substitution	0.882	1.1e-13	12		AA	GG	15
chrI	C	Polymorphism	T	26575	26575	1	T -> C	17	SNP (transition)	0.941	1e-18	13	0.059	T	C	16
chrI	AG	Polymorphism	GT	26577	26578	2	GT -> AG	17	Substitution	0.882	3.3e-12	11		GT	AG	15
chrI	C	Polymorphism	G	26588	26588	1	G -> C	17	SNP (transversion)	0.941	1e-18	12		G	C	16
chrI	T	Polymorphism	C	26598	26598	1	C -> T	19	SNP (transition)	1	2e-25	14		C	T	19
chrI	ATG	Polymorphism	GCA	26602	26604	3	GCA -> ATG	19	Substitution	1	1.6e-23	13		GCA	ATG	19
chrI	GC	Polymorphism	AG	26607	26608	2	AG -> GC	19	Substitution	0.842	2.5e-22	14		AG	GC	16
chrI	A	Polymorphism	G	26610	26610	1	G -> A	19	SNP (transition)	1	2e-25	14		G	A	19
chrI	A	Polymorphism	T	26613	26613	1	T -> A	19	SNP (transversion)	0.895	5.1e-24	15		T	A	17
chrI	CA	Polymorphism	TG	26630	26631	2	TG -> CA	18	Substitution	1	4e-24	14		TG	CA	18
chrI	T	Polymorphism	C	26643	26643	1	C -> T	18	SNP (transition)	1	6.3e-26	15		C	T	18
chrI	G	Polymorphism	A	26658	26658	1	A -> G	18	SNP (transition)	0.833	7.3e-19	15	0.056	A	G	15
chrI	A	Polymorphism	G	26700	26700	1	G -> A	13	SNP (transition)	0.692	1.2e-09	13	0.154	G	A	9
chrI	G	Polymorphism	A	26703	26703	1	A -> G	13	SNP (transition)	0.692	9e-09	12		A	G	9
chrI	G	Polymorphism	A	26704	26704	1	A -> G	13	SNP (transition)	0.846	2.9e-14	14	0.077	A	G	11
chrI	C	Polymorphism	T	26710	26710	1	T -> C	14	SNP (transition)	0.929	3.3e-15	12		T	C	13
chrI	A	Polymorphism	T	26732	26732	1	T -> A	9	SNP (transversion)	0.444	4.9e-07	22	0.556	T	A	4
chrI	A	Polymorphism	G	26823	26823	1	G -> A	21	SNP (transition)	0.381	2e-15	25	0.619	G	A	8
chrI	C	Polymorphism	A	26829	26829	1	A -> C	27	SNP (transversion)	0.333	8.6e-15	23	0.556	A	C	9
chrI	A	Polymorphism	G	26835	26835	1	G -> A	33	SNP (transition)	0.364	1.2e-18	22	0.576	G	A	12
chrI	G	Polymorphism	A	26838	26838	1	A -> G	35	SNP (transition)	0.829	1.5e-52	20	0.171	A	G	29
chrI	G	Polymorphism	A	26839	26839	1	A -> G	35	SNP (transition)	0.429	2.4e-18	19	0.571	A	G	15
chrI	C	Polymorphism	T	26846	26846	1	T -> C	40	SNP (transition)	0.9	5.3e-57	18	0.075	T	C	36
chrI	A	Polymorphism	G	26847	26847	1	G -> A	41	SNP (transition)	0.732	2.8e-51	21	0.244	G	A	30
chrI	G	Polymorphism	T	26848	26848	1	T -> G	42	SNP (transversion)	0.881	2e-61	19	0.071	T	G	37
chrI	ATG	Polymorphism	GCA	26872	26874	3	GCA -> ATG	64 -> 66	Substitution	78.1% -> 78.8%	3e-93	20		GCA	ATG	50 -> 52
chrI	G	Polymorphism	A	26877	26877	1	A -> G	71	SNP (transition)	0.873	1.6e-101	19	0.113	A	G	62
chrI	C	Polymorphism	G	26878	26878	1	G -> C	71	SNP (transversion)	0.732	3.4e-67	16	0.056	G	C	52
chrI	A	Polymorphism	G	26880	26880	1	G -> A	71	SNP (transition)	0.831	8.8e-100	19	0.085	G	A	59
chrI	A	Polymorphism	T	26883	26883	1	T -> A	76	SNP (transversion)	0.934	2.7e-121	19	0.053	T	A	71
chrI	T	Polymorphism	C	26896	26896	1	C -> T	87	SNP (transition)	0.862	4.4e-114	18	0.115	C	T	75
chrI	C	Polymorphism	T	26900	26900	1	T -> C	89	SNP (transition)	0.843	1.8e-112	18	0.157	T	C	75
chrI	A	Polymorphism	T	26901	26901	1	T -> A	92	SNP (transversion)	0.978	4e-150	17	0.022	T	A	90
chrI	CA	Polymorphism	TG	26909	26910	2	TG -> CA	97 -> 99	Substitution	27.3% -> 27.8%	8.9e-42	25		TG	CA	27
chrI	G	Polymorphism	C	26923	26923	1	C -> G	110	SNP (transversion)	0.982	2.3e-191	18	0.018	C	G	108
chrI	TG	Polymorphism	AC	26926	26927	2	AC -> TG	111	Substitution	0.261	7e-40	24		AC	TG	29
chrI	G	Polymorphism	A	26931	26931	1	A -> G	115	SNP (transition)	0.965	8.3e-205	20	0.026	A	G	111
chrI	A	Polymorphism	G	26937	26937	1	G -> A	121	SNP (transition)	0.273	4.1e-47	24	0.702	G	A	33
chrI	T	Polymorphism	C	26945	26945	1	C -> T	123	SNP (transition)	0.715	7.9e-120	17	0.276	C	T	88
chrI	A	Polymorphism	T	26946	26946	1	T -> A	123	SNP (transversion)	0.959	1.3e-216	19	0.008	T	A	118
chrI	A	Polymorphism	G	26949	26949	1	G -> A	127	SNP (transition)	0.953	6e-221	19	0.016	G	A	121
chrI	T	Polymorphism	A	26954	26954	1	A -> T	127	SNP (transversion)	0.961	3.8e-224	19		A	T	122
chrI	T	Polymorphism	G	26958	26958	1	G -> T	128	SNP (transversion)	0.805	1e-190	21	0.016	G	T	103
chrI	G	Polymorphism	A	26961	26961	1	A -> G	131	SNP (transition)	0.794	3.1e-160	19	0.183	A	G	104
chrI	T	Polymorphism	A	26964	26964	1	A -> T	131	SNP (transversion)	0.779	5e-186	21	0.031	A	T	102
chrI	T	Polymorphism	G	26970	26970	1	G -> T	132	SNP (transversion)	0.742	4.9e-175	21	0.22	G	T	98
chrI	G	Polymorphism	A	26973	26973	1	A -> G	137	SNP (transition)	0.971	2.7e-246	20	0.007	A	G	133
chrI	A	Polymorphism	G	26979	26979	1	G -> A	138	SNP (transition)	0.783	2.5e-197	21	0.188	G	A	108
chrI	C	Polymorphism	T	26981	26981	1	T -> C	138	SNP (transition)	0.993	6.8e-259	20	0.007	T	C	137
chrI	G	Polymorphism	T	26983	26983	1	T -> G	139	SNP (transversion)	0.971	4.5e-250	19	0.007	T	G	135
chrI	T	Polymorphism	C	26991	26991	1	C -> T	138	SNP (transition)	0.804	3.2e-183	20	0.174	C	T	111
chrI	G	Polymorphism	A	26994	26994	1	A -> G	138	SNP (transition)	0.812	6.7e-197	20	0.167	A	G	112
chrI	C	Polymorphism	T	26997	26997	1	T -> C	140	SNP (transition)	0.757	7.6e-191	21	0.186	T	C	106
chrI	T	Polymorphism	A	27027	27027	1	A -> T	133	SNP (transversion)	0.94	1.8e-238	20		A	T	125
chrI	T	Polymorphism	C	27031	27031	1	C -> T	134	SNP (transition)	0.97	1.2e-240	20	0.022	C	T	130
chrI	CA	Polymorphism	TG	27035	27036	2	TG -> CA	128 -> 132	Substitution	96.9% -> 97.0%	1.2e-249	21		TG	CA	124 -> 128
chrI	T	Polymorphism	C	27044	27044	1	C -> T	123	SNP (transition)	0.902	1e-217	22	0.073	C	T	111
chrI	T	Polymorphism	A	27060	27060	1	A -> T	119	SNP (transversion)	0.916	1.2e-215	22		A	T	109
chrI	A	Polymorphism	G	27063	27063	1	G -> A	118	SNP (transition)	0.932	6.9e-220	22	0.068	G	A	110
chrI	G	Polymorphism	A	27072	27072	1	A -> G	115	SNP (transition)	0.852	3.2e-206	24	0.13	A	G	98
chrI	A	Polymorphism	G	27075	27075	1	G -> A	111	SNP (transition)	0.937	5.2e-219	23	0.054	G	A	104
chrI	TA	Polymorphism	CG	27080	27081	2	CG -> TA	109	Substitution	0.862	3.5e-205	24		CG	TA	94
chrI	A	Polymorphism	G	27084	27084	1	G -> A	104	SNP (transition)	0.942	5.9e-217	24	0.048	G	A	98
chrI	C	Polymorphism	T	27090	27090	1	T -> C	95	SNP (transition)	0.789	5.1e-168	26	0.179	T	C	75
chrI	C	Polymorphism	T	27099	27099	1	T -> C	86	SNP (transition)	0.872	7.6e-190	28	0.07	T	C	75
chrI	G	Polymorphism	A	27105	27105	1	A -> G	85	SNP (transition)	0.847	2.9e-180	27	0.071	A	G	72
chrI	G	Polymorphism	A	27114	27114	1	A -> G	77	SNP (transition)	0.312	1.9e-43	26	0.662	A	G	24
chrI	A	Polymorphism	G	27117	27117	1	G -> A	73	SNP (transition)	0.301	3.3e-35	25	0.685	G	A	22
chrI	C	Polymorphism	T	27126	27126	1	T -> C	74	SNP (transition)	0.919	7.3e-183	29	0.054	T	C	68
chrI	G	Polymorphism	C	27129	27129	1	C -> G	74	SNP (transversion)	0.73	5.8e-145	30		C	G	54
chrI	G	Polymorphism	T	37276	37276	1	T -> G	11	SNP (transversion)	0.273	1.6e-07	31	0.636	T	G	3
chrI	A	Polymorphism	G	43875	43875	1	G -> A	46	SNP (transition)	0.913	4.1e-134	34	0.022	G	A	42
chrI	T	Polymorphism	A	45610	45610	1	A -> T	16	SNP (transversion)	0.25	2.8e-08	27	0.75	A	T	4
chrI	T	Polymorphism	A	45621	45621	1	A -> T	18	SNP (transversion)	0.278	7.7e-07	20	0.667	A	T	5
chrI	T	Polymorphism	A	45622	45622	1	A -> T	18	SNP (transversion)	0.389	1.6e-07	16	0.556	A	T	7
chrI	T	Polymorphism	C	45623	45623	1	C -> T	18	SNP (transition)	0.333	9.5e-07	17	0.611	C	T	6
chrI	T	Polymorphism	C	45628	45628	1	C -> T	18	SNP (transition)	0.389	3.3e-08	17	0.611	C	T	7
chrI	T	Polymorphism	G	45630	45630	1	G -> T	19	SNP (transversion)	0.421	6.9e-12	20	0.579	G	T	8
chrI	T	Polymorphism	C	45634	45634	1	C -> T	20	SNP (transition)	0.35	7.8e-08	17	0.55	C	T	7
chrI	T	Polymorphism	A	73409	73409	1	A -> T	2	SNP (transversion)	1	1.6e-07	34		A	T	2
chrI	AG	Polymorphism	TA	73417	73418	2	TA -> AG	4	Substitution	1	6.3e-10	26		TA	AG	4
chrI	C	Polymorphism	A	73419	73419	1	A -> C	4	SNP (transversion)	0.75	1e-09	33	0.25	A	C	3
chrI	T	Polymorphism	G	73421	73421	1	G -> T	5	SNP (transversion)	0.6	3.2e-10	35	0.2	G	T	3
chrI	C	Polymorphism	T	73422	73422	1	T -> C	5	SNP (transition)	0.8	5e-14	35	0.2	T	C	4
chrI	G	Polymorphism	T	73424	73424	1	T -> G	5	SNP (transversion)	1	3.2e-16	31		T	G	5
chrI	A	Polymorphism	T	73425	73425	1	T -> A	5	SNP (transversion)	0.6	1.6e-07	26	0.2	T	A	3
chrI	T	Polymorphism	C	73426	73426	1	C -> T	5	SNP (transition)	0.8	2e-10	27	0.2	C	T	4
chrI	G	Polymorphism	T	73427	73427	1	T -> G	5	SNP (transversion)	0.8	1.3e-09	25		T	G	4
chrI	T	Polymorphism	A	73428	73428	1	A -> T	5	SNP (transversion)	0.8	7.9e-11	27	0.2	A	T	4
chrI	G	Polymorphism	T	73429	73429	1	T -> G	5	SNP (transversion)	0.4	1e-06	36	0.4	T	G	2
chrI	T	Polymorphism	A	73432	73432	1	A -> T	5	SNP (transversion)	0.6	1.3e-09	33	0.2	A	T	3
chrI	G	Polymorphism	T	73441	73441	1	T -> G	6	SNP (transversion)	0.5	7.9e-08	28	0.5	T	G	3
chrI	A	Polymorphism	C	101281	101281	1	C -> A	11	SNP (transversion)	0.364	5e-07	23	0.636	C	A	4
chrI		Polymorphism	CTT	126880	126882	3	-CTT	17	Deletion	0.765	1.3e-15	15		CTT		13
chrI	A	Polymorphism	T	141030	141030	1	T -> A	28	SNP (transversion)	1	6.3e-40	14		T	A	28
chrI	T	Polymorphism	A	141135	141135	1	A -> T	39	SNP (transversion)	1	3.2e-98	25		A	T	39
chrI	C	Polymorphism	A	142766	142766	1	A -> C	9	SNP (transversion)	0.333	2.1e-08	33	0.667	A	C	3
chrI	T	Polymorphism	A	163726	163726	1	A -> T	34	SNP (transversion)	0.265	4.2e-11	21	0.618	A	T	9
chrI	TTTTTT	Polymorphism	CGA--GGA	163728	163733	6	CGAGGA -> TTTTTT	38 -> 40	Substitution	44.7% -> 48.7%	4.3e-34	26		CGAGGA	TTTTTT	17 -> 19
chrI	TTCA	Polymorphism	AGAG	163735	163738	4	AGAG -> TTCA	39 -> 40	Substitution	43.6% -> 45.0%	5.5e-28	26		AGAG	TTCA	17 -> 18
chrI	A	Polymorphism	T	163739	163739	1	T -> A	41	SNP (transversion)	0.561	3.1e-49	27	0.366	T	A	23
chrI	G	Polymorphism	C	163740	163740	1	C -> G	41	SNP (transversion)	0.463	7.7e-56	36	0.439	C	G	19
chrI	AGAA	Polymorphism	TCG-C	163742	163745	4	TCGC -> AGAA	40	Substitution	0.475	2.1e-50	32		TCGC	AGAA	19
chrI		Polymorphism	T	163751	163751	1	-T	43	Deletion	0.442	1.2e-17	16		T		19
chrI	A	Polymorphism	G	163753	163753	1	G -> A	43	SNP (transition)	0.465	9.5e-55	34	0.326	G	A	20
chrI	A	Polymorphism	G	163755	163755	1	G -> A	44	SNP (transition)	0.568	1.4e-58	28	0.364	G	A	25
chrI	CG	Polymorphism	TA	163756	163757	2	TA -> CG	44 -> 45	Substitution	46.7% -> 47.7%	2e-51	32		TA	CG	21
chrI	G	Polymorphism	T	163759	163759	1	T -> G	41	SNP (transversion)	0.561	3.1e-49	26	0.268	T	G	23
chrI	A	Polymorphism	G	163760	163760	1	G -> A	43	SNP (transition)	0.512	3.7e-37	22	0.209	G	A	22
chrI	T	Polymorphism	G	163761	163761	1	G -> T	40	SNP (transversion)	0.65	9.1e-66	30	0.1	G	T	26
chrI	G	Polymorphism	A	163762	163762	1	A -> G	42	SNP (transition)	0.524	1.3e-61	33	0.19	A	G	22
chrI	C	Polymorphism	A	163764	163764	1	A -> C	40	SNP (transversion)	0.9	2.3e-89	26	0.05	A	C	36
chrI	TT	Polymorphism	AA	163765	163766	2	AA -> TT	41	Substitution	0.585	3.9e-60	28		AA	TT	24
chrI	A	Polymorphism	C	163767	163767	1	C -> A	42	SNP (transversion)	0.69	1.2e-68	27	0.024	C	A	29
chrI	G	Polymorphism	C	163768	163768	1	C -> G	43	SNP (transversion)	0.884	3.7e-82	24	0.047	C	G	38
chrI	G	Polymorphism	C	163769	163769	1	C -> G	45	SNP (transversion)	0.644	5e-73	29	0.067	C	G	29
chrI	GT	Polymorphism	AA	163770	163771	2	AA -> GT	44 -> 45	Substitution	84.4% -> 86.4%	2.8e-84	24		AA	GT	38
chrI	A	Polymorphism	C	163772	163772	1	C -> A	45	SNP (transversion)	0.267	1.3e-07	15	0.622	C	A	12
chrI	T	Polymorphism	A	163776	163776	1	A -> T	47	SNP (transversion)	0.894	1.5e-99	25	0.043	A	T	42
chrI	G	Polymorphism	T	163777	163777	1	T -> G	47	SNP (transversion)	0.638	2.6e-66	27		T	G	30
chrI	C	Polymorphism	T	163777	163777	1	T -> C	47	SNP (transition)	0.319	1.3e-14	17		T	C	15
chrI	T	Polymorphism	G	163781	163781	1	G -> T	47	SNP (transversion)	0.553	7.6e-58	28	0.043	G	T	26
chrI	A	Polymorphism	G	163781	163781	1	G -> A	47	SNP (transition)	0.319	5.1e-09	13	0.043	G	A	15
chrI	G	Polymorphism	T	163782	163782	1	T -> G	48	SNP (transversion)	0.354	5.3e-14	15	0.063	T	G	17
chrI	C	Polymorphism	T	163782	163782	1	T -> C	48	SNP (transition)	0.542	1.7e-57	27	0.063	T	C	26
chrI	G	Polymorphism	T	163783	163783	1	T -> G	49	SNP (transversion)	0.571	3.8e-71	30	0.102	T	G	28
chrI	C	Polymorphism	T	163783	163783	1	T -> C	49	SNP (transition)	0.327	1.2e-12	16	0.102	T	C	16
chrI	TC	Polymorphism		163785	163784	0	(TC)2 -> (TC)3	49	Insertion (tandem repeat)	0.265	6.1e-13	19			TC	13
chrI	A	Polymorphism	T	163822	163822	1	T -> A	71	SNP (transversion)	0.296	4.2e-19	18	0.606	T	A	21
chrI		Polymorphism	C	183389	183389	1	-C	47	Deletion	1	7.9e-62	14		C		47
chrI	G	Polymorphism	T	199811	199811	1	T -> G	8	SNP (transversion)	1	6.3e-24	29		T	G	8
chrI	A	Polymorphism	G	204561	204561	1	G -> A	32	SNP (transition)	0.281	4.6e-07	16	0.688	G	A	9
chrI	C	Polymorphism	T	204575	204575	1	T -> C	44	SNP (transition)	0.318	1.7e-08	14	0.659	T	C	14
chrI	G	Polymorphism	T	204579	204579	1	T -> G	45	SNP (transversion)	0.311	4.1e-07	13	0.644	T	G	14
chrI	A	Polymorphism	G	204581	204581	1	G -> A	45	SNP (transition)	0.333	5.6e-08	13	0.622	G	A	15
chrI	C	Polymorphism	T	204590	204590	1	T -> C	46	SNP (transition)	0.5	7.5e-08	8	0.478	T	C	23
chrI	A	Polymorphism	G	204593	204593	1	G -> A	47	SNP (transition)	0.723	1.4e-14	7	0.277	G	A	34
chrI	TG	Polymorphism	CA	204605	204606	2	CA -> TG	47 -> 48	Substitution	83.0% -> 83.3%	2.8e-20	8		CA	TG	39 -> 40
chrI	A	Polymorphism	G	204610	204610	1	G -> A	48	SNP (transition)	0.5	1.9e-14	11	0.5	G	A	24
chrI	T	Polymorphism	A	204623	204623	1	A -> T	54	SNP (transversion)	0.963	2.6e-39	8	0.037	A	T	52
chrI	T	Polymorphism	C	204626	204626	1	C -> T	55	SNP (transition)	0.927	2.8e-36	8	0.055	C	T	51
chrI	GC	Polymorphism	C-T	204628	204629	2	CT -> GC	56	Substitution	0.857	6.1e-32	8		CT	GC	48
chrI	CAT	Polymorphism	TGC	204632	204634	3	TGC -> CAT	59 -> 60	Substitution	84.7% -> 85.0%	9.7e-31	9		TGC	CAT	50 -> 51
chrI	A	Polymorphism	G	204638	204638	1	G -> A	67	SNP (transition)	0.97	5.4e-56	10	0.03	G	A	65
chrI	G	Polymorphism	C	204648	204648	1	C -> G	70	SNP (transversion)	0.957	1.8e-56	10		C	G	67
chrI	CT	Polymorphism	AC	204658	204659	2	AC -> CT	74	Substitution	0.946	2.2e-69	10		AC	CT	70
chrI	G	Polymorphism	A	204661	204661	1	A -> G	77	SNP (transition)	0.987	2.7e-67	10		A	G	76
chrI	CC	Polymorphism	TT	204667	204668	2	TT -> CC	77	Substitution	0.883	1.2e-61	10		TT	CC	68
chrI	T	Polymorphism	C	204671	204671	1	C -> T	77	SNP (transition)	0.87	3.9e-56	10	0.091	C	T	67
chrI	T	Polymorphism	C	204707	204707	1	C -> T	71	SNP (transition)	0.324	3.2e-13	14	0.662	C	T	23
chrI	C	Polymorphism	T	204713	204713	1	T -> C	71	SNP (transition)	0.901	6.4e-56	11	0.085	T	C	64
chrI	C	Polymorphism	T	204725	204725	1	T -> C	67	SNP (transition)	0.448	2.3e-13	11	0.537	T	C	30
chrI	A	Polymorphism	G	204728	204728	1	G -> A	67	SNP (transition)	1	1e-67	10		G	A	67
chrI	TG	Polymorphism	CA	204740	204741	2	CA -> TG	67	Substitution	1	1e-67	11		CA	TG	67
chrI	A	Polymorphism	G	204745	204745	1	G -> A	66	SNP (transition)	0.288	3.5e-10	14	0.712	G	A	19
chrI	T	Polymorphism	A	204758	204758	1	A -> T	63	SNP (transversion)	0.968	1.3e-64	11		A	T	61
chrI	T	Polymorphism	C	204761	204761	1	C -> T	62	SNP (transition)	0.984	4.5e-66	11		C	T	61
chrI	G	Polymorphism	C	204763	204763	1	C -> G	61	SNP (transversion)	0.803	1.3e-47	12		C	G	49
chrI	C	Polymorphism	T	204764	204764	1	T -> C	61	SNP (transition)	0.984	5.6e-65	11		T	C	60
chrI	CAT	Polymorphism	TGC	204767	204769	3	TGC -> CAT	59	Substitution	0.949	5.3e-57	11		TGC	CAT	56
chrI	A	Polymorphism	G	204773	204773	1	G -> A	61	SNP (transition)	0.984	5.5e-59	11		G	A	60
chrI	C	Polymorphism	T	204782	204782	1	T -> C	52	SNP (transition)	0.308	3.5e-12	15	0.692	T	C	16
chrI	G	Polymorphism	C	204783	204783	1	C -> G	52	SNP (transversion)	0.942	1.2e-40	9	0.038	C	G	49
chrI	A	Polymorphism	G	204785	204785	1	G -> A	48	SNP (transition)	0.292	9.8e-07	12	0.646	G	A	14
chrI	C	Polymorphism	A	204793	204793	1	A -> C	44	SNP (transversion)	0.909	6.9e-28	8	0.091	A	C	40
chrI	G	Polymorphism	A	204796	204796	1	A -> G	43	SNP (transition)	0.953	1.2e-26	8		A	G	41
chrI	C	Polymorphism	T	204803	204803	1	T -> C	40	SNP (transition)	0.925	1.5e-26	9	0.05	T	C	37
chrI	A	Polymorphism	C	204806	204806	1	C -> A	37	SNP (transversion)	0.324	1.4e-07	14	0.108	C	A	12
chrI	A	Polymorphism	T	204812	204812	1	T -> A	36	SNP (transversion)	0.333	1e-07	14	0.611	T	A	12
chrI	A	Polymorphism	C	204818	204818	1	C -> A	31	SNP (transversion)	0.355	1.7e-07	14	0.581	C	A	11
chrI	A	Polymorphism	T	204822	204822	1	T -> A	30	SNP (transversion)	0.3	3.5e-08	16	0.667	T	A	9
chrI	G	Polymorphism	C	204959	204959	1	C -> G	14	SNP (transversion)	0.857	3.5e-19	17		C	G	12
chrI	C	Polymorphism	T	204980	204980	1	T -> C	16	SNP (transition)	0.938	1.6e-26	18	0.063	T	C	15
chrI	A	Polymorphism	G	204998	204998	1	G -> A	15	SNP (transition)	0.8	4.2e-16	16	0.2	G	A	12
chrI	A	Polymorphism	C	205050	205050	1	C -> A	13	SNP (transversion)	0.769	2.8e-18	21		C	A	10
chrI		Polymorphism	TGGAAC	205059	205064	6	-TGGAAC	10	Deletion	0.5	2.4e-07	19		TGGAAC		5
chrI	T	Polymorphism	A	205066	205066	1	A -> T	10	SNP (transversion)	0.3	9.5e-10	37	0.3	A	T	3
chrI	T	Polymorphism	A	205068	205068	1	A -> T	10	SNP (transversion)	0.3	9.5e-10	37	0.3	A	T	3
chrI	A	Polymorphism	T	205072	205072	1	T -> A	10	SNP (transversion)	0.7	1.5e-24	38	0.3	T	A	7
chrI	ACA	Polymorphism	CTC	205076	205078	3	CTC -> ACA	10	Substitution	0.7	1.5e-24	36		CTC	ACA	7
chrI	CTCCGAG	Polymorphism	ACATCCA	205080	205086	7	ACATCCA -> CTCCGAG	9 -> 10	Substitution	70.0% -> 77.8%	1.1e-23	37		ACATCCA	CTCCGAG	7
chrI	CC	Polymorphism	TG	205088	205089	2	TG -> CC	7	Substitution	1	3.2e-25	36		TG	CC	7
chrI	CGA	Polymorphism	AAT	205091	205093	3	AAT -> CGA	7	Substitution	1	1.3e-26	37		AAT	CGA	7
chrI	CTAA	Polymorphism	ACC	205098	205100	3	ACC -> CTAA	7	Insertion	1	6.3e-26	37		ACC	CTAA	7
chrI	A	Polymorphism	T	205102	205102	1	T -> A	7	SNP (transversion)	1	1.3e-26	38		T	A	7
chrI	T	Polymorphism	C	205105	205105	1	C -> T	7	SNP (transition)	0.857	7e-15	26	0.143	C	T	6
chrI	TC	Polymorphism	G...	205107	>205107	>1	G -> TC	7	Insertion	1	1.6e-24	36		G	TC	7
chrI	TGCCGTC	Polymorphism	CCAACGG	205111	205117	7	CCAACGG -> TGCCGTC	7	Substitution	1	3.2e-25	36		CCAACGG	TGCCGTC	7
chrI	CTG	Polymorphism	TGC	205120	205122	3	TGC -> CTG	7	Substitution	1	3.2e-25	36		TGC	CTG	7
chrI	TTGAA	Polymorphism	AACTG	205124	205128	5	AACTG -> TTGAA	7	Substitution	1	1.3e-12	26		AACTG	TTGAA	7
chrI	AA	Polymorphism	TG	205130	205131	2	TG -> AA	7	Substitution	1	1.3e-19	29		TG	AA	7
chrI	AA	Polymorphism	CC	205135	205136	2	CC -> AA	7	Substitution	1	2e-22	31		CC	AA	7
chrI	G	Polymorphism	A	205313	205313	1	A -> G	16	SNP (transition)	1	1e-08	6		A	G	16
chrI	G	Polymorphism	C	205499	205499	1	C -> G	24	SNP (transversion)	0.958	8.1e-18	9		C	G	23
chrI	A	Polymorphism	C	205519	205519	1	C -> A	23	SNP (transversion)	0.957	4.9e-17	8		C	A	22
chrI	C	Polymorphism	T	206126	206126	1	T -> C	31	SNP (transition)	0.968	3.1e-86	30		T	C	30
chrI	C	Polymorphism	A	206129	206129	1	A -> C	31	SNP (transversion)	0.968	3.1e-86	30	0.032	A	C	30
chrI	T	Polymorphism	G	206132	206132	1	G -> T	30	SNP (transversion)	1	1e-84	29		G	T	30
chrI	T	Polymorphism	C	206144	206144	1	C -> T	31	SNP (transition)	0.935	3.7e-82	29	0.032	C	T	29
chrI	CAC	Polymorphism	GCA	206177	206179	3	GCA -> CAC	31	Substitution	0.935	3.1e-83	29		GCA	CAC	29
chrI	T	Polymorphism	C	208221	208221	1	C -> T	12	SNP (transition)	0.25	1.4e-08	35	0.75	C	T	3
chrI	T	Polymorphism	A	210818	210818	1	A -> T	26	SNP (transversion)	0.962	8.2e-82	34	0.038	A	T	25
chrI	C	Polymorphism	T	211019	211019	1	T -> C	36	SNP (transition)	1	2.5e-112	31		T	C	36
chrI		Polymorphism	T	212089	212089	1	-T	45	Deletion	1	3.2e-14	4		T		45
chrI	G	Polymorphism	A	213976	213976	1	A -> G	11	SNP (transition)	0.364	8.1e-08	25	0.364	A	G	4
chrI	T	Polymorphism	A	213984	213984	1	A -> T	34	SNP (transversion)	0.353	2.1e-11	17	0.529	A	T	12
chrI	A	Polymorphism	C	213985	213985	1	C -> A	37	SNP (transversion)	0.432	2.3e-13	14	0.081	C	A	16
chrI	T	Polymorphism	C	213986	213986	1	C -> T	42	SNP (transition)	0.357	1.4e-12	16	0.167	C	T	15
chrI	G	Polymorphism	C	213986	213986	1	C -> G	42	SNP (transversion)	0.286	1.8e-12	18	0.167	C	G	12
chrI	T	Polymorphism	A	213987	213987	1	A -> T	52	SNP (transversion)	0.5	5.3e-33	18	0.404	A	T	26
chrI	T	Polymorphism	C	213989	213989	1	C -> T	79	SNP (transition)	0.342	1.8e-23	16	0.089	C	T	27
chrI	T	Polymorphism	G	214130	214130	1	G -> T	65	SNP (transversion)	0.338	4.7e-54	32	0.4	G	T	22
chrI	A	Polymorphism	G	223047	223047	1	G -> A	20	SNP (transition)	0.25	1.5e-13	35	0.7	G	A	5
chrI	T	Polymorphism	A	223048	223048	1	A -> T	23	SNP (transversion)	0.261	1e-16	35	0.652	A	T	6
chrI	A	Polymorphism	T	223194	223194	1	T -> A	67	SNP (transversion)	0.284	1.8e-13	16	0.418	T	A	19
chrI	C	Polymorphism	T	223195	223195	1	T -> C	51	SNP (transition)	0.275	9.1e-17	21	0.333	T	C	14
chrI	A	Polymorphism	T	223195	223195	1	T -> A	51	SNP (transversion)	0.294	1.9e-15	18	0.333	T	A	15
chrI	A	Polymorphism	T	223196	223196	1	T -> A	38	SNP (transversion)	0.316	4.6e-13	18	0.289	T	A	12
chrI	C	Polymorphism	T	223198	223198	1	T -> C	22	SNP (transition)	0.318	7.2e-09	19	0.227	T	C	7
chrI	A	Polymorphism	T	223198	223198	1	T -> A	22	SNP (transversion)	0.409	4.4e-13	21	0.227	T	A	9
chrI	T	Polymorphism	C	228935	228935	1	C -> T	43	SNP (transition)	0.953	5.7e-129	33		C	T	41
chrI	G	Polymorphism	T	230159	230159	1	T -> G	5	SNP (transversion)	0.4	1e-06	35	0.6	T	G	2
chrI	T	Polymorphism	G	230174	230174	1	G -> T	11	SNP (transversion)	0.273	6.5e-07	28	0.727	G	T	3
chrI	T	Polymorphism	G	230181	230181	1	G -> T	22	SNP (transversion)	0.273	1.9e-14	32	0.5	G	T	6
chrI		Polymorphism	G	230184	230184	1	-G	31	Deletion	1	4e-44	14		G		31
chrI	A	Polymorphism	G	230186	230186	1	G -> A	40	SNP (transition)	0.275	2.8e-23	30	0.45	G	A	11
chrI	A	Polymorphism	T	230187	230187	1	T -> A	56	SNP (transversion)	0.339	2e-37	27	0.571	T	A	19
chrI	T	Polymorphism	G	230188	230188	1	G -> T	66	SNP (transversion)	0.258	1.2e-34	29	0.409	G	T	17
chrI	A	Polymorphism	G	230188	230188	1	G -> A	66	SNP (transition)	0.258	9.7e-40	32	0.409	G	A	17
chrI	T	Polymorphism	G	230191	230191	1	G -> T	117	SNP (transversion)	0.291	7.7e-70	29	0.479	G	T	34
chrI	A	Polymorphism	G	230192	230192	1	G -> A	144	SNP (transition)	0.271	1.3e-74	29	0.451	G	A	39
chrI	A	Polymorphism	G	230194	230194	1	G -> A	195	SNP (transition)	0.251	1.4e-86	28	0.446	G	A	49
chrI	CTTTTC	Polymorphism	...C...	<126870	>126870	>1	C -> CTTTTC	12	Insertion	0.5	1.5e-20	37		C	CTTTTC	6

## Sheet: Chr2_Variants_Sc57_Te5R
Sequence Name	Name	Type	Sequence	Minimum	Maximum	Length	Change	Coverage	Polymorphism Type	Variant Frequency	Variant P-Value (approximate)	Average Quality	Reference Frequency	Reference Nucleotide(s)	Variant Nucleotide(s)	Variant Raw Frequency
chrII	G	Polymorphism	T	222	222	1	T -> G	37	SNP (transversion)	0.27	3e-14	23	0.703	T	G	10
chrII	G	Polymorphism	T	228	228	1	T -> G	38	SNP (transversion)	0.263	4e-14	22	0.711	T	G	10
chrII	T	Polymorphism	C	1187	1187	1	C -> T	34	SNP (transition)	0.265	9.3e-14	23	0.706	C	T	9
chrII	C	Polymorphism	A	2263	2263	1	A -> C	27	SNP (transversion)	0.296	4e-08	17	0.667	A	C	8
chrII	A	Polymorphism	C	2335	2335	1	C -> A	17	SNP (transversion)	0.294	5.8e-08	23	0.706	C	A	5
chrII	C	Polymorphism	G	6440	6440	1	G -> C	48	SNP (transversion)	0.979	9.5e-98	21		G	C	47
chrII	AA	Polymorphism	GG	7510	7511	2	GG -> AA	11	Substitution	1	1e-33	31		GG	AA	11
chrII		Polymorphism	A	7915	7915	1	(A)3 -> (A)2	27	Deletion (tandem repeat)	1	1.6e-38	15		A		27
chrII	G	Polymorphism	T	15101	15101	1	T -> G	17	SNP (transversion)	1	4e-55	33		T	G	17
chrII	T	Polymorphism	G	15510	15510	1	G -> T	25	SNP (transversion)	0.96	9.9e-74	32	0.04	G	T	24
chrII	G	Polymorphism	A	15518	15518	1	A -> G	27	SNP (transition)	0.963	6.8e-93	37		A	G	26
chrII	T	Polymorphism	C	16380	16380	1	C -> T	35	SNP (transition)	0.943	3.8e-110	34	0.029	C	T	33
chrII	G	Polymorphism	A	16392	16392	1	A -> G	33	SNP (transition)	0.939	2.6e-100	33	0.03	A	G	31
chrII	T	Polymorphism	C	30012	30012	1	C -> T	51	SNP (transition)	1	5e-118	23		C	T	51
chrII	G	Polymorphism	A	30050	30050	1	A -> G	53	SNP (transition)	0.962	1.1e-104	21	0.038	A	G	51
chrII	C	Polymorphism	T	30210	30210	1	T -> C	40	SNP (transition)	0.975	1.6e-26	8		T	C	39
chrII	T	Polymorphism	G	30658	30658	1	G -> T	27	SNP (transversion)	0.963	1.6e-30	13	0.037	G	T	26
chrII	C	Polymorphism	T	30660	30660	1	T -> C	27	SNP (transition)	0.889	3.8e-26	12	0.037	T	C	24
chrII	A	Polymorphism	G	30723	30723	1	G -> A	24	SNP (transition)	1	1e-12	6		G	A	24
chrII	A	Polymorphism	G	30754	30754	1	G -> A	20	SNP (transition)	1	1e-08	5		G	A	20
chrII	G	Polymorphism	C	30848	30848	1	C -> G	20	SNP (transversion)	1	1e-12	6		C	G	20
chrII	G	Polymorphism	A	33075	33075	1	A -> G	58	SNP (transition)	0.552	8.4e-71	28	0.362	A	G	32
chrII	A	Polymorphism	C	33097	33097	1	C -> A	65	SNP (transversion)	0.6	7.7e-96	30	0.385	C	A	39
chrII	A	Polymorphism	G	34298	34298	1	G -> A	52	SNP (transition)	0.923	1e-38	9		G	A	48
chrII	A	Polymorphism	G	34490	34490	1	G -> A	49	SNP (transition)	0.959	3.7e-115	26	0.02	G	A	47
chrII	T	Polymorphism	C	35485	35485	1	C -> T	34	SNP (transition)	0.971	1.3e-58	19		C	T	33
chrII	A	Polymorphism	G	41842	41842	1	G -> A	29	SNP (transition)	0.931	1.3e-92	36		G	A	27
chrII	T	Polymorphism	C	43104	43104	1	C -> T	14	SNP (transition)	0.286	6.2e-09	29	0.643	C	T	4
chrII	T	Polymorphism	G	43132	43132	1	G -> T	16	SNP (transversion)	0.313	1.4e-11	29	0.688	G	T	5
chrII	T	Polymorphism	G	43134	43134	1	G -> T	16	SNP (transversion)	0.375	7.3e-09	21	0.563	G	T	6
chrII	T	Polymorphism	G	43137	43137	1	G -> T	15	SNP (transversion)	0.267	8.5e-09	28	0.667	G	T	4
chrII	C	Polymorphism	T	59755	59755	1	T -> C	16	SNP (transition)	1	1e-48	30		T	C	16
chrII		Polymorphism	GAAGA	88492	88496	5	-GAAGA	23	Deletion	1	6.3e-33	15		GAAGA		23
chrII	T	Polymorphism	C	109589	109589	1	C -> T	40	SNP (transition)	0.95	4.9e-127	35		C	T	38
chrII	A	Polymorphism	C	137687	137687	1	C -> A	3	SNP (transversion)	0.667	4.8e-07	34	0.333	C	A	2
chrII	A	Polymorphism	T	155716	155716	1	T -> A	9	SNP (transversion)	0.333	6.6e-07	27	0.667	T	A	3
chrII	T	Polymorphism	C	159797	159797	1	C -> T	41	SNP (transition)	0.976	4.1e-139	36		C	T	40
chrII	G	Polymorphism	C	159857	159857	1	C -> G	39	SNP (transversion)	1	2.5e-133	34		C	G	39
chrII	C	Polymorphism	A	159891	159891	1	A -> C	39	SNP (transversion)	0.974	1.6e-124	33		A	C	38
chrII	A	Polymorphism	C	159926	159926	1	C -> A	40	SNP (transversion)	1	1e-132	34		C	A	40
chrII	G	Polymorphism	T	160143	160143	1	T -> G	37	SNP (transversion)	0.946	6.7e-124	36	0.027	T	G	35
chrII	T	Polymorphism	G	160403	160403	1	G -> T	25	SNP (transversion)	1	1e-85	35		G	T	25
chrII	G	Polymorphism	T	160810	160810	1	T -> G	37	SNP (transversion)	0.973	1.5e-121	34	0.027	T	G	36
chrII	A	Polymorphism	G	161065	161065	1	G -> A	26	SNP (transition)	0.962	2.6e-84	34		G	A	25
chrII	C	Polymorphism	T	165877	165877	1	T -> C	9	SNP (transition)	0.889	1.4e-28	37	0.111	T	C	8
chrII	T	Polymorphism	C	165931	165931	1	C -> T	9	SNP (transition)	0.444	1.9e-07	23	0.556	C	T	4
chrII	T	Polymorphism	G	165938	165938	1	G -> T	8	SNP (transversion)	0.625	1.7e-09	21	0.375	G	T	5
chrII	T	Polymorphism	G	165940	165940	1	G -> T	7	SNP (transversion)	0.571	3.4e-07	21	0.429	G	T	4
chrII	C	Polymorphism	T	166019	166019	1	T -> C	5	SNP (transition)	1	1e-15	30		T	C	5
chrII	G	Polymorphism	TTG	166032	166034	3	TTG -> G	5	Deletion	0.8	3.2e-07	20		TTG	G	4
chrII	T	Polymorphism	C	166311	166311	1	C -> T	9	SNP (transition)	1	2.5e-31	35		C	T	9
chrII	T	Polymorphism	A	166396	166396	1	A -> T	4	SNP (transversion)	0.5	1.5e-07	38	0.25	A	T	2
chrII	T	Polymorphism	C	166460	166460	1	C -> T	11	SNP (transition)	1	7.9e-35	31		C	T	11
chrII	A	Polymorphism	G	166550	166550	1	G -> A	23	SNP (transition)	0.957	2.3e-76	35		G	A	22
chrII	T	Polymorphism	C	166572	166572	1	C -> T	23	SNP (transition)	1	2.5e-74	32		C	T	23
chrII	C	Polymorphism	T	166607	166607	1	T -> C	22	SNP (transition)	1	4e-71	33		T	C	22
chrII	A	Polymorphism	G	166703	166703	1	G -> A	27	SNP (transition)	1	7.9e-90	34		G	A	27
chrII	G	Polymorphism	A	167174	167174	1	A -> G	22	SNP (transition)	1	2.5e-73	33		A	G	22
chrII		Polymorphism	A	167286	167286	1	(A)11 -> (A)10	16	Deletion (tandem repeat)	0.938	4.9e-22	16		A		15
chrII	T	Polymorphism	C	167373	167373	1	C -> T	30	SNP (transition)	0.967	4.8e-92	32	0.033	C	T	29
chrII	T	Polymorphism	-	167389	167388	0	(T)3 -> (T)4	29	Insertion (tandem repeat)	0.966	2.9e-83	31			T	28
chrII	A	Polymorphism	G	167426	167426	1	G -> A	30	SNP (transition)	0.967	9.5e-101	36		G	A	29
chrII	A	Polymorphism	G	167527	167527	1	G -> A	16	SNP (transition)	0.938	1.6e-53	36	0.063	G	A	15
chrII	T	Polymorphism	C	167650	167650	1	C -> T	6	SNP (transition)	1	6.3e-20	33		C	T	6
chrII	G	Polymorphism	A	167794	167794	1	A -> G	11	SNP (transition)	1	4e-38	34		A	G	11
chrII	T	Polymorphism	A	167821	167821	1	A -> T	13	SNP (transversion)	0.923	8.2e-43	36		A	T	12
chrII	T	Polymorphism	A	167924	167924	1	A -> T	9	SNP (transversion)	1	2e-30	33		A	T	9
chrII	A	Polymorphism		167995	167994	0	(A)16 -> (A)17	9	Insertion (tandem repeat)	1	3.2e-32	35			A	9
chrII	A	Polymorphism		167995	167994	0	(A)16 -> (A)17	8	Insertion (tandem repeat)	0.625	5.6e-13	28			A	5
chrII	A	Polymorphism	G	167998	167998	1	G -> A	8	SNP (transition)	0.875	2.5e-24	35		G	A	7
chrII	C	Polymorphism	T	168065	168065	1	T -> C	12	SNP (transition)	1	6.3e-38	32		T	C	12
chrII	G	Polymorphism	C	168150	168150	1	C -> G	21	SNP (transversion)	1	5e-70	34		C	G	21
chrII	A	Polymorphism	G	168194	168194	1	G -> A	22	SNP (transition)	1	1.6e-75	34		G	A	22
chrII	C	Polymorphism	T	168448	168448	1	T -> C	41	SNP (transition)	0.976	4.1e-139	36		T	C	40
chrII	G	Polymorphism	T	168467	168467	1	T -> G	43	SNP (transversion)	1	1.3e-142	34		T	G	43
chrII	A	Polymorphism	G	168653	168653	1	G -> A	33	SNP (transition)	0.909	5.5e-102	35	0.03	G	A	30
chrII	T	Polymorphism	C	168711	168711	1	C -> T	17	SNP (transition)	1	1.6e-58	35		C	T	17
chrII	G	Polymorphism	A	168731	168731	1	A -> G	18	SNP (transition)	0.944	1.1e-60	36		A	G	17
chrII	G	Polymorphism	A	168747	168747	1	A -> G	18	SNP (transition)	1	1e-63	35		A	G	18
chrII	T	Polymorphism	A	168775	168775	1	A -> T	17	SNP (transversion)	1	1.3e-63	37		A	T	17
chrII	C	Polymorphism	T	168802	168802	1	T -> C	21	SNP (transition)	1	4e-72	34		T	C	21
chrII	T	Polymorphism	C	168980	168980	1	C -> T	27	SNP (transition)	0.963	4.3e-85	33		C	T	26
chrII	G	Polymorphism	A	169483	169483	1	A -> G	16	SNP (transition)	0.938	1.6e-47	32	0.063	A	G	15
chrII	C	Polymorphism	G	169496	169496	1	G -> C	17	SNP (transversion)	1	7.9e-57	34		G	C	17
chrII	T	Polymorphism	G	169566	169566	1	G -> T	18	SNP (transversion)	1	1e-54	30		G	T	18
chrII	G	Polymorphism	A	169589	169589	1	A -> G	20	SNP (transition)	0.95	2.5e-58	31		A	G	19
chrII	G	Polymorphism	A	169601	169601	1	A -> G	21	SNP (transition)	0.905	4.2e-61	33		A	G	19
chrII	T	Polymorphism	C	169621	169621	1	C -> T	22	SNP (transition)	0.955	1.4e-66	32	0.045	C	T	21
chrII	T	Polymorphism	G	169820	169820	1	G -> T	45	SNP (transversion)	0.933	2.2e-139	35	0.044	G	T	42
chrII	C	Polymorphism	T	169875	169875	1	T -> C	36	SNP (transition)	0.972	1.1e-114	34		T	C	35
chrII	AGGATACTAAG	Polymorphism	-----------	169902	169901	0	+AGGATACTAAG	32 -> 33	Insertion	63.6% -> 65.6%	3.5e-69	33			AGGATACTAAG	21
chrII	A	Polymorphism	G	169902	169902	1	G -> A	32	SNP (transition)	0.25	1e-17	30	0.719	G	A	8
chrII	AT	Polymorphism	CA	169905	169906	2	CA -> AT	30	Substitution	0.267	5.7e-18	32		CA	AT	8
chrII		Polymorphism	GAATTTTCA	169908	169916	9	-GAATTTTCA	29 -> 30	Deletion	26.7% -> 27.6%	5.7e-07	16		GAATTTTCA		8
chrII	GGGG	Polymorphism	TACA	169921	169924	4	TACA -> GGGG	26 -> 28	Substitution	28.6% -> 30.8%	6.1e-17	28		TACA	GGGG	8
chrII	A	Polymorphism	T	169926	169926	1	T -> A	26	SNP (transversion)	0.346	7.8e-25	34	0.538	T	A	9
chrII	GA	Polymorphism	CC	169928	169929	2	CC -> GA	26	Substitution	0.308	2.4e-20	27		CC	GA	8
chrII	T	Polymorphism	G	169931	169931	1	G -> T	26	SNP (transversion)	0.308	9.8e-22	34	0.615	G	T	8
chrII	C	Polymorphism	-	169935	169934	0	+C	26	Insertion	0.269	2.1e-19	35			C	7
chrII	CT	Polymorphism	TG	169936	169937	2	TG -> CT	26 -> 27	Substitution	26.9% -> 29.6%	1.5e-18	32		TG	CT	7 -> 8
chrII	ATA	Polymorphism	TAG	169939	169941	3	TAG -> ATA	26 -> 27	Substitution	33.3% -> 34.6%	8.2e-22	32		TAG	ATA	9
chrII	ACTA	Polymorphism	TTAT	169943	169946	4	TTAT -> ACTA	26	Substitution	0.385	7.6e-27	32		TTAT	ACTA	10
chrII	A	Polymorphism	C	169947	169947	1	C -> A	26	SNP (transversion)	0.462	6.1e-37	36	0.5	C	A	12
chrII	C	Polymorphism	T	169948	169948	1	T -> C	26	SNP (transition)	0.423	6.1e-28	31	0.5	T	C	11
chrII	GT	Polymorphism	CA	169950	169951	2	CA -> GT	23 -> 27	Substitution	55.6% -> 65.2%	1.5e-38	29		CA	GT	15
chrII	TA	Polymorphism	CC	169953	169954	2	CC -> TA	23	Substitution	0.652	4.8e-37	29		CC	TA	15
chrII	GA	Polymorphism	TT	169956	169957	2	TT -> GA	23	Substitution	0.609	1.5e-41	32		TT	GA	14
chrII	GCTT	Polymorphism	C----TG------C	169960	169963	4	CTGC -> GCTT	24	Substitution	66.7% -> 75.0%	2.7e-51	32		CTGC	GCTT	16 -> 18
chrII	T	Polymorphism	A	169965	169965	1	A -> T	26	SNP (transversion)	0.846	5.9e-67	33	0.115	A	T	22
chrII	TAC	Polymorphism	ATT	169967	169969	3	ATT -> TAC	26	Substitution	0.769	2.3e-63	34		ATT	TAC	20
chrII	C	Polymorphism	T	169972	169972	1	T -> C	28	SNP (transition)	0.857	2e-68	30	0.143	T	C	24
chrII	TTTAC	Polymorphism	GGATT	169975	169979	5	GGATT -> TTTAC	27	Substitution	0.815	3.2e-66	33		GGATT	TTTAC	22
chrII	G	Polymorphism	A	170086	170086	1	A -> G	22	SNP (transition)	1	2.5e-73	33		A	G	22
chrII	G	Polymorphism	C	170167	170167	1	C -> G	16	SNP (transversion)	1	6.3e-52	33		C	G	16
chrII	TTT	Polymorphism	GCC	170206	170208	3	GCC -> TTT	12	Substitution	0.917	3.8e-38	36		GCC	TTT	11
chrII	C	Polymorphism	A	170320	170320	1	A -> C	18	SNP (transversion)	1	1.6e-65	37		A	C	18
chrII	C	Polymorphism	T	170442	170442	1	T -> C	32	SNP (transition)	1	2.5e-106	33		T	C	32
chrII	C	Polymorphism	T	170790	170790	1	T -> C	18	SNP (transition)	0.944	5.7e-59	35	0.056	T	C	17
chrII	T	Polymorphism	G	171183	171183	1	G -> T	20	SNP (transversion)	1	1e-58	30		G	T	20
chrII	T	Polymorphism	-	171284	171283	0	(T)9 -> (T)10	28	Insertion (tandem repeat)	0.929	1.5e-73	30			T	26
chrII	G	Polymorphism	A	171433	171433	1	A -> G	26	SNP (transition)	0.962	2.6e-84	35	0.038	A	G	25
chrII	G	Polymorphism	A	171570	171570	1	A -> G	49	SNP (transition)	0.939	4.6e-162	36		A	G	46
chrII	C	Polymorphism	G	171612	171612	1	G -> C	45	SNP (transversion)	0.978	4.5e-153	36	0.022	G	C	44
chrII	C	Polymorphism	G	172028	172028	1	G -> C	23	SNP (transversion)	1	3.2e-81	35		G	C	23
chrII	A	Polymorphism	T	172038	172038	1	T -> A	23	SNP (transversion)	1	1.3e-76	33		T	A	23
chrII	C	Polymorphism	T	172113	172113	1	T -> C	28	SNP (transition)	1	1e-98	35		T	C	28
chrII	G	Polymorphism	A	172223	172223	1	A -> G	26	SNP (transition)	0.923	5.1e-75	33		A	G	24
chrII	A	Polymorphism	-	172243	172242	0	+A	26	Insertion	1	2.5e-94	36			A	26
chrII	T	Polymorphism	C	172245	172245	1	C -> T	26	SNP (transition)	1	1.6e-86	33		C	T	26
chrII	G	Polymorphism	A	172262	172262	1	A -> G	29	SNP (transition)	1	7.9e-85	29		A	G	29
chrII	G	Polymorphism	A	172302	172302	1	A -> G	28	SNP (transition)	0.964	4.4e-91	34		A	G	27
chrII	C	Polymorphism	T	172307	172307	1	T -> C	29	SNP (transition)	0.897	9.2e-78	32		T	C	26
chrII	TA	Polymorphism	GT	172322	172323	2	GT -> TA	25	Substitution	0.92	9.5e-79	35		GT	TA	23
chrII	G	Polymorphism	T	172338	172338	1	T -> G	23	SNP (transversion)	0.957	1.5e-78	37		T	G	22
chrII		Polymorphism	T	172380	172380	1	(T)9 -> (T)8	21	Deletion (tandem repeat)	1	3.2e-32	16		T		21
chrII	G	Polymorphism	A	172488	172488	1	A -> G	24	SNP (transition)	0.917	1.7e-66	32		A	G	22
chrII	A	Polymorphism	G	172681	172681	1	G -> A	26	SNP (transition)	1	1e-78	31		G	A	26
chrII	A	Polymorphism	G	177622	177622	1	G -> A	29	SNP (transition)	1	1.6e-93	32		G	A	29
chrII	A	Polymorphism	G	177793	177793	1	G -> A	13	SNP (transition)	0.923	5.2e-38	32		G	A	12
chrII	T	Polymorphism	C	178351	178351	1	C -> T	27	SNP (transition)	0.963	2.7e-90	35		C	T	26
chrII	G	Polymorphism	A	179248	179248	1	A -> G	29	SNP (transition)	0.966	1.8e-94	34		A	G	28
chrII	T	Polymorphism	C	179257	179257	1	C -> T	35	SNP (transition)	0.943	1.9e-113	36	0.029	C	T	33
chrII	G	Polymorphism	C	179290	179290	1	C -> G	30	SNP (transversion)	1	1e-96	33		C	G	30
chrII	C	Polymorphism	T	179410	179410	1	T -> C	27	SNP (transition)	0.889	1.2e-71	32		T	C	24
chrII	C	Polymorphism	T	179872	179872	1	T -> C	33	SNP (transition)	0.97	5.2e-108	35		T	C	32
chrII	G	Polymorphism	T	180070	180070	1	T -> G	35	SNP (transversion)	0.971	3.5e-118	35		T	G	34
chrII	T	Polymorphism	G	180255	180255	1	G -> T	12	SNP (transversion)	1	6.3e-44	36		G	T	12
chrII	G	Polymorphism	A	180379	180379	1	A -> G	26	SNP (transition)	1	6.3e-84	33		A	G	26
chrII	A	Polymorphism	G	180607	180607	1	G -> A	25	SNP (transition)	0.96	1.6e-78	34	0.04	G	A	24
chrII	CT	Polymorphism	TG	181033	181034	2	TG -> CT	27	Substitution	0.926	6.8e-80	33		TG	CT	25
chrII	T	Polymorphism	C	181279	181279	1	C -> T	28	SNP (transition)	0.964	2.2e-88	34		C	T	27
chrII	C	Polymorphism	A	181425	181425	1	A -> C	30	SNP (transversion)	1	1e-96	32		A	C	30
chrII	T	Polymorphism	C	181635	181635	1	C -> T	24	SNP (transition)	1	1e-84	35		C	T	24
chrII	C	Polymorphism	T	181647	181647	1	T -> C	23	SNP (transition)	1	1.3e-76	34		T	C	23
chrII	C	Polymorphism	T	182128	182128	1	T -> C	40	SNP (transition)	1	1e-120	30		T	C	40
chrII	T	Polymorphism	G	182137	182137	1	G -> T	39	SNP (transversion)	0.974	9.8e-121	33	0.026	G	T	38
chrII	G	Polymorphism	C	182323	182323	1	C -> G	23	SNP (transversion)	0.957	9.2e-70	32		C	G	22
chrII	C	Polymorphism	T	182436	182436	1	T -> C	17	SNP (transition)	0.941	2.7e-52	34	0.059	T	C	16
chrII	A	Polymorphism	G	182892	182892	1	G -> A	21	SNP (transition)	1	6.3e-68	33		G	A	21
chrII	T	Polymorphism	C	182901	182901	1	C -> T	20	SNP (transition)	0.95	5e-64	34	0.05	C	T	19
chrII	C	Polymorphism	A	183084	183084	1	A -> C	31	SNP (transversion)	0.968	3.1e-92	32	0.032	A	C	30
chrII	C	Polymorphism	T	183198	183198	1	T -> C	27	SNP (transition)	0.963	2.7e-90	35		T	C	26
chrII	G	Polymorphism	A	183456	183456	1	A -> G	20	SNP (transition)	1	1e-64	32		A	G	20
chrII	T	Polymorphism	C	183459	183459	1	C -> T	20	SNP (transition)	0.95	3.2e-60	32		C	T	19
chrII	T	Polymorphism	C	183810	183810	1	C -> T	21	SNP (transition)	1	6.3e-68	33		C	T	21
chrII	T	Polymorphism	C	183889	183889	1	C -> T	22	SNP (transition)	1	1.6e-75	35		C	T	22
chrII	C	Polymorphism	G	184236	184236	1	G -> C	9	SNP (transversion)	1	5e-34	37		G	C	9
chrII	C	Polymorphism	T	184249	184249	1	T -> C	10	SNP (transition)	1	1e-33	33		T	C	10
chrII		Polymorphism	A	184284	184284	1	-A	11	Deletion	1	4e-16	14		A		11
chrII	C	Polymorphism	T	184343	184343	1	T -> C	23	SNP (transition)	1	1.3e-76	34		T	C	23
chrII	A	Polymorphism	G	184388	184388	1	G -> A	25	SNP (transition)	0.96	1.6e-78	34	0.04	G	A	24
chrII	A	Polymorphism	C	184606	184606	1	C -> A	26	SNP (transversion)	1	6.3e-84	32		C	A	26
chrII	C	Polymorphism	T	184799	184799	1	T -> C	50	SNP (transition)	1	1e-150	30		T	C	50
chrII	C	Polymorphism	A	184932	184932	1	A -> C	40	SNP (transversion)	0.975	8e-128	33	0.025	A	C	39
chrII	A	Polymorphism	T	184941	184941	1	T -> A	44	SNP (transversion)	1	1e-132	31		T	A	44
chrII	A	Polymorphism	G	185376	185376	1	G -> A	38	SNP (transition)	1	2.5e-122	32		G	A	38
chrII	G	Polymorphism	C	185442	185442	1	C -> G	26	SNP (transversion)	0.962	8.2e-82	34	0.038	C	G	25
chrII	G	Polymorphism	C	185478	185478	1	C -> G	20	SNP (transversion)	1	1e-72	36		C	G	20
chrII	T	Polymorphism	C	185492	185492	1	C -> T	21	SNP (transition)	1	1e-63	31		C	T	21
chrII	G	Polymorphism	A	185526	185526	1	A -> G	21	SNP (transition)	1	3.2e-74	35		A	G	21
chrII	G	Polymorphism	A	185579	185579	1	A -> G	21	SNP (transition)	1	3.2e-74	36		A	G	21
chrII	C	Polymorphism	T	185762	185762	1	T -> C	24	SNP (transition)	1	1.6e-77	32		T	C	24
chrII	A	Polymorphism	T	185891	185891	1	T -> A	25	SNP (transversion)	1	1e-90	36		T	A	25
chrII	G	Polymorphism	A	185922	185922	1	A -> G	29	SNP (transition)	0.931	1.3e-92	36	0.034	A	G	27
chrII	G	Polymorphism	A	185954	185954	1	A -> G	27	SNP (transition)	1	7.9e-90	34		A	G	27
chrII	A	Polymorphism	T	185979	185979	1	T -> A	27	SNP (transversion)	0.926	3.5e-83	35	0.037	T	A	25
chrII	G	Polymorphism	T	186008	186008	1	T -> G	29	SNP (transversion)	0.966	1.8e-94	35	0.034	T	G	28
chrII	A	Polymorphism	T	186049	186049	1	T -> A	28	SNP (transversion)	0.929	3.8e-89	36		T	A	26
chrII	G	Polymorphism	A	186067	186067	1	A -> G	27	SNP (transition)	1	6.3e-98	37		A	G	27
chrII	A	Polymorphism	G	186185	186185	1	G -> A	44	SNP (transition)	0.977	2.8e-145	34	0.023	G	A	43
chrII	C	Polymorphism	G	186210	186210	1	G -> C	44	SNP (transversion)	0.977	5.5e-141	33		G	C	43
chrII	G	Polymorphism	A	186253	186253	1	A -> G	43	SNP (transition)	1	6.3e-147	34		A	G	43
chrII	G	Polymorphism	A	186366	186366	1	A -> G	40	SNP (transition)	0.95	1.2e-115	32		A	G	38
chrII	C	Polymorphism	T	186379	186379	1	T -> C	37	SNP (transition)	0.973	3.7e-125	36		T	C	36
chrII	C	Polymorphism	T	186397	186397	1	T -> C	36	SNP (transition)	1	1e-126	35		T	C	36
chrII	G	Polymorphism	A	186424	186424	1	A -> G	36	SNP (transition)	1	4e-123	35		A	G	36
chrII	G	Polymorphism	A	186525	186525	1	A -> G	44	SNP (transition)	0.977	2.8e-145	34		A	G	43
chrII	T	Polymorphism	C	186623	186623	1	C -> T	45	SNP (transition)	1	3.2e-149	33		C	T	45
chrII	G	Polymorphism	C	186648	186648	1	C -> G	42	SNP (transversion)	0.952	8.6e-130	34	0.048	C	G	40
chrII	T	Polymorphism	A	186709	186709	1	A -> T	40	SNP (transversion)	0.975	1e-131	35		A	T	39
chrII	A	Polymorphism	G	186753	186753	1	G -> A	39	SNP (transition)	0.974	9.8e-121	32		G	A	38
chrII	A	Polymorphism	G	186759	186759	1	G -> A	39	SNP (transition)	0.923	2.3e-108	32	0.026	G	A	36
chrII	G	Polymorphism	A	186778	186778	1	A -> G	39	SNP (transition)	0.949	2.9e-116	32	0.026	A	G	37
chrII	C	Polymorphism	T	186915	186915	1	T -> C	23	SNP (transition)	1	1.6e-83	36		T	C	23
chrII	A	Polymorphism	G	187153	187153	1	G -> A	42	SNP (transition)	0.952	8.6e-134	35		G	A	40
chrII	A	Polymorphism	G	187157	187157	1	G -> A	42	SNP (transition)	0.976	2.1e-134	33		G	A	41
chrII	T	Polymorphism	C	187788	187788	1	C -> T	29	SNP (transition)	1	1.6e-93	33		C	T	29
chrII	C	Polymorphism	T	187873	187873	1	T -> C	25	SNP (transition)	1	1e-85	35		T	C	25
chrII	A	Polymorphism	G	188701	188701	1	G -> A	33	SNP (transition)	0.939	1.3e-109	36		G	A	31
chrII	C	Polymorphism	T	188734	188734	1	T -> C	27	SNP (transition)	1	1.6e-92	35		T	C	27
chrII	A	Polymorphism	G	188743	188743	1	G -> A	26	SNP (transition)	1	4e-89	34		G	A	26
chrII	C	Polymorphism	A	189163	189163	1	A -> C	36	SNP (transversion)	1	4e-123	35		A	C	36
chrII	C	Polymorphism	T	189263	189263	1	T -> C	29	SNP (transition)	1	2.5e-99	34		T	C	29
chrII	C	Polymorphism	G	189739	189739	1	G -> C	24	SNP (transversion)	0.958	1.5e-77	35		G	C	23
chrII	A	Polymorphism	G	189898	189898	1	G -> A	26	SNP (transition)	0.962	8.2e-87	36		G	A	25
chrII	T	Polymorphism	C	190027	190027	1	C -> T	32	SNP (transition)	1	2.5e-106	33		C	T	32
chrII	T	Polymorphism	C	190246	190246	1	C -> T	26	SNP (transition)	0.962	8.2e-77	31		C	T	25
chrII	G	Polymorphism	A	190255	190255	1	A -> G	27	SNP (transition)	1	4e-87	33		A	G	27
chrII	C	Polymorphism	T	190308	190308	1	T -> C	26	SNP (transition)	1	4e-89	34		T	C	26
chrII	T	Polymorphism	C	190351	190351	1	C -> T	18	SNP (transition)	0.944	7.2e-54	33	0.056	C	T	17
chrII	T	Polymorphism	C	190355	190355	1	C -> T	18	SNP (transition)	0.889	9.6e-50	32	0.056	C	T	16
chrII	G	Polymorphism	A	190452	190452	1	A -> G	18	SNP (transition)	0.889	9.6e-50	32	0.056	A	G	16
chrII	T	Polymorphism	A	190737	190737	1	A -> T	35	SNP (transversion)	0.971	8.8e-115	34	0.029	A	T	34
chrII	A	Polymorphism	G	190816	190816	1	G -> A	36	SNP (transition)	0.944	1.6e-113	35	0.028	G	A	34
chrII	C	Polymorphism	T	190944	190944	1	T -> C	48	SNP (transition)	1	4e-159	33		T	C	48
chrII	C	Polymorphism	G	190980	190980	1	G -> C	48	SNP (transversion)	0.979	1.5e-163	36		G	C	47
chrII	A	Polymorphism	T	191084	191084	1	T -> A	45	SNP (transversion)	1	1e-153	34		T	A	45
chrII	GG	Polymorphism	AA	191087	191088	2	AA -> GG	42	Substitution	0.976	2.6e-130	32		AA	GG	41
chrII	GC	Polymorphism	TG	191090	191091	2	TG -> GC	39 -> 40	Substitution	94.9% -> 95.0%	1.2e-115	32		TG	GC	37 -> 38
chrII	G	Polymorphism	ATTGTTT	191125	191131	7	ATTGTTT -> G	39	Deletion	0.949	3.2e-59	18		ATTGTTT	G	37
chrII	C	Polymorphism	T	191207	191207	1	T -> C	35	SNP (transition)	1	1e-112	32		T	C	35
chrII	A	Polymorphism	G	191214	191214	1	G -> A	35	SNP (transition)	0.943	5.9e-97	31	0.057	G	A	33
chrII	T	Polymorphism	C	191222	191222	1	C -> T	34	SNP (transition)	1	1.6e-109	33		C	T	34
chrII	T	Polymorphism	C	191226	191226	1	C -> T	34	SNP (transition)	0.941	3.5e-97	32	0.059	C	T	32
chrII	T	Polymorphism	C	191228	191228	1	C -> T	34	SNP (transition)	0.971	4.3e-108	33		C	T	33
chrII	A	Polymorphism	C	191242	191242	1	C -> A	31	SNP (transversion)	0.935	1.5e-99	35	0.065	C	A	29
chrII	G	Polymorphism	A	191281	191281	1	A -> G	30	SNP (transition)	0.967	6e-95	34	0.033	A	G	29
chrII	CG	Polymorphism	TA	191288	191289	2	TA -> CG	24	Substitution	1	1.6e-77	32		TA	CG	24
chrII	T	Polymorphism	C	191294	191294	1	C -> T	24	SNP (transition)	1	6.3e-80	33		C	T	24
chrII	A	Polymorphism	T	191298	191298	1	T -> A	25	SNP (transversion)	0.96	1e-85	36		T	A	24
chrII	A	Polymorphism	C	191304	191304	1	C -> A	24	SNP (transversion)	0.917	1.1e-68	33		C	A	22
chrII	C	Polymorphism	A	191311	191311	1	A -> C	24	SNP (transversion)	0.833	1.1e-60	32	0.125	A	C	20
chrII	T	Polymorphism	C	191363	191363	1	C -> T	26	SNP (transition)	0.962	2.6e-84	35	0.038	C	T	25
chrII	G	Polymorphism	A	191377	191377	1	A -> G	24	SNP (transition)	0.958	7.6e-80	35		A	G	23
chrII	C	Polymorphism	T	191424	191424	1	T -> C	31	SNP (transition)	0.968	3.1e-98	33		T	C	30
chrII	T	Polymorphism	A	191470	191470	1	A -> T	31	SNP (transversion)	0.968	3.1e-107	36		A	T	30
chrII	C	Polymorphism	G	191521	191521	1	G -> C	35	SNP (transversion)	1	1e-112	32		G	C	35
chrII	A	Polymorphism	G	191528	191528	1	G -> A	33	SNP (transition)	0.97	5.2e-108	34		G	A	32
chrII	T	Polymorphism	C	191751	191751	1	C -> T	27	SNP (transition)	0.926	1.1e-80	33		C	T	25
chrII		Polymorphism	G	191763	191763	1	-G	26	Deletion	1	4e-37	15		G		26
chrII	T	Polymorphism		191779	191778	0	+T	25	Insertion	0.96	1.6e-78	33			T	24
chrII	G	Polymorphism	C	191908	191908	1	C -> G	21	SNP (transversion)	0.952	2.1e-67	34	0.048	C	G	20
chrII	G	Polymorphism	A	192085	192085	1	A -> G	28	SNP (transition)	0.893	1e-74	32		A	G	25
chrII		Polymorphism	TT	192244	192245	2	(TT)6 -> (TT)5	33	Deletion (tandem repeat)	0.97	7.9e-41	13		TT		32
chrII	C	Polymorphism	G	192289	192289	1	G -> C	34	SNP (transversion)	0.971	6.8e-95	29		G	C	33
chrII	T	Polymorphism	C	192591	192591	1	C -> T	40	SNP (transition)	0.975	3.2e-112	29		C	T	39
chrII	G	Polymorphism	A	193380	193380	1	A -> G	46	SNP (transition)	0.978	1.5e-147	34		A	G	45
chrII	T	Polymorphism	C	193398	193398	1	C -> T	46	SNP (transition)	1	1e-161	35		C	T	46
chrII	C	Polymorphism	T	193450	193450	1	T -> C	44	SNP (transition)	0.955	9.5e-145	35	0.023	T	C	42
chrII	AAT	Polymorphism	---	193550	193549	0	+AAT	35 -> 36	Insertion	97.1% -> 97.2%	8.8e-115	34			AAT	34 -> 35
chrII	C	Polymorphism	T	193664	193664	1	T -> C	33	SNP (transition)	0.909	5.4e-96	33		T	C	30
chrII	A	Polymorphism		193726	193725	0	(A)10 -> (A)11	36	Insertion (tandem repeat)	0.972	3.6e-104	31			A	35
chrII	T	Polymorphism	C	193790	193790	1	C -> T	44	SNP (transition)	0.909	1.4e-111	30	0.023	C	T	40
chrII	C	Polymorphism	T	194057	194057	1	T -> C	60	SNP (transition)	1	1e-198	34		T	C	60
chrII	T	Polymorphism	C	194226	194226	1	C -> T	42	SNP (transition)	1	4e-135	33		C	T	42
chrII	T	Polymorphism	C	195009	195009	1	C -> T	38	SNP (transition)	1	4e-126	34		C	T	38
chrII	G	Polymorphism	A	195168	195168	1	A -> G	33	SNP (transition)	1	1e-99	31		A	G	33
chrII	A	Polymorphism	T	195177	195177	1	T -> A	36	SNP (transversion)	0.972	3.6e-111	32		T	A	35
chrII	G	Polymorphism	C	195180	195180	1	C -> G	36	SNP (transversion)	0.972	1.1e-107	31		C	G	35
chrII	A	Polymorphism	G	195719	195719	1	G -> A	31	SNP (transition)	0.935	1.5e-99	35	0.032	G	A	29
chrII	C	Polymorphism	T	195759	195759	1	T -> C	30	SNP (transition)	1	1e-102	34		T	C	30
chrII	T	Polymorphism	A	195960	195960	1	A -> T	26	SNP (transversion)	0.962	2.6e-79	32		A	T	25
chrII	A	Polymorphism	C	196145	196145	1	C -> A	26	SNP (transversion)	0.962	2.6e-74	30		C	A	25
chrII	G	Polymorphism	A	196155	196155	1	A -> G	27	SNP (transition)	1	2e-84	31		A	G	27
chrII	C	Polymorphism	G	196260	196260	1	G -> C	30	SNP (transversion)	0.9	2e-75	30	0.033	G	C	27
chrII		Polymorphism	A	196372	196372	1	(A)10 -> (A)9	27	Deletion (tandem repeat)	1	1.6e-38	14		A		27
chrII	G	Polymorphism	A	196417	196417	1	A -> G	33	SNP (transition)	0.97	5.2e-108	34		A	G	32
chrII	A	Polymorphism	G	196581	196581	1	G -> A	39	SNP (transition)	1	2.5e-133	34		G	A	39
chrII	A	Polymorphism	G	196633	196633	1	G -> A	45	SNP (transition)	1	1e-153	34		G	A	45
chrII	G	Polymorphism	A	196681	196681	1	A -> G	43	SNP (transition)	0.93	1.2e-124	32	0.023	A	G	40
chrII	C	Polymorphism	T	196868	196868	1	T -> C	34	SNP (transition)	0.971	8.5e-105	33		T	C	33
chrII	T	Polymorphism	A	196964	196964	1	A -> T	26	SNP (transversion)	0.846	2.4e-71	35	0.077	A	T	22
chrII	TGA	Polymorphism	ACT	196995	196997	3	ACT -> TGA	19 -> 20	Substitution	73.7% -> 75.0%	2.4e-47	34		ACT	TGA	14 -> 15
chrII	A	Polymorphism	-	196999	196998	0	+A	19	Insertion	0.789	3.9e-45	32			A	15
chrII	TG	Polymorphism	CT	197003	197004	2	CT -> TG	19	Substitution	0.737	4.6e-47	36		CT	TG	14
chrII	GGG	Polymorphism	CAT	197006	197008	3	CAT -> GGG	17 -> 18	Substitution	70.6% -> 72.2%	1.2e-37	33		CAT	GGG	12 -> 13
chrII	TAGATAATTG	Polymorphism	ATTTGGGAAA	197013	197022	10	ATTTGGGAAA -> TAGATAATTG	14 -> 16	Substitution	57.1% -> 62.5%	3e-26	34		ATTTGGGAAA	TAGATAATTG	8 -> 10
chrII	T	Polymorphism	A	197024	197024	1	A -> T	14	SNP (transversion)	0.714	1e-31	34	0.286	A	T	10
chrII	GG	Polymorphism	AC	197026	197027	2	AC -> GG	14	Substitution	0.643	2.5e-25	33		AC	GG	9
chrII	TCCA	Polymorphism	ATTT	197030	197033	4	ATTT -> TCCA	15	Substitution	0.6	3.1e-22	31		ATTT	TCCA	9
chrII	T	Polymorphism	A	197035	197035	1	A -> T	15	SNP (transversion)	0.6	1e-26	33		A	T	9
chrII	G	Polymorphism	A	197035	197035	1	A -> G	15	SNP (transition)	0.4	1.3e-18	36		A	G	6
chrII	G	Polymorphism	A	197036	197036	1	A -> G	16	SNP (transition)	0.563	1.8e-25	33	0.375	A	G	9
chrII	TTGAT	Polymorphism	GATT-A	197037	197041	5	GATTA -> TTGAT	16	Substitution	0.375	8e-18	37		GATTA	TTGAT	6
chrII	A	Polymorphism	T	197042	197042	1	T -> A	16	SNP (transversion)	0.563	2.3e-26	33	0.438	T	A	9
chrII	A	Polymorphism	T	197043	197043	1	T -> A	16	SNP (transversion)	0.375	5e-19	37	0.625	T	A	6
chrII	A	Polymorphism	T	197044	197044	1	T -> A	16	SNP (transversion)	0.563	1.1e-23	30	0.375	T	A	9
chrII	G	Polymorphism	T	197045	197045	1	T -> G	16	SNP (transversion)	0.375	8e-18	35	0.375	T	G	6
chrII	A	Polymorphism	T	197045	197045	1	T -> A	16	SNP (transversion)	0.25	7.2e-10	31	0.375	T	A	4
chrII	GCTA	Polymorphism	TTAG	197046	197049	4	TTAG -> GCTA	16 -> 17	Substitution	35.3% -> 37.5%	1.2e-17	36		TTAG	GCTA	6
chrII	TA	Polymorphism	AT	197050	197051	2	AT -> TA	17	Substitution	0.529	3e-24	33		AT	TA	9
chrII	AT	Polymorphism	CC	197052	197053	2	CC -> AT	16 -> 17	Substitution	31.3% -> 35.3%	1.4e-11	31		CC	AT	5 -> 6
chrII	AT	Polymorphism	TG	197054	197055	2	TG -> AT	14	Substitution	0.429	2.9e-12	26		TG	AT	6
chrII	C	Polymorphism	T	197372	197372	1	T -> C	27	SNP (transition)	1	1.6e-92	34		T	C	27
chrII	A	Polymorphism	G	197440	197440	1	G -> A	25	SNP (transition)	0.96	4e-76	33	0.04	G	A	24
chrII	C	Polymorphism	T	197464	197464	1	T -> C	22	SNP (transition)	1	1.6e-75	35		T	C	22
chrII	C	Polymorphism	G	197474	197474	1	G -> C	23	SNP (transversion)	1	5e-72	31		G	C	23
chrII		Polymorphism	T	197574	197574	1	(T)7 -> (T)6	29	Deletion (tandem repeat)	1	2.5e-41	15		T		29
chrII	G	Polymorphism	C	197588	197588	1	C -> G	31	SNP (transversion)	1	6.3e-100	33		C	G	31
chrII	CC	Polymorphism	AT	197596	197597	2	AT -> CC	31	Substitution	0.935	3.1e-95	33		AT	CC	29
chrII	A	Polymorphism	-	197602	197601	0	+A	31	Insertion	1	5e-103	34			A	31
chrII	A	Polymorphism	T	197606	197606	1	T -> A	30	SNP (transversion)	1	1e-96	32		T	A	30
chrII	T	Polymorphism	A	197609	197609	1	A -> T	29	SNP (transversion)	1	3.2e-102	35		A	T	29
chrII		Polymorphism	TAAAAATCAA	197612	197621	10	-TAAAAATCAA	29	Deletion	1	4e-47	16		TAAAAATCAA		29
chrII	A	Polymorphism	T	197703	197703	1	T -> A	27	SNP (transversion)	1	1.6e-92	34		T	A	27
chrII	A	Polymorphism	C	197706	197706	1	C -> A	27	SNP (transversion)	1	3.2e-95	35		C	A	27
chrII		Polymorphism	GG	197709	197710	2	-GG	27	Deletion	1	6.3e-44	16		GG		27
chrII	CT	Polymorphism	AG	197712	197713	2	AG -> CT	27 -> 28	Substitution	96.4% -> 100.0%	4e-87	33		AG	CT	27
chrII	T	Polymorphism	G	197715	197715	1	G -> T	28	SNP (transversion)	0.964	4.4e-91	34		G	T	27
chrII	AAG	Polymorphism	---	197721	197720	0	+AAG	28	Insertion	1	1.6e-87	33			AAG	28
chrII	A	Polymorphism	G	197761	197761	1	G -> A	17	SNP (transition)	1	1e-51	30		G	A	17
chrII	G	Polymorphism	C	197836	197836	1	C -> G	9	SNP (transversion)	0.778	1.8e-19	29	0.222	C	G	7
chrII	G	Polymorphism	T	197842	197842	1	T -> G	9	SNP (transversion)	0.778	3.6e-20	31	0.222	T	G	7
chrII	A	Polymorphism	G	197910	197910	1	G -> A	11	SNP (transition)	0.273	2.1e-08	33	0.727	G	A	3
chrII	TA	Polymorphism	AT	197911	197912	2	AT -> TA	11 -> 15	Substitution	36.4% -> 53.3%	1.3e-10	33		AT	TA	4 -> 8
chrII	ATA	Polymorphism	CAT	197914	197916	3	CAT -> ATA	15 -> 17	Substitution	46.7% -> 52.9%	2.4e-23	33		CAT	ATA	7 -> 9
chrII	GA	Polymorphism	TT	197918	197919	2	TT -> GA	16 -> 17	Substitution	58.8% -> 62.5%	1.6e-23	25		TT	GA	10
chrII	A	Polymorphism	T	197921	197921	1	T -> A	16	SNP (transversion)	0.75	4.6e-37	34	0.25	T	A	12
chrII	GTGGG	Polymorphism	TATAA	197923	197927	5	TATAA -> GTGGG	15 -> 16	Substitution	68.8% -> 73.3%	6.8e-34	34		TATAA	GTGGG	11
chrII	G	Polymorphism	A	197929	197929	1	A -> G	16	SNP (transition)	0.75	1.8e-39	36	0.188	A	G	12
chrII	GGGT	Polymorphism	ATAA	197931	197934	4	ATAA -> GGGT	16	Substitution	0.688	2.2e-33	33		ATAA	GGGT	11
chrII	TGGT	Polymorphism	ATAA	197936	197939	4	ATAA -> TGGT	14 -> 16	Substitution	68.8% -> 78.6%	1.7e-34	35		ATAA	TGGT	11
chrII	G	Polymorphism	A	197942	197942	1	A -> G	14	SNP (transition)	1	6.3e-47	34		A	G	14
chrII	C	Polymorphism	A	197966	197966	1	A -> C	13	SNP (transversion)	0.923	2.1e-40	35		A	C	12
chrII	G	Polymorphism	A	198029	198029	1	A -> G	19	SNP (transition)	1	6.3e-54	28		A	G	19
chrII	CC	Polymorphism	GT	198085	198086	2	GT -> CC	22	Substitution	0.909	2.3e-62	32		GT	CC	20
chrII	G	Polymorphism	A	198093	198093	1	A -> G	23	SNP (transition)	0.957	9.2e-70	33	0.043	A	G	22
chrII	G	Polymorphism	A	198095	198095	1	A -> G	23	SNP (transition)	0.957	9.2e-70	33	0.043	A	G	22
chrII	T	Polymorphism	C	198168	198168	1	C -> T	22	SNP (transition)	0.955	1.1e-68	34		C	T	21
chrII	T	Polymorphism	C	198180	198180	1	C -> T	18	SNP (transition)	0.889	1.5e-54	35		C	T	16
chrII	C	Polymorphism	A	198368	198368	1	A -> C	13	SNP (transversion)	0.846	3.9e-35	34		A	C	11
chrII		Polymorphism	A	198438	198438	1	(A)9 -> (A)8	10	Deletion (tandem repeat)	1	1e-13	14		A		10
chrII	G	Polymorphism	A	198512	198512	1	A -> G	16	SNP (transition)	1	1e-48	31		A	G	16
chrII	G	Polymorphism	A	198526	198526	1	A -> G	17	SNP (transition)	1	1.3e-46	28		A	G	17
chrII	T	Polymorphism	C	198605	198605	1	C -> T	29	SNP (transition)	0.931	6.4e-90	35		C	T	27
chrII	T	Polymorphism	C	198672	198672	1	C -> T	43	SNP (transition)	0.977	1.1e-137	34		C	T	42
chrII		Polymorphism	T	198724	198724	1	(T)4 -> (T)3	45	Deletion (tandem repeat)	1	3.2e-68	16		T		45
chrII	C	Polymorphism	T	198751	198751	1	T -> C	45	SNP (transition)	0.978	2.8e-144	33	0.022	T	C	44
chrII	T	Polymorphism	C	198782	198782	1	C -> T	38	SNP (transition)	1	4e-126	34		C	T	38
chrII	G	Polymorphism	A	198826	198826	1	A -> G	32	SNP (transition)	1	4e-103	33		A	G	32
chrII	C	Polymorphism	T	199001	199001	1	T -> C	12	SNP (transition)	0.25	1.1e-07	31	0.75	T	C	3
chrII	CC	Polymorphism	TA	199390	199391	2	TA -> CC	23 -> 24	Substitution	1	2e-67	30		TA	CC	23 -> 24
chrII	T	Polymorphism	C	199514	199514	1	C -> T	21	SNP (transition)	1	5e-70	33		C	T	21
chrII	G	Polymorphism	A	199575	199575	1	A -> G	28	SNP (transition)	0.964	2.2e-88	34		A	G	27
chrII	C	Polymorphism	A	199762	199762	1	A -> C	23	SNP (transversion)	1	2.5e-74	32		A	C	23
chrII	G	Polymorphism	A	199961	199961	1	A -> G	21	SNP (transition)	0.905	3.3e-59	32		A	G	19
chrII	T	Polymorphism	C	200008	200008	1	C -> T	23	SNP (transition)	1	5e-72	32		C	T	23
chrII	A	Polymorphism	G	200076	200076	1	G -> A	31	SNP (transition)	0.968	3.1e-92	31		G	A	30
chrII	A	Polymorphism	G	200483	200483	1	G -> A	34	SNP (transition)	1	6.3e-96	28		G	A	34
chrII	G	Polymorphism	A	200522	200522	1	A -> G	26	SNP (transition)	0.923	8.2e-80	34		A	G	24
chrII	T	Polymorphism	G	200530	200530	1	G -> T	29	SNP (transversion)	0.862	2.4e-71	31	0.069	G	T	25
chrII	G	Polymorphism	A	201365	201365	1	A -> G	43	SNP (transition)	1	3.2e-151	35		A	G	43
chrII	A	Polymorphism	G	201476	201476	1	G -> A	44	SNP (transition)	1	1e-154	35		G	A	44
chrII	C	Polymorphism	T	201611	201611	1	T -> C	49	SNP (transition)	1	2.5e-167	34		T	C	49
chrII	T	Polymorphism	C	201647	201647	1	C -> T	52	SNP (transition)	0.981	2.6e-167	34		C	T	51
chrII	A	Polymorphism	G	201831	201831	1	G -> A	39	SNP (transition)	1	3.2e-137	35		G	A	39
chrII	T	Polymorphism	C	201879	201879	1	C -> T	45	SNP (transition)	0.978	2.8e-144	34	0.022	C	T	44
chrII	C	Polymorphism	G	202001	202001	1	G -> C	37	SNP (transversion)	0.973	5.9e-118	34		G	C	36
chrII	T	Polymorphism	A	202108	202108	1	A -> T	61	SNP (transversion)	0.967	4.6e-198	34	0.016	A	T	59
chrII	A	Polymorphism	T	202227	202227	1	T -> A	53	SNP (transversion)	0.943	2.3e-166	35		T	A	50
chrII	A	Polymorphism	G	202411	202411	1	G -> A	34	SNP (transition)	1	1e-102	31		G	A	34
chrII	G	Polymorphism	C	202580	202580	1	C -> G	34	SNP (transversion)	0.941	1.4e-103	34	0.029	C	G	32
chrII	C	Polymorphism	T	202724	202724	1	T -> C	65	SNP (transition)	0.985	4.1e-210	33		T	C	64
chrII	T	Polymorphism	C	202871	202871	1	C -> T	40	SNP (transition)	0.975	6.3e-124	32	0.025	C	T	39
chrII	T	Polymorphism	C	203114	203114	1	C -> T	29	SNP (transition)	1	1.6e-93	32		C	T	29
chrII	C	Polymorphism	T	203566	203566	1	T -> C	19	SNP (transition)	1	4e-69	36		T	C	19
chrII	C	Polymorphism	G	203783	203783	1	G -> C	37	SNP (transversion)	0.973	2.3e-114	32		G	C	36
chrII	G	Polymorphism	C	203910	203910	1	C -> G	31	SNP (transversion)	1	5e-103	33		C	G	31
chrII	T	Polymorphism	C	204137	204137	1	C -> T	18	SNP (transition)	1	4e-60	33		C	T	18
chrII	C	Polymorphism	T	204179	204179	1	T -> C	18	SNP (transition)	1	1e-54	31		T	C	18
chrII	C	Polymorphism	T	204182	204182	1	T -> C	20	SNP (transition)	1	1e-62	32		T	C	20
chrII	C	Polymorphism	T	204215	204215	1	T -> C	22	SNP (transition)	0.955	1.4e-66	32	0.045	T	C	21
chrII	T	Polymorphism	C	204404	204404	1	C -> T	21	SNP (transition)	1	4e-72	35		C	T	21
chrII	T	Polymorphism	C	204458	204458	1	C -> T	20	SNP (transition)	1	1e-64	32		C	T	20
chrII	G	Polymorphism	A	204536	204536	1	A -> G	27	SNP (transition)	0.926	3.5e-88	37	0.037	A	G	25
chrII	A	Polymorphism	G	205151	205151	1	G -> A	16	SNP (transition)	1	2.5e-42	26		G	A	16
chrII	A	Polymorphism	C	205157	205157	1	C -> A	15	SNP (transversion)	0.867	4.2e-35	29	0.067	C	A	13
chrII	C	Polymorphism	T	205382	205382	1	T -> C	8	SNP (transition)	1	4e-19	24		T	C	8
chrII	A	Polymorphism	C	205517	205517	1	C -> A	12	SNP (transversion)	1	6.3e-38	31		C	A	12
chrII	T	Polymorphism	C	205559	205559	1	C -> T	18	SNP (transition)	0.944	1.4e-55	34	0.056	C	T	17
chrII	A	Polymorphism	G	205725	205725	1	G -> A	25	SNP (transition)	0.96	2.5e-83	35	0.04	G	A	24
chrII		Polymorphism	GGAAGAAGAAGAAGA	205781	205795	15	-GGAAGAAGAAGAAGA	29	Deletion	1	5e-50	17		GGAAGAAGAAGAAGA		29
chrII	C	Polymorphism	T	205891	205891	1	T -> C	19	SNP (transition)	0.947	7.6e-59	34	0.053	T	C	18
chrII	GG	Polymorphism	-	205973	205972	0	(GG)3 -> (GG)4	11	Insertion (tandem repeat)	1	7.9e-35	33			GG	11
chrII	G	Polymorphism	C	206076	206076	1	C -> G	19	SNP (transversion)	0.947	1.2e-60	34		C	G	18
chrII		Polymorphism	AC	206990	206991	2	-AC	15	Deletion	1	1e-15	10		AC		15
chrII		Polymorphism	T	207035	207035	1	(T)14 -> (T)13	14	Deletion (tandem repeat)	0.857	2.1e-14	14		T		12
chrII	A	Polymorphism	C	207151	207151	1	C -> A	13	SNP (transversion)	0.923	2.1e-40	34	0.077	C	A	12
chrII	G	Polymorphism	A	207220	207220	1	A -> G	16	SNP (transition)	1	1e-56	36		A	G	16
chrII	A	Polymorphism	C	207412	207412	1	C -> A	18	SNP (transversion)	1	4e-60	34		C	A	18
chrII	G	Polymorphism	A	207859	207859	1	A -> G	18	SNP (transition)	1	2.5e-58	32		A	G	18
chrII	A	Polymorphism	G	209245	209245	1	G -> A	24	SNP (transition)	1	6.3e-80	33		G	A	24
chrII	A	Polymorphism	-	209289	209288	0	(A)9 -> (A)10	23	Insertion (tandem repeat)	0.913	1e-69	35			A	21
chrII	T	Polymorphism	C	209360	209360	1	C -> T	37	SNP (transition)	0.973	5.9e-118	34		C	T	36
chrII	G	Polymorphism	T	209402	209402	1	T -> G	37	SNP (transversion)	1	1.6e-126	34		T	G	37
chrII	A	Polymorphism	C	209828	209828	1	C -> A	19	SNP (transversion)	1	1.3e-59	31		C	A	19
chrII	C	Polymorphism	T	210249	210249	1	T -> C	34	SNP (transition)	1	2.5e-116	35		T	C	34
chrII	T	Polymorphism	G	210285	210285	1	G -> T	28	SNP (transversion)	0.964	2.2e-88	33		G	T	27
chrII	G	Polymorphism	A	210387	210387	1	A -> G	25	SNP (transition)	0.96	1.6e-78	34		A	G	24
chrII	A	Polymorphism	G	210582	210582	1	G -> A	35	SNP (transition)	1	3.2e-116	34		G	A	35
chrII	C	Polymorphism	T	210974	210974	1	T -> C	30	SNP (transition)	0.967	7.5e-98	34		T	C	29
chrII	A	Polymorphism	G	210990	210990	1	G -> A	28	SNP (transition)	0.964	8.9e-94	35		G	A	27
chrII	G	Polymorphism	C	211191	211191	1	C -> G	20	SNP (transversion)	1	1e-66	34		C	G	20
chrII	A	Polymorphism	G	211332	211332	1	G -> A	29	SNP (transition)	0.966	1.8e-94	34		G	A	28
chrII	T	Polymorphism	C	211581	211581	1	C -> T	26	SNP (transition)	1	1e-91	36		C	T	26
chrII	T	Polymorphism	-	212393	212392	0	+T	9	Insertion	1	1e-27	30			T	9
chrII	G	Polymorphism	-	212532	212531	0	+G	8	Insertion	1	1.6e-25	32			G	8
chrII	C	Polymorphism	T	212810	212810	1	T -> C	24	SNP (transition)	0.958	6e-73	33	0.042	T	C	23
chrII	G	Polymorphism	A	212882	212882	1	A -> G	20	SNP (transition)	0.95	2e-56	31		A	G	19
chrII	G	Polymorphism	C	212886	212886	1	C -> G	20	SNP (transversion)	0.95	8e-68	37	0.05	C	G	19
chrII	T	Polymorphism	C	213058	213058	1	C -> T	25	SNP (transition)	1	3.2e-83	34		C	T	25
chrII	G	Polymorphism	A	213466	213466	1	A -> G	33	SNP (transition)	1	2.5e-106	32		A	G	33
chrII	A	Polymorphism	G	213697	213697	1	G -> A	23	SNP (transition)	1	5e-72	32		G	A	23
chrII	G	Polymorphism	T	213728	213728	1	T -> G	24	SNP (transversion)	0.958	3e-75	33	0.042	T	G	23
chrII	T	Polymorphism	A	213823	213823	1	A -> T	23	SNP (transversion)	0.913	8e-72	35	0.043	A	T	21
chrII	T	Polymorphism	C	214051	214051	1	C -> T	8	SNP (transition)	1	2.5e-30	37		C	T	8
chrII	A	Polymorphism	G	214711	214711	1	G -> A	16	SNP (transition)	0.938	1.6e-44	30		G	A	15
chrII	T	Polymorphism	C	214810	214810	1	C -> T	26	SNP (transition)	1	2.5e-81	32		C	T	26
chrII	A	Polymorphism	G	215962	215962	1	G -> A	35	SNP (transition)	0.971	3.5e-118	36		G	A	34
chrII	A	Polymorphism	G	215966	215966	1	G -> A	35	SNP (transition)	0.971	5.5e-108	33	0.029	G	A	34
chrII	A	Polymorphism	G	215989	215989	1	G -> A	35	SNP (transition)	1	3.2e-116	34		G	A	35
chrII	G	Polymorphism	A	216520	216520	1	A -> G	40	SNP (transition)	1	1e-128	33		A	G	40
chrII	C	Polymorphism	A	216541	216541	1	A -> C	41	SNP (transversion)	1	5e-136	33		A	C	41
chrII	G	Polymorphism	A	216631	216631	1	A -> G	37	SNP (transition)	0.946	6.7e-110	32		A	G	35
chrII	C	Polymorphism	T	216794	216794	1	T -> C	31	SNP (transition)	1	4e-106	35		T	C	31
chrII	C	Polymorphism	G	217015	217015	1	G -> C	30	SNP (transversion)	1	1e-108	36		G	C	30
chrII	T	Polymorphism	C	217070	217070	1	C -> T	27	SNP (transition)	1	7.9e-90	34		C	T	27
chrII	C	Polymorphism	T	217109	217109	1	T -> C	32	SNP (transition)	1	2.5e-106	33		T	C	32
chrII	A	Polymorphism	T	217360	217360	1	T -> A	21	SNP (transversion)	1	6.3e-68	33		T	A	21
chrII	G	Polymorphism	A	217636	217636	1	A -> G	31	SNP (transition)	1	7.9e-97	31		A	G	31
chrII	T	Polymorphism	C	217672	217672	1	C -> T	27	SNP (transition)	0.963	1.7e-82	33		C	T	26
chrII	T	Polymorphism	C	217676	217676	1	C -> T	27	SNP (transition)	0.926	3.5e-83	35		C	T	25
chrII	G	Polymorphism	A	218039	218039	1	A -> G	10	SNP (transition)	1	1e-35	35		A	G	10
chrII	C	Polymorphism	G	218393	218393	1	G -> C	29	SNP (transversion)	0.966	1.8e-94	35	0.034	G	C	28
chrII	C	Polymorphism	T	218507	218507	1	T -> C	31	SNP (transition)	1	7.9e-97	31		T	C	31
chrII	A	Polymorphism	G	218666	218666	1	G -> A	30	SNP (transition)	0.967	7.5e-98	34		G	A	29
chrII	A	Polymorphism	G	218957	218957	1	G -> A	32	SNP (transition)	0.938	5e-91	32	0.063	G	A	30
chrII	A	Polymorphism	G	219897	219897	1	G -> A	19	SNP (transition)	1	2e-63	34		G	A	19
chrII	T	Polymorphism	C	220055	220055	1	C -> T	22	SNP (transition)	1	2.5e-73	34		C	T	22
chrII	A	Polymorphism	T	220064	220064	1	T -> A	22	SNP (transversion)	1	1e-77	35		T	A	22
chrII	A	Polymorphism	G	220122	220122	1	G -> A	23	SNP (transition)	0.913	8e-72	35		G	A	21
chrII	T	Polymorphism	C	220136	220136	1	C -> T	23	SNP (transition)	0.957	2.3e-76	35		C	T	22
chrII	G	Polymorphism	A	220216	220216	1	A -> G	28	SNP (transition)	0.964	4.4e-91	34		A	G	27
chrII	T	Polymorphism	C	220331	220331	1	C -> T	33	SNP (transition)	0.97	8.3e-105	34		C	T	32
chrII	G	Polymorphism	A	220403	220403	1	A -> G	33	SNP (transition)	0.939	4.2e-94	31		A	G	31
chrII	A	Polymorphism	G	220405	220405	1	G -> A	34	SNP (transition)	0.971	2.1e-111	35	0.029	G	A	33
chrII	C	Polymorphism	A	220424	220424	1	A -> C	34	SNP (transversion)	0.912	3.8e-96	33	0.059	A	C	31
chrII	G	Polymorphism	T	220451	220451	1	T -> G	33	SNP (transversion)	0.97	1.3e-101	33		T	G	32
chrII	T	Polymorphism	C	220776	220776	1	C -> T	38	SNP (transition)	1	4e-126	33		C	T	38
chrII	T	Polymorphism	C	220790	220790	1	C -> T	38	SNP (transition)	1	2.5e-122	33		C	T	38
chrII		Polymorphism	TTTTTT	220821	220826	6	-TTTTTT	37	Deletion	1	7.9e-49	14		TTTTTT		37
chrII		Polymorphism	G	220864	220864	1	-G	37	Deletion	1	6.3e-60	16		G		37
chrII	T	Polymorphism	G	220911	220911	1	G -> T	25	SNP (transversion)	1	3.2e-88	36		G	T	25
chrII	T	Polymorphism	C	220914	220914	1	C -> T	25	SNP (transition)	1	3.2e-88	36		C	T	25
chrII	C	Polymorphism	T	221037	221037	1	T -> C	6	SNP (transition)	0.5	1.6e-07	28	0.167	T	C	3
chrII	C	Polymorphism	G	221038	221038	1	G -> C	7	SNP (transversion)	0.571	3.5e-09	25		G	C	4
chrII	C	Polymorphism	T	221039	221039	1	T -> C	7	SNP (transition)	0.857	4.3e-10	18	0.143	T	C	6
chrII	AA	Polymorphism	TG	221040	221041	2	TG -> AA	7	Substitution	0.429	1.1e-09	35		TG	AA	3
chrII	C	Polymorphism	G	221042	221042	1	G -> C	7	SNP (transversion)	1	2e-15	21		G	C	7
chrII	T	Polymorphism	A	221048	221048	1	A -> T	7	SNP (transversion)	0.429	2.2e-09	34		A	T	3
chrII	C	Polymorphism	T	221051	221051	1	T -> C	7	SNP (transition)	0.714	6.4e-08	17	0.286	T	C	5
chrII	A	Polymorphism	C	221053	221053	1	C -> A	8	SNP (transversion)	0.375	2.8e-08	32	0.125	C	A	3
chrII	A	Polymorphism	C	221055	221055	1	C -> A	8	SNP (transversion)	0.375	4.4e-07	28	0.125	C	A	3
chrII	C	Polymorphism		221057	221056	0	+C	7	Insertion	0.571	1.4e-09	27			C	4
chrII	AGA	Polymorphism	GTC	221060	221062	3	GTC -> AGA	7 -> 8	Substitution	75.0% -> 85.7%	3e-08	14		GTC	AGA	6
chrII		Polymorphism	A	221110	221110	1	-A	61	Deletion	0.262	5.2e-11	16		A		16
chrII	T	Polymorphism	G	221372	221372	1	G -> T	51	SNP (transversion)	0.49	4.7e-29	18	0.078	G	T	25
chrII	A	Polymorphism	G	221372	221372	1	G -> A	51	SNP (transition)	0.255	3.1e-10	17	0.078	G	A	13
chrII	C	Polymorphism	G	221373	221373	1	G -> C	41	SNP (transversion)	0.512	4.6e-21	16	0.098	G	C	21
chrII	A	Polymorphism	T	221374	221374	1	T -> A	33	SNP (transversion)	0.576	3.1e-24	17	0.273	T	A	19
chrII	C	Polymorphism	A	221375	221375	1	A -> C	27	SNP (transversion)	0.63	1.8e-24	18	0.111	A	C	17
chrII	C	Polymorphism	G	221376	221376	1	G -> C	25	SNP (transversion)	0.52	1.7e-17	19	0.08	G	C	13
chrII	T	Polymorphism	C	221377	221377	1	C -> T	23	SNP (transition)	0.565	2.7e-14	15	0.087	C	T	13
chrII	A	Polymorphism	C	221377	221377	1	C -> A	23	SNP (transversion)	0.261	3.8e-10	25	0.087	C	A	6
chrII	T	Polymorphism	G	221378	221378	1	G -> T	23	SNP (transversion)	0.609	1.1e-18	17	0.043	G	T	14
chrII	A	Polymorphism	C	221379	221379	1	C -> A	20	SNP (transversion)	0.75	4.6e-25	19	0.1	C	A	15
chrII	T	Polymorphism	C	221380	221380	1	C -> T	19	SNP (transition)	0.316	9.4e-08	20	0.421	C	T	6
chrII	A	Polymorphism	T	221381	221381	1	T -> A	14	SNP (transversion)	0.429	2.8e-09	21	0.214	T	A	6
chrII	T	Polymorphism	G	221382	221382	1	G -> T	12	SNP (transversion)	0.667	3e-13	19	0.083	G	T	8
chrII	A	Polymorphism	G	221384	221384	1	G -> A	9	SNP (transition)	0.778	5.3e-09	15		G	A	7
chrII	C	Polymorphism	G	221390	221390	1	G -> C	4	SNP (transversion)	1	4e-07	16		G	C	4
chrII	CCA	Polymorphism	ATT	221621	221623	3	ATT -> CCA	5	Substitution	0.4	1e-06	36		ATT	CCA	2
chrII	T	Polymorphism	C	221629	221629	1	C -> T	6	SNP (transition)	0.5	3.2e-10	36	0.5	C	T	3
chrII	T	Polymorphism	C	221633	221633	1	C -> T	6	SNP (transition)	0.5	3.2e-10	36	0.5	C	T	3
chrII	T	Polymorphism	G	221636	221636	1	G -> T	6	SNP (transversion)	0.5	8e-11	38	0.5	G	T	3
chrII	T	Polymorphism	A	221638	221638	1	A -> T	7	SNP (transversion)	0.429	1.4e-10	38	0.571	A	T	3
chrII	A	Polymorphism	G	221644	221644	1	G -> A	8	SNP (transition)	0.5	4.4e-12	33	0.5	G	A	4
chrII	TA	Polymorphism	CT	221653	221654	2	CT -> TA	10 -> 11	Substitution	50.0% -> 54.5%	2.9e-20	37		CT	TA	5 -> 6
chrII	T	Polymorphism	G	221659	221659	1	G -> T	12	SNP (transversion)	0.417	2.5e-16	37	0.583	G	T	5
chrII	A	Polymorphism	C	221666	221666	1	C -> A	18	SNP (transversion)	0.556	4.4e-31	35	0.278	C	A	10
chrII	T	Polymorphism	A	221678	221678	1	A -> T	43	SNP (transversion)	0.302	2.3e-34	35	0.605	A	T	13
chrII	A	Polymorphism	G	221680	221680	1	G -> A	54	SNP (transition)	0.259	2e-34	33	0.63	G	A	14
chrII	T	Polymorphism	A	221683	221683	1	A -> T	91	SNP (transversion)	0.253	1.3e-57	34	0.429	A	T	23
chrII	AA	Polymorphism	GT	221834	221835	2	GT -> AA	2	Substitution	1	6.3e-07	32		GT	AA	2
chrII	GG	Polymorphism	AC	221839	221840	2	AC -> GG	2	Substitution	1	4e-07	32		AC	GG	2
chrII	TACGAG	Polymorphism	CCGCCA	221843	221848	6	CCGCCA -> TACGAG	2 -> 3	Substitution	1	6.3e-07	29		CCGCCA	TACGAG	2 -> 3
chrII	G	Polymorphism	C	221851	221851	1	C -> G	3	SNP (transversion)	0.667	7.5e-07	33	0.333	C	G	2
chrII	AGG	Polymorphism	CCT	221856	221858	3	CCT -> AGG	3	Substitution	0.667	7.5e-07	36		CCT	AGG	2
chrII	GT	Polymorphism	CA	221859	221860	2	CA -> GT	3	Substitution	1	1.6e-08	28		CA	GT	3
chrII	TCG	Polymorphism	CTA	221862	221864	3	CTA -> TCG	3	Substitution	0.667	3e-07	36		CTA	TCG	2
chrII	T	Polymorphism		221865	221864	0	+T	3	Insertion	1	5e-10	32			T	3
chrII	G	Polymorphism		221865	221864	0	+G	3	Insertion	0.667	1.9e-07	36			G	2
chrII	G	Polymorphism		221865	221864	0	+G	3	Insertion	1	6.3e-11	35			G	3
chrII	G	Polymorphism		221865	221864	0	+G	3	Insertion	0.667	1.9e-07	36			G	2
chrII	T	Polymorphism		221865	221864	0	+T	3	Insertion	0.667	7.5e-07	34			T	2
chrII	C	Polymorphism		221865	221864	0	+C	3	Insertion	1	5e-10	31			C	3
chrII	T	Polymorphism	C	221869	221869	1	C -> T	3	SNP (transition)	1	1.6e-11	36		C	T	3
chrII	G	Polymorphism	T	221870	221870	1	T -> G	3	SNP (transversion)	0.667	7.5e-08	38		T	G	2
chrII	G	Polymorphism	T	221872	221872	1	T -> G	3	SNP (transversion)	1	3.2e-11	36		T	G	3
chrII	TAT	Polymorphism	CTA	221873	221875	3	CTA -> TAT	3	Substitution	0.667	1.2e-07	38		CTA	TAT	2
chrII	G	Polymorphism	T	221878	221878	1	T -> G	4	SNP (transversion)	0.75	6.3e-08	26		T	G	3
chrII	A	Polymorphism	T	221879	221879	1	T -> A	4	SNP (transversion)	0.5	2.4e-07	38	0.25	T	A	2
chrII	A	Polymorphism	G	221881	221881	1	G -> A	4	SNP (transition)	1	1.6e-11	28		G	A	4
chrII	C	Polymorphism	G	221882	221882	1	G -> C	4	SNP (transversion)	0.5	2.4e-07	38	0.25	G	C	2
chrII	A	Polymorphism	T	221883	221883	1	T -> A	4	SNP (transversion)	0.75	6.3e-08	26		T	A	3
chrII	T	Polymorphism	C	221896	221896	1	C -> T	4	SNP (transition)	0.5	9.5e-07	34		C	T	2
chrII	A	Polymorphism	C	222032	222032	1	C -> A	8	SNP (transversion)	0.5	1.8e-10	29	0.5	C	A	4
chrII	C	Polymorphism	T	222050	222050	1	T -> C	10	SNP (transition)	0.5	7.3e-07	18	0.5	T	C	5
chrII	C	Polymorphism	T	222055	222055	1	T -> C	10	SNP (transition)	0.5	7.3e-07	17	0.5	T	C	5
chrII	T	Polymorphism	C	222094	222094	1	C -> T	10	SNP (transition)	0.6	7.3e-07	15	0.4	C	T	6
chrII	G	Polymorphism	A	222098	222098	1	A -> G	10	SNP (transition)	0.6	7.3e-07	15	0.4	A	G	6
chrII	A	Polymorphism	C	222100	222100	1	C -> A	10	SNP (transversion)	0.6	7.3e-07	15	0.4	C	A	6
chrII	A	Polymorphism	G	222109	222109	1	G -> A	10	SNP (transition)	0.6	7.3e-07	15	0.4	G	A	6
chrII	C	Polymorphism	T	222118	222118	1	T -> C	10	SNP (transition)	0.6	7.3e-07	15	0.4	T	C	6
chrII	C	Polymorphism	T	222126	222126	1	T -> C	10	SNP (transition)	0.6	7.3e-07	15	0.4	T	C	6
chrII	C	Polymorphism	T	222130	222130	1	T -> C	10	SNP (transition)	0.6	7.3e-07	15	0.4	T	C	6
chrII	GT	Polymorphism	A--C	222137	222138	2	AC -> GT	12	Substitution	0.667	3e-13	20		AC	GT	8
chrII	G	Polymorphism	A	222145	222145	1	A -> G	12	SNP (transition)	0.667	3e-13	19	0.333	A	G	8
chrII	A	Polymorphism	C	222150	222150	1	C -> A	12	SNP (transversion)	0.667	1.2e-11	17	0.333	C	A	8
chrII	A	Polymorphism	T	222157	222157	1	T -> A	11	SNP (transversion)	0.727	1.6e-14	21	0.273	T	A	8
chrII	C	Polymorphism	A	222166	222166	1	A -> C	12	SNP (transversion)	0.75	3.4e-18	23	0.25	A	C	9
chrII	A	Polymorphism	G	222191	222191	1	G -> A	10	SNP (transition)	0.9	1.2e-18	22	0.1	G	A	9
chrII	A	Polymorphism	G	222194	222194	1	G -> A	10	SNP (transition)	0.9	1.6e-19	22	0.1	G	A	9
chrII	A	Polymorphism	C	222209	222209	1	C -> A	10	SNP (transversion)	0.7	3e-18	28	0.1	C	A	7
chrII	C	Polymorphism	T	222211	222211	1	T -> C	10	SNP (transition)	0.7	1.5e-17	28	0.1	T	C	7
chrII	A	Polymorphism		222215	222214	0	+A	10	Insertion	0.3	6e-08	31			A	3
chrII	CT	Polymorphism	A...	222215	>222215	>1	A -> CT	10	Insertion	1	1e-19	20		A	CT	10
chrII	T	Polymorphism	A	222217	222217	1	A -> T	10	SNP (transversion)	1	1e-19	20		A	T	10
chrII	CTTAT	Polymorphism	AAACA	222220	222224	5	AAACA -> CTTAT	10	Substitution	1	1e-19	20		AAACA	CTTAT	10
chrII	CATCT	Polymorphism	ATGGC	222228	222232	5	ATGGC -> CATCT	10 -> 11	Substitution	1	1e-18	19		ATGGC	CATCT	10 -> 11
chrII	GACG	Polymorphism	ATTC	222233	222236	4	ATTC -> GACG	11	Substitution	0.727	1e-13	19		ATTC	GACG	8
chrII	GC	Polymorphism	AT	222239	222240	2	AT -> GC	11	Substitution	0.909	1.1e-16	19		AT	GC	10
chrII	G	Polymorphism	A	222242	222242	1	A -> G	11	SNP (transition)	0.818	2.1e-13	17	0.091	A	G	9
chrII	CG	Polymorphism	TA	222244	222245	2	TA -> CG	11	Substitution	1	1.6e-20	20		TA	CG	11
chrII	T	Polymorphism	C	222247	222247	1	C -> T	10	SNP (transition)	0.9	3.1e-13	15		C	T	9
chrII	C	Polymorphism	A	222249	222249	1	A -> C	8	SNP (transversion)	1	1e-20	25		A	C	8
chrII	TCC	Polymorphism	GGT	222250	222252	3	GGT -> TCC	7	Substitution	0.714	6.3e-07	19		GGT	TCC	5
chrII	T	Polymorphism	G	222254	222254	1	G -> T	7	SNP (transversion)	0.714	6.5e-09	19		G	T	5
chrII	G	Polymorphism	C	222255	222255	1	C -> G	7	SNP (transversion)	0.571	1.4e-11	31	0.143	C	G	4
chrII	TG	Polymorphism	AT	222256	222257	2	AT -> TG	5 -> 7	Substitution	40.0% -> 57.1%	4e-07	29		AT	TG	2 -> 4
chrII	T	Polymorphism	G	222258	222258	1	G -> T	5	SNP (transversion)	0.6	3.1e-07	26		G	T	3
chrII	A	Polymorphism	C	222259	222259	1	C -> A	5	SNP (transversion)	0.8	3.2e-11	29	0.2	C	A	4
chrII	G	Polymorphism	C	222260	222260	1	C -> G	5	SNP (transversion)	0.6	1.6e-07	26	0.2	C	G	3
chrII	G	Polymorphism	A	222266	222266	1	A -> G	4	SNP (transition)	0.75	1.6e-08	28		A	G	3
chrII	G	Polymorphism	T	222270	222270	1	T -> G	5	SNP (transversion)	0.6	3.1e-07	26		T	G	3
chrII	C	Polymorphism	A	222272	222272	1	A -> C	5	SNP (transversion)	1	1e-12	24		A	C	5
chrII	C	Polymorphism	G	222275	222275	1	G -> C	5	SNP (transversion)	0.6	1e-08	30	0.4	G	C	3
chrII	C	Polymorphism	A	222288	222288	1	A -> C	4	SNP (transversion)	0.75	2.5e-07	25	0.25	A	C	3
chrII	A	Polymorphism	G	222289	222289	1	G -> A	4	SNP (transition)	1	4e-11	26		G	A	4
chrII	GT	Polymorphism	CA	222292	222293	2	CA -> GT	4	Substitution	0.75	2.5e-07	25		CA	GT	3
chrII	GA	Polymorphism	TT	222296	222297	2	TT -> GA	3	Substitution	1	2.5e-07	23		TT	GA	3
chrII	T	Polymorphism	C	222309	222309	1	C -> T	3	SNP (transition)	1	3.2e-08	26		C	T	3
chrII	TAA	Polymorphism	CGT	222311	222313	3	CGT -> TAA	3	Substitution	1	3.2e-08	25		CGT	TAA	3
chrII	GAC	Polymorphism	TCG	222316	222318	3	TCG -> GAC	3	Substitution	1	5e-07	24		TCG	GAC	3
chrII	G	Polymorphism	T	222320	222320	1	T -> G	3	SNP (transversion)	1	5e-07	22		T	G	3
chrII	G	Polymorphism	C	224112	224112	1	C -> G	12	SNP (transversion)	0.25	8.7e-07	29	0.667	C	G	3
chrII	G	Polymorphism	A	224118	224118	1	A -> G	11	SNP (transition)	0.364	3.3e-12	36	0.455	A	G	4
chrII	CTGT	Polymorphism	AGAC	224138	224141	4	AGAC -> CTGT	12	Substitution	0.417	7.9e-13	35		AGAC	CTGT	5
chrII	TCTTA	Polymorphism	ATGAC	224143	224147	5	ATGAC -> TCTTA	12 -> 13	Substitution	38.5% -> 41.7%	2.5e-13	34		ATGAC	TCTTA	5
chrII	ACA	Polymorphism	TTC	224149	224151	3	TTC -> ACA	12	Substitution	0.417	2.5e-13	33		TTC	ACA	5
chrII	C	Polymorphism	A	224152	224152	1	A -> C	12	SNP (transversion)	0.583	4.9e-16	27	0.333	A	C	7
chrII	CCG	Polymorphism	GAT	224157	224159	3	GAT -> CCG	13	Substitution	0.385	1.3e-12	31		GAT	CCG	5
chrII	GCCC	Polymorphism	TTGA	224161	224164	4	TTGA -> GCCC	13	Substitution	0.385	4e-11	29		TTGA	GCCC	5
chrII	G	Polymorphism	T	224167	224167	1	T -> G	14	SNP (transversion)	0.429	7.5e-16	31	0.571	T	G	6
chrII	G	Polymorphism	T	224169	224169	1	T -> G	14	SNP (transversion)	0.357	6e-08	22	0.5	T	G	5
chrII	C	Polymorphism	T	224171	224171	1	T -> C	14	SNP (transition)	0.357	6.3e-13	31	0.5	T	C	5
chrII	A	Polymorphism	G	224175	224175	1	G -> A	13	SNP (transition)	0.385	4e-12	29	0.538	G	A	5
chrII	A	Polymorphism	C	224178	224178	1	C -> A	11	SNP (transversion)	0.273	1e-08	34	0.727	C	A	3
chrII	C	Polymorphism	A	224179	224179	1	A -> C	11	SNP (transversion)	0.364	2.1e-09	28	0.545	A	C	4
chrII	G	Polymorphism	A	224525	224525	1	A -> G	48	SNP (transition)	0.979	2.1e-41	9	0.021	A	G	47
chrII	A	Polymorphism	G	224777	224777	1	G -> A	33	SNP (transition)	1	3.2e-17	5		G	A	33
chrII	TTT	Polymorphism	CAC	225303	225305	3	CAC -> TTT	10 -> 22	Substitution	50.0% -> 81.8%	7.6e-08	22		CAC	TTT	5 -> 18
chrII	G	Polymorphism	C	225376	225376	1	C -> G	79	SNP (transversion)	0.342	9.7e-61	31	0.025	C	G	27
chrII	A	Polymorphism	G	225377	225377	1	G -> A	81	SNP (transition)	0.321	6.4e-50	27	0.654	G	A	26
chrII	A	Polymorphism	C	225379	225379	1	C -> A	89	SNP (transversion)	0.258	4.2e-44	28	0.517	C	A	23
chrII	G	Polymorphism	A	225536	225536	1	A -> G	32	SNP (transition)	0.938	4.4e-34	12	0.031	A	G	30
chrII	T	Polymorphism	A	226136	226136	1	A -> T	52	SNP (transversion)	0.308	1.6e-32	29	0.692	A	T	16
chrII	C	Polymorphism	T	226143	226143	1	T -> C	56	SNP (transition)	0.286	1.6e-33	29	0.696	T	C	16
chrII	C	Polymorphism	T	226148	226148	1	T -> C	63	SNP (transition)	0.254	3.5e-34	30	0.698	T	C	16
chrII	A	Polymorphism	T	226307	226307	1	T -> A	82	SNP (transversion)	0.293	1.2e-12	13	0.463	T	A	24
chrII	A	Polymorphism	G	226308	226308	1	G -> A	69	SNP (transition)	0.275	8.1e-10	14	0.362	G	A	19
chrII	A	Polymorphism	T	226309	226309	1	T -> A	59	SNP (transversion)	0.254	7.5e-16	19	0.441	T	A	15
chrII	T	Polymorphism	C	226310	226310	1	C -> T	47	SNP (transition)	0.277	1e-10	17	0.319	C	T	13
chrII	A	Polymorphism	C	226311	226311	1	C -> A	43	SNP (transversion)	0.256	6.9e-09	16	0.256	C	A	11
chrII	T	Polymorphism	C	226312	226312	1	C -> T	45	SNP (transition)	0.311	2.4e-08	14	0.289	C	T	14
chrII	T	Polymorphism	A	226313	226313	1	A -> T	46	SNP (transversion)	0.283	1.9e-08	15	0.457	A	T	13
chrII		Polymorphism	TT	226314	226315	2	-TT	44	Deletion	1	1e-22	6		TT		44
chrII	T	Polymorphism	A	226316	226316	1	A -> T	55	SNP (transversion)	0.345	1.8e-13	15	0.327	A	T	19
chrII	T	Polymorphism	A	226319	226319	1	A -> T	82	SNP (transversion)	0.293	8.6e-15	14	0.39	A	T	24
chrII	G	Polymorphism	A	226514	226514	1	A -> G	57	SNP (transition)	0.263	5.1e-19	21	0.737	A	G	15
chrII	ATATT	Polymorphism	TCTCA	226930	226934	5	TCTCA -> ATATT	5	Substitution	0.8	5e-14	35		TCTCA	ATATT	4
chrII	T	Polymorphism	C	226936	226936	1	C -> T	5	SNP (transition)	0.8	2e-14	37	0.2	C	T	4
chrII	G	Polymorphism	T	226938	226938	1	T -> G	5	SNP (transversion)	0.8	7.9e-15	38	0.2	T	G	4
chrII	T	Polymorphism	C	226941	226941	1	C -> T	5	SNP (transition)	0.8	3.2e-15	38	0.2	C	T	4
chrII	TA	Polymorphism	CC	226943	226944	2	CC -> TA	8	Substitution	0.875	1.3e-23	36		CC	TA	7
chrII	CAA	Polymorphism	TTT	226946	226948	3	TTT -> CAA	8	Substitution	0.875	4e-20	32		TTT	CAA	7
chrII	AGT	Polymorphism	TC-A	226950	226952	3	TCA -> AGT	7	Substitution	1	6.3e-26	37		TCA	AGT	7
chrII	A	Polymorphism	G	226965	226965	1	G -> A	8	SNP (transition)	1	1.6e-25	32		G	A	8
chrII	C	Polymorphism	T	226979	226979	1	T -> C	10	SNP (transition)	0.9	2.5e-30	34		T	C	9
chrII	T	Polymorphism	-	227166	227165	0	(T)6 -> (T)7	30	Insertion (tandem repeat)	0.967	9.5e-101	35			T	29
chrII	T	Polymorphism	C	227201	227201	1	C -> T	33	SNP (transition)	0.939	1.7e-106	35	0.03	C	T	31
chrII	G	Polymorphism	A	227302	227302	1	A -> G	30	SNP (transition)	0.9	3.2e-86	33	0.033	A	G	27
chrII	A	Polymorphism	G	227328	227328	1	G -> A	31	SNP (transition)	0.935	7.4e-91	33	0.032	G	A	29
chrII	T	Polymorphism	A	227387	227387	1	A -> T	25	SNP (transversion)	0.96	1.6e-78	34	0.04	A	T	24
chrII	C	Polymorphism	T	227881	227881	1	T -> C	14	SNP (transition)	1	6.3e-47	33		T	C	14
chrII	C	Polymorphism	T	228106	228106	1	T -> C	8	SNP (transition)	1	1.6e-25	32		T	C	8
chrII	G	Polymorphism	A	228142	228142	1	A -> G	7	SNP (transition)	1	6.3e-26	36		A	G	7
chrII	C	Polymorphism	T	228251	228251	1	T -> C	19	SNP (transition)	0.895	6.8e-53	33		T	C	17
chrII	T	Polymorphism	C	228551	228551	1	C -> T	7	SNP (transition)	1	1.3e-26	38		C	T	7
chrII	G	Polymorphism	A	228581	228581	1	A -> G	11	SNP (transition)	1	3.2e-39	36		A	G	11
chrII	T	Polymorphism	C	228645	228645	1	C -> T	10	SNP (transition)	0.9	2.5e-30	34		C	T	9
chrII	C	Polymorphism	T	229777	229777	1	T -> C	16	SNP (transition)	0.938	5.1e-52	35	0.063	T	C	15
chrII	T	Polymorphism	A	230037	230037	1	A -> T	16	SNP (transversion)	0.938	1.6e-53	36		A	T	15
chrII	T	Polymorphism	C	230255	230255	1	C -> T	23	SNP (transition)	0.913	2e-63	32	0.043	C	T	21
chrII	G	Polymorphism	A	230576	230576	1	A -> G	17	SNP (transition)	0.941	1.1e-42	28	0.059	A	G	16
chrII	G	Polymorphism	A	230849	230849	1	A -> G	39	SNP (transition)	0.974	6.2e-136	36	0.026	A	G	38
chrII	G	Polymorphism	A	231614	231614	1	A -> G	33	SNP (transition)	1	2.5e-106	32		A	G	33
chrII	G	Polymorphism	A	231704	231704	1	A -> G	40	SNP (transition)	0.95	4.9e-127	35	0.025	A	G	38
chrII	G	Polymorphism	A	231837	231837	1	A -> G	35	SNP (transition)	0.971	2.2e-111	33		A	G	34
chrII	T	Polymorphism	A	232488	232488	1	A -> T	20	SNP (transversion)	0.9	1.2e-59	35	0.05	A	T	18
chrII	T	Polymorphism	C	232618	232618	1	C -> T	26	SNP (transition)	0.962	2.6e-84	34	0.038	C	T	25
chrII	G	Polymorphism	A	233125	233125	1	A -> G	18	SNP (transition)	0.944	2.9e-57	35		A	G	17
chrII	T	Polymorphism	C	233405	233405	1	C -> T	24	SNP (transition)	1	1e-84	36		C	T	24
chrII	G	Polymorphism	A	233983	233983	1	A -> G	15	SNP (transition)	1	1e-48	33		A	G	15
chrII	C	Polymorphism	T	234340	234340	1	T -> C	36	SNP (transition)	0.972	3.6e-111	32	0.028	T	C	35
chrII	A	Polymorphism	G	234385	234385	1	G -> A	39	SNP (transition)	0.974	3.9e-132	36		G	A	38
chrII	C	Polymorphism	T	234604	234604	1	T -> C	23	SNP (transition)	0.957	5.8e-72	33		T	C	22
chrII	A	Polymorphism	T	234613	234613	1	T -> A	23	SNP (transversion)	1	5e-72	31		T	A	23
chrII	A	Polymorphism	G	234673	234673	1	G -> A	24	SNP (transition)	1	1e-84	35		G	A	24
chrII	G	Polymorphism	C	234856	234856	1	C -> G	25	SNP (transversion)	1	3.2e-83	34		C	G	25
chrII	T	Polymorphism	C	235113	235113	1	C -> T	16	SNP (transition)	1	1.6e-53	34		C	T	16
chrII	C	Polymorphism	T	235634	235634	1	T -> C	21	SNP (transition)	0.952	2.1e-65	33		T	C	20
chrII	G	Polymorphism	A	235843	235843	1	A -> G	14	SNP (transition)	0.929	8.8e-44	34		A	G	13
chrII		Polymorphism	A	235845	235845	1	-A	14	Deletion	1	4e-23	17		A		14
chrII	T	Polymorphism	C	236156	236156	1	C -> T	28	SNP (transition)	0.929	3.8e-89	36	0.036	C	T	26
chrII	A	Polymorphism	T	236256	236256	1	T -> A	18	SNP (transversion)	1	1e-63	36		T	A	18
chrII	T	Polymorphism	C	236313	236313	1	C -> T	12	SNP (transition)	0.917	4.8e-37	35		C	T	11
chrII	A	Polymorphism	G	236383	236383	1	G -> A	6	SNP (transition)	0.833	6e-15	31		G	A	5
chrII	AA	Polymorphism	GG	236390	236391	2	GG -> AA	6	Substitution	0.833	6e-17	33		GG	AA	5
chrII		Polymorphism	CTT	236433	236435	3	-CTT	7	Deletion	1	3.2e-11	15		CTT		7
chrII	A	Polymorphism	T	236441	236441	1	T -> A	7	SNP (transversion)	0.857	4.4e-16	28	0.143	T	A	6
chrII	A	Polymorphism	C	236489	236489	1	C -> A	15	SNP (transversion)	1	3.2e-50	33		C	A	15
chrII	C	Polymorphism	T	236626	236626	1	T -> C	19	SNP (transition)	1	4e-69	36		T	C	19
chrII	G	Polymorphism	A	237151	237151	1	A -> G	35	SNP (transition)	1	1e-126	36		A	G	35
chrII	T	Polymorphism	C	237541	237541	1	C -> T	20	SNP (transition)	1	1e-70	35		C	T	20
chrII	T	Polymorphism	C	237656	237656	1	C -> T	15	SNP (transition)	0.933	9.4e-32	24	0.067	C	T	14
chrII	C	Polymorphism	T	237660	237660	1	T -> C	16	SNP (transition)	0.875	7.6e-45	34		T	C	14
chrII	G	Polymorphism	A	237729	237729	1	A -> G	13	SNP (transition)	1	1.3e-43	34		A	G	13
chrII	T	Polymorphism	A	237971	237971	1	A -> T	7	SNP (transversion)	0.857	4.4e-22	37		A	T	6
chrII	G	Polymorphism	A	238002	238002	1	A -> G	12	SNP (transition)	0.333	4.9e-08	25	0.667	A	G	4
chrII	G	Polymorphism	C	238004	238004	1	C -> G	12	SNP (transversion)	0.25	2.2e-07	31	0.75	C	G	3
chrII	C	Polymorphism	A	238006	238006	1	A -> C	12	SNP (transversion)	0.25	8.7e-07	29	0.667	A	C	3
chrII	A	Polymorphism	T	238007	238007	1	T -> A	12	SNP (transversion)	0.333	7.5e-07	22	0.583	T	A	4
chrII	G	Polymorphism	T	238019	238019	1	T -> G	10	SNP (transversion)	0.4	1.3e-07	24	0.6	T	G	4
chrII	C	Polymorphism	G	238080	238080	1	G -> C	7	SNP (transversion)	1	6.3e-26	36		G	C	7
chrII	G	Polymorphism	A	238111	238111	1	A -> G	7	SNP (transition)	1	6.3e-26	36		A	G	7
chrII	C	Polymorphism	T	238137	238137	1	T -> C	5	SNP (transition)	1	1e-15	31		T	C	5
chrII	T	Polymorphism	A	238163	238163	1	A -> T	5	SNP (transversion)	1	3.2e-17	33		A	T	5
chrII	A	Polymorphism	G	238186	238186	1	G -> A	4	SNP (transition)	1	4e-13	32		G	A	4
chrII	T	Polymorphism	C	238189	238189	1	C -> T	4	SNP (transition)	1	4e-15	37		C	T	4
chrII	A	Polymorphism	T	238224	238224	1	T -> A	3	SNP (transversion)	1	4e-12	38		T	A	3
chrII	A	Polymorphism	G	238239	238239	1	G -> A	4	SNP (transition)	1	2.5e-14	35		G	A	4
chrII	C	Polymorphism	A	238287	238287	1	A -> C	5	SNP (transversion)	1	1e-16	33		A	C	5
chrII	C	Polymorphism	T	238291	238291	1	T -> C	5	SNP (transition)	1	3.2e-13	25		T	C	5
chrII	G	Polymorphism	T	238346	238346	1	T -> G	10	SNP (transversion)	1	1e-32	33		T	G	10
chrII	A	Polymorphism	-	238390	238389	0	(A)7 -> (A)8	11	Insertion (tandem repeat)	0.909	1.1e-32	33			A	10
chrII	G	Polymorphism	A	238452	238452	1	A -> G	21	SNP (transition)	0.905	4.2e-61	34	0.048	A	G	19
chrII	C	Polymorphism	A	238608	238608	1	A -> C	18	SNP (transversion)	0.944	1.1e-60	37	0.056	A	C	17
chrII	T	Polymorphism	C	238611	238611	1	C -> T	16	SNP (transition)	0.938	1.6e-53	37	0.063	C	T	15
chrII	T	Polymorphism	C	238675	238675	1	C -> T	25	SNP (transition)	1	1e-85	35		C	T	25
chrII	A	Polymorphism	G	238737	238737	1	G -> A	27	SNP (transition)	1	3.2e-95	36		G	A	27
chrII		Polymorphism	T	238923	238923	1	(T)3 -> (T)2	12	Deletion (tandem repeat)	1	4e-21	17		T		12
chrII	A	Polymorphism	T	238944	238944	1	T -> A	18	SNP (transversion)	0.944	1.4e-55	34		T	A	17
chrII	A	Polymorphism	T	239434	239434	1	T -> A	30	SNP (transversion)	1	1e-105	36		T	A	30
chrII	C	Polymorphism	A	239528	239528	1	A -> C	21	SNP (transversion)	0.952	2.1e-69	35	0.048	A	C	20
chrII	T	Polymorphism	C	239597	239597	1	C -> T	21	SNP (transition)	0.952	2.1e-67	34		C	T	20
chrII	G	Polymorphism	T	239605	239605	1	T -> G	20	SNP (transversion)	1	1e-66	33		T	G	20
chrII	C	Polymorphism	T	239625	239625	1	T -> C	17	SNP (transition)	1	4e-55	32		T	C	17
chrII	A	Polymorphism	G	239864	239864	1	G -> A	34	SNP (transition)	0.971	1.1e-114	35	0.029	G	A	33
chrII	G	Polymorphism	A	239949	239949	1	A -> G	22	SNP (transition)	1	4e-71	33		A	G	22
chrII	G	Polymorphism	A	239951	239951	1	A -> G	22	SNP (transition)	1	4e-71	32		A	G	22
chrII	A	Polymorphism	C	240048	240048	1	C -> A	20	SNP (transversion)	0.95	4e-62	34	0.05	C	A	19
chrII	T	Polymorphism	C	240542	240542	1	C -> T	27	SNP (transition)	1	1e-81	30		C	T	27
chrII	A	Polymorphism	G	240840	240840	1	G -> A	20	SNP (transition)	1	1e-66	34		G	A	20
chrII	T	Polymorphism	C	240963	240963	1	C -> T	34	SNP (transition)	0.971	4.3e-108	34		C	T	33
chrII	G	Polymorphism	A	241143	241143	1	A -> G	27	SNP (transition)	1	1e-81	31		A	G	27
chrII	T	Polymorphism	C	241196	241196	1	C -> T	29	SNP (transition)	1	2.5e-99	35		C	T	29
chrII	C	Polymorphism	T	241422	241422	1	T -> C	17	SNP (transition)	1	5e-50	29		T	C	17
chrII	T	Polymorphism	C	241482	241482	1	C -> T	15	SNP (transition)	0.933	9.5e-46	33		C	T	14
chrII	C	Polymorphism	T	242012	242012	1	T -> C	30	SNP (transition)	0.967	4.8e-92	33	0.033	T	C	29
chrII	G	Polymorphism	A	242038	242038	1	A -> G	27	SNP (transition)	1	4e-87	33		A	G	27
chrII	A	Polymorphism	G	242434	242434	1	G -> A	29	SNP (transition)	1	3.2e-102	36		G	A	29
chrII	A	Polymorphism	G	242561	242561	1	G -> A	21	SNP (transition)	0.952	2.1e-65	33		G	A	20
chrII		Polymorphism	T	242652	242652	1	(T)13 -> (T)12	14	Deletion (tandem repeat)	1	1e-21	15		T		14
chrII	G	Polymorphism	C	242746	242746	1	C -> G	23	SNP (transversion)	0.913	1.6e-65	33	0.087	C	G	21
chrII	A	Polymorphism	G	243436	243436	1	G -> A	30	SNP (transition)	1	1e-102	34		G	A	30
chrII	A	Polymorphism	G	243486	243486	1	G -> A	27	SNP (transition)	0.963	1.7e-82	32		G	A	26
chrII	C	Polymorphism	T	243609	243609	1	T -> C	41	SNP (transition)	1	4e-140	34		T	C	41
chrII	T	Polymorphism	C	243768	243768	1	C -> T	37	SNP (transition)	0.946	2.1e-113	33		C	T	35
chrII	T	Polymorphism	C	243846	243846	1	C -> T	27	SNP (transition)	0.963	1.7e-82	32	0.037	C	T	26
chrII	G	Polymorphism	A	244011	244011	1	A -> G	25	SNP (transition)	0.92	1.9e-76	34		A	G	23
chrII	G	Polymorphism	A	244215	244215	1	A -> G	21	SNP (transition)	1	7.9e-66	32		A	G	21
chrII	G	Polymorphism	A	244779	244779	1	A -> G	38	SNP (transition)	1	4e-126	34		A	G	38
chrII	T	Polymorphism	C	245034	245034	1	C -> T	15	SNP (transition)	1	3.2e-53	35		C	T	15
chrII	G	Polymorphism	A	245073	245073	1	A -> G	16	SNP (transition)	1	2.5e-50	32		A	G	16
chrII	T	Polymorphism	C	245305	245305	1	C -> T	19	SNP (transition)	1	3.2e-67	36		C	T	19
chrII	T	Polymorphism	A	245668	245668	1	A -> T	4	SNP (transversion)	0.5	3.8e-07	37	0.5	A	T	2
chrII	C	Polymorphism	T	245677	245677	1	T -> C	4	SNP (transition)	0.5	3.8e-07	37	0.5	T	C	2
chrII	C	Polymorphism	G	245679	245679	1	G -> C	4	SNP (transversion)	0.5	3.8e-07	37	0.5	G	C	2
chrII	C	Polymorphism	T	245747	245747	1	T -> C	3	SNP (transition)	1	4e-09	29		T	C	3
chrII	AAA	Polymorphism	---	245773	245772	0	(AAA)3 -> (AAA)4	3	Insertion (tandem repeat)	1	1.3e-10	35			AAA	3
chrII	A	Polymorphism	G	245877	245877	1	G -> A	12	SNP (transition)	1	2.5e-40	33		G	A	12
chrII	G	Polymorphism	T	246027	246027	1	T -> G	29	SNP (transversion)	1	4e-105	36		T	G	29
chrII	A	Polymorphism	G	246059	246059	1	G -> A	31	SNP (transition)	0.935	4.6e-85	31	0.065	G	A	29
chrII	A	Polymorphism	G	246172	246172	1	G -> A	24	SNP (transition)	0.958	3e-75	33		G	A	23
chrII	G	Polymorphism	A	246293	246293	1	A -> G	23	SNP (transition)	1	1.3e-76	33		A	G	23
chrII	C	Polymorphism	T	246575	246575	1	T -> C	12	SNP (transition)	1	1.6e-41	34		T	C	12
chrII	C	Polymorphism	A	246579	246579	1	A -> C	12	SNP (transversion)	1	1.6e-41	34		A	C	12
chrII	A	Polymorphism	G	246816	246816	1	G -> A	31	SNP (transition)	1	4e-106	34		G	A	31
chrII		Polymorphism	T	246944	246944	1	-T	20	Deletion	1	1e-34	17		T		20
chrII	T	Polymorphism	C	246960	246960	1	C -> T	19	SNP (transition)	0.895	5.4e-58	35	0.053	C	T	17
chrII	T	Polymorphism	C	247040	247040	1	C -> T	18	SNP (transition)	1	4e-60	34		C	T	18
chrII	G	Polymorphism	A	247234	247234	1	A -> G	28	SNP (transition)	0.964	4.4e-91	34		A	G	27
chrII	A	Polymorphism	G	247522	247522	1	G -> A	25	SNP (transition)	1	3.2e-78	31		G	A	25
chrII	T	Polymorphism	C	247531	247531	1	C -> T	25	SNP (transition)	0.96	1.6e-78	33		C	T	24
chrII	T	Polymorphism	A	247603	247603	1	A -> T	29	SNP (transversion)	1	4e-105	36		A	T	29
chrII	A	Polymorphism	G	247759	247759	1	G -> A	28	SNP (transition)	1	6.3e-96	34		G	A	28
chrII	G	Polymorphism	A	247789	247789	1	A -> G	29	SNP (transition)	0.966	1.8e-94	34		A	G	28
chrII	T	Polymorphism	C	247813	247813	1	C -> T	28	SNP (transition)	1	4e-93	33		C	T	28
chrII	T	Polymorphism	C	247993	247993	1	C -> T	21	SNP (transition)	1	3.2e-74	36		C	T	21
chrII	T	Polymorphism	A	248152	248152	1	A -> T	27	SNP (transversion)	0.963	2.7e-90	35		A	T	26
chrII	G	Polymorphism	A	248212	248212	1	A -> G	33	SNP (transition)	1	6.3e-113	35		A	G	33
chrII	T	Polymorphism	G	248555	248555	1	G -> T	7	SNP (transversion)	1	1.6e-24	34		G	T	7
chrII	T	Polymorphism	A	248589	248589	1	A -> T	6	SNP (transversion)	0.333	9.5e-07	36	0.667	A	T	2
chrII	C	Polymorphism	A	248598	248598	1	A -> C	6	SNP (transversion)	0.333	9.5e-07	37	0.667	A	C	2
chrII	A	Polymorphism	T	248601	248601	1	T -> A	6	SNP (transversion)	0.333	9.5e-07	36	0.667	T	A	2
chrII	A	Polymorphism	G	248659	248659	1	G -> A	5	SNP (transition)	1	3.2e-19	37		G	A	5
chrII	G	Polymorphism	C	248671	248671	1	C -> G	6	SNP (transversion)	0.833	6e-17	34		C	G	5
chrII	G	Polymorphism	A	248728	248728	1	A -> G	6	SNP (transition)	1	4e-21	35		A	G	6
chrII		Polymorphism	T	248762	248762	1	(T)4 -> (T)3	13	Deletion (tandem repeat)	1	6.3e-19	14		T		13
chrII	T	Polymorphism	C	248918	248918	1	C -> T	25	SNP (transition)	0.96	1.6e-78	33		C	T	24
chrII	A	Polymorphism	G	249073	249073	1	G -> A	33	SNP (transition)	1	3.2e-116	35		G	A	33
chrII	C	Polymorphism	T	249533	249533	1	T -> C	19	SNP (transition)	0.895	4.3e-46	29		T	C	17
chrII	A	Polymorphism	G	249570	249570	1	G -> A	17	SNP (transition)	1	4e-55	33		G	A	17
chrII	A	Polymorphism	G	250316	250316	1	G -> A	13	SNP (transition)	0.923	3.3e-39	33	0.077	G	A	12
chrII	T	Polymorphism	C	250774	250774	1	C -> T	24	SNP (transition)	1	4e-87	36		C	T	24
chrII	T	Polymorphism	A	251004	251004	1	A -> T	20	SNP (transversion)	1	1e-66	33		A	T	20
chrII	G	Polymorphism	T	251105	251105	1	T -> G	25	SNP (transversion)	1	3.2e-68	27		T	G	25
chrII	T	Polymorphism	G	251134	251134	1	G -> T	22	SNP (transversion)	1	4e-71	33		G	T	22
chrII	A	Polymorphism	G	251548	251548	1	G -> A	10	SNP (transition)	0.9	5e-33	38		G	A	9
chrII	T	Polymorphism	C	251790	251790	1	C -> T	19	SNP (transition)	1	2e-63	34		C	T	19
chrII	T	Polymorphism	C	251800	251800	1	C -> T	19	SNP (transition)	1	3.2e-67	35		C	T	19
chrII	C	Polymorphism	G	251820	251820	1	G -> C	18	SNP (transversion)	1	1e-63	36		G	C	18
chrII	G	Polymorphism	A	251879	251879	1	A -> G	19	SNP (transition)	1	1.3e-59	32		A	G	19
chrII	G	Polymorphism	A	251882	251882	1	A -> G	19	SNP (transition)	0.947	3e-64	36		A	G	18
chrII	A	Polymorphism	G	252013	252013	1	G -> A	21	SNP (transition)	1	3.2e-74	35		G	A	21
chrII	T	Polymorphism	C	252027	252027	1	C -> T	19	SNP (transition)	1	3.2e-67	36		C	T	19
chrII	T	Polymorphism	C	252036	252036	1	C -> T	20	SNP (transition)	1	1e-64	33		C	T	20
chrII	T	Polymorphism	C	252044	252044	1	C -> T	20	SNP (transition)	1	1e-68	34		C	T	20
chrII	G	Polymorphism	C	252161	252161	1	C -> G	23	SNP (transversion)	1	2.5e-74	33		C	G	23
chrII	G	Polymorphism	A	252193	252193	1	A -> G	19	SNP (transition)	1	2e-63	34		A	G	19
chrII		Polymorphism	T	252562	252562	1	(T)3 -> (T)2	18	Deletion (tandem repeat)	1	1e-27	16		T		18
chrII	G	Polymorphism	T	252572	252572	1	T -> G	17	SNP (transversion)	0.941	1.1e-50	33	0.059	T	G	16
chrII	T	Polymorphism	C	252578	252578	1	C -> T	20	SNP (transition)	0.95	4e-62	34		C	T	19
chrII	C	Polymorphism	T	252589	252589	1	T -> C	19	SNP (transition)	0.895	1.4e-54	34	0.053	T	C	17
chrII	C	Polymorphism	T	252599	252599	1	T -> C	20	SNP (transition)	0.95	2.5e-58	32		T	C	19
chrII	G	Polymorphism	A	252680	252680	1	A -> G	25	SNP (transition)	1	1e-85	34		A	G	25
chrII	T	Polymorphism	G	252704	252704	1	G -> T	24	SNP (transversion)	0.958	2.4e-68	31	0.042	G	T	23
chrII	G	Polymorphism	T	252792	252792	1	T -> G	22	SNP (transversion)	1	1.6e-75	35		T	G	22
chrII	T	Polymorphism	C	253095	253095	1	C -> T	25	SNP (transition)	1	1e-80	33		C	T	25
chrII	A	Polymorphism	G	253219	253219	1	G -> A	25	SNP (transition)	0.92	3.8e-74	34	0.08	G	A	23
chrII	A	Polymorphism	G	253709	253709	1	G -> A	34	SNP (transition)	1	2.5e-116	35		G	A	34
chrII	T	Polymorphism	C	254030	254030	1	C -> T	43	SNP (transition)	0.977	1.7e-133	33		C	T	42
chrII	C	Polymorphism	T	254124	254124	1	T -> C	45	SNP (transition)	1	1e-135	31		T	C	45
chrII	T	Polymorphism	C	254349	254349	1	C -> T	34	SNP (transition)	1	1e-119	35		C	T	34
chrII	T	Polymorphism	C	254368	254368	1	C -> T	35	SNP (transition)	0.971	2.2e-111	34	0.029	C	T	34
chrII	T	Polymorphism	C	254409	254409	1	C -> T	28	SNP (transition)	1	4e-93	34		C	T	28
chrII	C	Polymorphism	T	254436	254436	1	T -> C	24	SNP (transition)	1	6.3e-80	33		T	C	24
chrII	G	Polymorphism	A	254834	254834	1	A -> G	19	SNP (transition)	1	1.6e-61	32		A	G	19
chrII	A	Polymorphism	T	254899	254899	1	T -> A	15	SNP (transversion)	1	1e-54	37		T	A	15
chrII	G	Polymorphism	A	255058	255058	1	A -> G	10	SNP (transition)	1	1e-31	31		A	G	10
chrII	G	Polymorphism	A	255127	255127	1	A -> G	11	SNP (transition)	1	5e-37	33		A	G	11
chrII	A	Polymorphism	G	255469	255469	1	G -> A	54	SNP (transition)	1	6.3e-179	33		G	A	54
chrII	A	Polymorphism	T	255688	255688	1	T -> A	21	SNP (transversion)	0.952	2.1e-65	33		T	A	20
chrII	A	Polymorphism	G	255740	255740	1	G -> A	14	SNP (transition)	0.857	3.6e-37	32		G	A	12
chrII	T	Polymorphism	C	255743	255743	1	C -> T	14	SNP (transition)	1	4e-51	36		C	T	14
chrII	C	Polymorphism	T	255828	255828	1	T -> C	17	SNP (transition)	0.941	1.7e-55	35		T	C	16
chrII	G	Polymorphism	-	255870	255869	0	(G)7 -> (G)8	16	Insertion (tandem repeat)	1	6.3e-52	32			G	16
chrII	A	Polymorphism	C	256267	256267	1	C -> A	9	SNP (transversion)	0.889	9e-28	36		C	A	8
chrII	AA	Polymorphism	-	256885	256884	0	(AA)4 -> (AA)5	12	Insertion (tandem repeat)	1	1.6e-35	30			AA	12
chrII	C	Polymorphism	T	256925	256925	1	T -> C	18	SNP (transition)	1	4e-60	34		T	C	18
chrII	T	Polymorphism	A	256941	256941	1	A -> T	19	SNP (transversion)	1	3.2e-67	35		A	T	19
chrII	A	Polymorphism	G	257176	257176	1	G -> A	44	SNP (transition)	0.977	7e-154	36		G	A	43
chrII	T	Polymorphism	C	257430	257430	1	C -> T	18	SNP (transition)	0.944	7.2e-54	32		C	T	17
chrII	C	Polymorphism	T	257565	257565	1	T -> C	15	SNP (transition)	0.933	3.8e-47	35	0.067	T	C	14
chrII	C	Polymorphism	T	257913	257913	1	T -> C	20	SNP (transition)	1	1e-70	35		T	C	20
chrII	C	Polymorphism	T	258153	258153	1	T -> C	46	SNP (transition)	0.957	1e-129	31	0.022	T	C	44
chrII	C	Polymorphism	A	258208	258208	1	A -> C	43	SNP (transversion)	0.93	1.2e-132	35	0.023	A	C	40
chrII	G	Polymorphism	A	258211	258211	1	A -> G	42	SNP (transition)	0.929	2.3e-125	33		A	G	39
chrII	C	Polymorphism	G	258313	258313	1	G -> C	38	SNP (transversion)	0.974	1.5e-117	32		G	C	37
chrII	A	Polymorphism	C	258409	258409	1	C -> A	33	SNP (transversion)	0.97	2.1e-98	32		C	A	32
chrII	T	Polymorphism	C	258653	258653	1	C -> T	42	SNP (transition)	0.976	1.3e-142	35	0.024	C	T	41
chrII	G	Polymorphism	A	258667	258667	1	A -> G	43	SNP (transition)	1	1.3e-142	34		A	G	43
chrII	A	Polymorphism	T	258741	258741	1	T -> A	74	SNP (transversion)	0.378	3.1e-81	36	0.608	T	A	28
chrII	CC	Polymorphism	TT	258757	258758	2	TT -> CC	73	Substitution	0.973	1.3e-231	34		TT	CC	71
chrII	T	Polymorphism	A	258767	258767	1	A -> T	72	SNP (transversion)	0.708	3.8e-151	34	0.278	A	T	51
chrII	T	Polymorphism	A	258777	258777	1	A -> T	71	SNP (transversion)	0.296	1.1e-60	38	0.69	A	T	21
chrII	T	Polymorphism	C	258778	258778	1	C -> T	71	SNP (transition)	0.676	1e-140	34	0.296	C	T	48
chrII	T	Polymorphism	G	258783	258783	1	G -> T	71	SNP (transversion)	0.296	1.1e-60	38	0.69	G	T	21
chrII	G	Polymorphism	A	258785	258785	1	A -> G	71	SNP (transition)	0.958	2.3e-220	34	0.028	A	G	68
chrII	T	Polymorphism	G	258790	258790	1	G -> T	71	SNP (transversion)	0.958	3.6e-227	35		G	T	68
chrII	GC	Polymorphism	AT	258791	258792	2	AT -> GC	71	Substitution	0.648	6.2e-129	33		AT	GC	46
chrII	T	Polymorphism	G	258794	258794	1	G -> T	71	SNP (transversion)	0.352	3.1e-74	38		G	T	25
chrII	A	Polymorphism	G	258794	258794	1	G -> A	71	SNP (transition)	0.648	6.2e-129	32		G	A	46
chrII	C	Polymorphism	A	258797	258797	1	A -> C	72	SNP (transversion)	0.986	3.6e-233	34		A	C	71
chrII	C	Polymorphism	T	258802	258802	1	T -> C	71	SNP (transition)	0.718	1.1e-151	33	0.254	T	C	51
chrII	C	Polymorphism	A	258804	258804	1	A -> C	72	SNP (transversion)	0.264	5.8e-54	38	0.722	A	C	19
chrII	TC	Polymorphism	AA	258806	258807	2	AA -> TC	73	Substitution	0.616	3.8e-120	32		AA	TC	45
chrII	A	Polymorphism	T	258811	258811	1	T -> A	69	SNP (transversion)	0.623	6.8e-111	30	0.217	T	A	43
chrII	A	Polymorphism	T	258813	258813	1	T -> A	71	SNP (transversion)	0.662	1e-127	31	0.113	T	A	47
chrII	AT	Polymorphism	T--A	258821	258822	2	TA -> AT	68 -> 69	Substitution	64.7% -> 65.2%	4.2e-106	27		TA	AT	44 -> 45
chrII	A	Polymorphism	T	258824	258824	1	T -> A	68	SNP (transversion)	0.647	3.7e-132	34	0.132	T	A	44
chrII	G	Polymorphism	C	258827	258827	1	C -> G	69	SNP (transversion)	0.275	1.8e-52	37	0.043	C	G	19
chrII	A	Polymorphism	C	258827	258827	1	C -> A	69	SNP (transversion)	0.652	7.2e-131	33	0.043	C	A	45
chrII	T	Polymorphism	G	258839	258839	1	G -> T	69	SNP (transversion)	0.275	1.8e-52	37	0.043	G	T	19
chrII	A	Polymorphism	G	258839	258839	1	G -> A	69	SNP (transition)	0.667	7.5e-130	33	0.043	G	A	46
chrII	G	Polymorphism	C	258864	258864	1	C -> G	65	SNP (transversion)	0.262	2.9e-43	34	0.046	C	G	17
chrII	T	Polymorphism	A	258866	258866	1	A -> T	65	SNP (transversion)	0.262	2.9e-43	34	0.523	A	T	17
chrII	C	Polymorphism	T	258867	258867	1	T -> C	65	SNP (transition)	0.308	2.8e-54	35	0.092	T	C	20
chrII	A	Polymorphism	T	258867	258867	1	T -> A	65	SNP (transversion)	0.523	5.3e-91	32	0.092	T	A	34
chrII	T	Polymorphism	A	258869	258869	1	A -> T	65	SNP (transversion)	0.338	1.2e-60	36	0.169	A	T	22
chrII	C	Polymorphism	A	258869	258869	1	A -> C	65	SNP (transversion)	0.477	2.6e-78	31	0.169	A	C	31
chrII	C	Polymorphism	G	258870	258870	1	G -> C	65	SNP (transversion)	0.492	2.2e-81	32	0.015	G	C	32
chrII	A	Polymorphism	G	258870	258870	1	G -> A	65	SNP (transition)	0.308	2.8e-54	36	0.015	G	A	20
chrII	A	Polymorphism	T	258872	258872	1	T -> A	65	SNP (transversion)	0.308	2.8e-54	35	0.277	T	A	20
chrII	C	Polymorphism	T	258873	258873	1	T -> C	65	SNP (transition)	0.4	3.9e-71	35	0.323	T	C	26
chrII	A	Polymorphism	G	258874	258874	1	G -> A	65	SNP (transition)	0.262	5.8e-45	35	0.046	G	A	17
chrII	T	Polymorphism	G	258875	258875	1	G -> T	65	SNP (transversion)	0.369	9.8e-65	35	0.169	G	T	24
chrII	C	Polymorphism	G	258875	258875	1	G -> C	65	SNP (transversion)	0.292	3e-49	35	0.169	G	C	19
chrII	C	Polymorphism	A	258876	258876	1	A -> C	65	SNP (transversion)	0.354	3.6e-66	37	0.277	A	C	23
chrII	T	Polymorphism	G	258878	258878	1	G -> T	65	SNP (transversion)	0.492	5.6e-91	35	0.062	G	T	32
chrII	C	Polymorphism	G	258878	258878	1	G -> C	65	SNP (transversion)	0.338	3e-56	33	0.062	G	C	22
chrII	T	Polymorphism		258879	258878	0	+T	65	Insertion	0.415	2.3e-74	34			T	27
chrII	T	Polymorphism	A	258879	258879	1	A -> T	65	SNP (transversion)	0.308	2.8e-58	37	0.123	A	T	20
chrII	C	Polymorphism	A	258879	258879	1	A -> C	65	SNP (transversion)	0.385	6.4e-68	34	0.123	A	C	25
chrII	ACACATCTC	Polymorphism		258880	258879	0	+ACACATCTC	64	Insertion	0.406	2.4e-71	34			ACACATCTC	26
chrII	A	Polymorphism	T	258935	258935	1	T -> A	28	SNP (transversion)	0.821	4.7e-44	22	0.036	T	A	23
chrII	A	Polymorphism	G	258936	258936	1	G -> A	20	SNP (transition)	0.8	7.2e-26	19	0.05	G	A	16
chrII	C	Polymorphism	G	258938	258938	1	G -> C	13	SNP (transversion)	0.462	9.6e-08	18		G	C	6
chrII	A	Polymorphism	T	258939	258939	1	T -> A	11	SNP (transversion)	0.818	1.6e-12	16	0.091	T	A	9
chrII	A	Polymorphism	G	258940	258940	1	G -> A	8	SNP (transition)	0.625	1.7e-07	18		G	A	5
chrII	A	Polymorphism	G	259530	259530	1	G -> A	3	SNP (transition)	1	2.5e-10	32		G	A	3
chrII	C	Polymorphism	A	259532	259532	1	A -> C	3	SNP (transversion)	1	4e-09	28		A	C	3
chrII	TA	Polymorphism	CT	259543	259544	2	CT -> TA	3	Substitution	1	1e-09	31		CT	TA	3
chrII	A	Polymorphism	C	259547	259547	1	C -> A	3	SNP (transversion)	1	4e-09	28		C	A	3
chrII	G	Polymorphism	A	259550	259550	1	A -> G	5	SNP (transition)	0.6	1e-08	30	0.4	A	G	3
chrII	T	Polymorphism	C	259551	259551	1	C -> T	6	SNP (transition)	0.667	1.5e-07	21		C	T	4
chrII	A	Polymorphism	C	259551	259551	1	C -> A	6	SNP (transversion)	0.333	9.5e-07	36		C	A	2
chrII	A	Polymorphism	T	259553	259553	1	T -> A	6	SNP (transversion)	0.833	1.9e-13	27		T	A	5
chrII	G	Polymorphism	T	259554	259554	1	T -> G	9	SNP (transversion)	0.444	2e-09	28	0.222	T	G	4
chrII	C	Polymorphism	T	259554	259554	1	T -> C	9	SNP (transition)	0.333	4.2e-08	32	0.222	T	C	3
chrII	AT	Polymorphism	GA	259555	259556	2	GA -> AT	10 -> 11	Substitution	45.5% -> 50.0%	4.6e-11	27		GA	AT	5
chrII	T	Polymorphism	G	259557	259557	1	G -> T	12	SNP (transversion)	0.333	1.9e-08	27	0.083	G	T	4
chrII	A	Polymorphism	G	259557	259557	1	G -> A	12	SNP (transition)	0.417	2.5e-10	26	0.083	G	A	5
chrII	A	Polymorphism	C	259558	259558	1	C -> A	14	SNP (transversion)	0.286	6.3e-11	33	0.643	C	A	4
chrII	AT	Polymorphism	TA	259560	259561	2	TA -> AT	14 -> 15	Substitution	53.3% -> 57.1%	1.6e-19	24		TA	AT	8
chrII	A	Polymorphism	T	259563	259563	1	T -> A	15	SNP (transversion)	0.733	5.4e-24	24	0.267	T	A	11
chrII	T	Polymorphism	G	259567	259567	1	G -> T	18	SNP (transversion)	0.667	1.8e-26	26	0.222	G	T	12
chrII	A	Polymorphism	T	259568	259568	1	T -> A	19	SNP (transversion)	0.842	3.8e-36	25	0.158	T	A	16
chrII	GG	Polymorphism	AA	259570	259571	2	AA -> GG	20 -> 21	Substitution	50.0% -> 52.4%	1.2e-25	26		AA	GG	10 -> 11
chrII	G	Polymorphism	A	259572	259572	1	A -> G	22	SNP (transition)	0.682	5.3e-33	25	0.182	A	G	15
chrII	TGG	Polymorphism	GTA	259573	259575	3	GTA -> TGG	22 -> 23	Substitution	50.0% -> 52.2%	1.2e-18	23		GTA	TGG	11 -> 12
chrII	T	Polymorphism	A	259576	259576	1	A -> T	23	SNP (transversion)	0.87	1.8e-49	26	0.043	A	T	20
chrII	A	Polymorphism	T	259577	259577	1	T -> A	24	SNP (transversion)	0.667	4.4e-30	23	0.042	T	A	16
chrII	A	Polymorphism	G	259601	259601	1	G -> A	53	SNP (transition)	0.283	4.4e-18	21	0.679	G	A	15
chrII	C	Polymorphism	T	259606	259606	1	T -> C	71	SNP (transition)	0.394	1.7e-34	19	0.577	T	C	28
chrII	C	Polymorphism	G	259818	259818	1	G -> C	63	SNP (transversion)	0.349	1.2e-19	16	0.159	G	C	22
chrII	A	Polymorphism	G	259818	259818	1	G -> A	63	SNP (transition)	0.286	5.2e-18	18	0.159	G	A	18
chrII	A	Polymorphism	G	259819	259819	1	G -> A	46	SNP (transition)	0.391	2.3e-17	17	0.174	G	A	18
chrII	T	Polymorphism	A	259820	259820	1	A -> T	32	SNP (transversion)	0.344	2.4e-08	14	0.344	A	T	11
chrII	C	Polymorphism	A	259820	259820	1	A -> C	32	SNP (transversion)	0.281	6.6e-08	16	0.344	A	C	9
chrII	T	Polymorphism	A	259822	259822	1	A -> T	20	SNP (transversion)	0.4	1.5e-08	16	0.4	A	T	8
chrII	G	Polymorphism	T	260510	260510	1	T -> G	20	SNP (transversion)	0.25	4.9e-12	31	0.5	T	G	5
chrII	A	Polymorphism	G	260511	260511	1	G -> A	19	SNP (transition)	0.421	1.8e-13	22	0.368	G	A	8
chrII	T	Polymorphism	A	260512	260512	1	A -> T	20	SNP (transversion)	0.35	2.9e-11	23	0.35	A	T	7
chrII	T	Polymorphism	G	260514	260514	1	G -> T	20	SNP (transversion)	0.25	1.5e-13	35	0.45	G	T	5
chrII	CT	Polymorphism	AA	260515	260516	2	AA -> CT	20 -> 21	Substitution	33.3% -> 35.0%	1.8e-12	25		AA	CT	7
chrII	T	Polymorphism	C	260517	260517	1	C -> T	22	SNP (transition)	0.364	1.2e-13	23	0.318	C	T	8
chrII	A	Polymorphism	T	260518	260518	1	T -> A	22	SNP (transversion)	0.318	3.1e-10	22	0.364	T	A	7
chrII	G	Polymorphism	C	260519	260519	1	C -> G	22	SNP (transversion)	0.364	4.6e-12	21	0.364	C	G	8
chrII	T	Polymorphism	C	260522	260522	1	C -> T	22	SNP (transition)	0.364	3.1e-15	25	0.636	C	T	8
chrII	G	Polymorphism	T	260526	260526	1	T -> G	22	SNP (transversion)	0.545	2.1e-15	17	0.318	T	G	12
chrII	C	Polymorphism	T	260529	260529	1	T -> C	21	SNP (transition)	0.667	2.4e-07	8	0.095	T	C	14
chrII	G	Polymorphism	A	260530	260530	1	A -> G	21	SNP (transition)	0.286	5.4e-17	35	0.524	A	G	6
chrII	G	Polymorphism	T	260531	260531	1	T -> G	22	SNP (transversion)	0.455	3.2e-07	13		T	G	10
chrII	C	Polymorphism	T	260531	260531	1	T -> C	22	SNP (transition)	0.5	9.5e-15	18		T	C	11
chrII	T	Polymorphism	A	260532	260532	1	A -> T	22	SNP (transversion)	0.5	7.8e-16	20	0.045	A	T	11
chrII	C	Polymorphism	A	260532	260532	1	A -> C	22	SNP (transversion)	0.409	7.8e-08	14	0.045	A	C	9
chrII	C	Polymorphism	A	260533	260533	1	A -> C	22	SNP (transversion)	0.455	5.6e-14	19		A	C	10
chrII	T	Polymorphism	C	260534	260534	1	C -> T	23	SNP (transition)	0.565	4.3e-08	10	0.043	C	T	13
chrII	G	Polymorphism	C	260534	260534	1	C -> G	23	SNP (transversion)	0.261	2.5e-14	31	0.043	C	G	6
chrII	A	Polymorphism	C	260536	260536	1	C -> A	24	SNP (transversion)	0.875	3.8e-33	18	0.083	C	A	21
chrII	G	Polymorphism	T	260537	260537	1	T -> G	24	SNP (transversion)	0.75	3e-26	17	0.042	T	G	18
chrII	A	Polymorphism	T	260538	260538	1	T -> A	25	SNP (transversion)	0.88	2.1e-30	16		T	A	22
chrII	GTGT	Polymorphism	T-CAA	260540	260543	4	TCAA -> GTGT	26 -> 27	Substitution	70.4% -> 73.1%	8e-31	18		TCAA	GTGT	19
chrII	AG	Polymorphism	T--T	260547	260548	2	TT -> AG	28	Substitution	0.821	5.1e-28	14		TT	AG	23
chrII	A	Polymorphism	T	260549	260549	1	T -> A	27	SNP (transversion)	0.741	7.2e-25	16	0.074	T	A	20
chrII	A	Polymorphism	C	260551	260551	1	C -> A	27	SNP (transversion)	0.778	7.8e-27	16	0.074	C	A	21
chrII		Polymorphism	T	260552	260552	1	-T	27	Deletion	1	6.3e-17	6		T		27
chrII	AG	Polymorphism	CC	260554	260555	2	CC -> AG	27	Substitution	0.778	9.3e-25	16		CC	AG	21
chrII	A	Polymorphism	C	261384	261384	1	C -> A	34	SNP (transversion)	0.353	5.9e-07	12	0.5	C	A	12
chrII	TC	Polymorphism	A-A	261394	261395	2	AA -> TC	43 -> 45	Substitution	62.8% -> 64.4%	1.4e-11	7		AA	TC	27 -> 29
chrII	GT	Polymorphism	CA	261396	261397	2	CA -> GT	46	Substitution	0.609	4.5e-17	10		CA	GT	28
chrII	G	Polymorphism	C	261399	261399	1	C -> G	44	SNP (transversion)	0.614	4e-07	6	0.136	C	G	27
chrII	G	Polymorphism	A	261403	261403	1	A -> G	51	SNP (transition)	0.529	1.8e-07	7	0.255	A	G	27
chrII	G	Polymorphism	T	261409	261409	1	T -> G	53	SNP (transversion)	0.792	2.2e-16	7	0.038	T	G	42
chrII	A	Polymorphism	T	261410	261410	1	T -> A	53	SNP (transversion)	0.849	2.3e-28	9	0.019	T	A	45
chrII	T	Polymorphism	A	261411	261411	1	A -> T	53	SNP (transversion)	0.943	1.2e-31	8	0.019	A	T	50
chrII	T	Polymorphism	A	261413	261413	1	A -> T	53	SNP (transversion)	0.868	7.5e-30	8		A	T	46
chrII	G	Polymorphism	A	261513	261513	1	A -> G	89	SNP (transition)	0.461	9.4e-15	9	0.539	A	G	41
chrII	C	Polymorphism	T	262990	262990	1	T -> C	39	SNP (transition)	0.923	1.8e-36	12	0.077	T	C	36
chrII	A	Polymorphism	C	263037	263037	1	C -> A	63	SNP (transversion)	0.794	8.1e-73	17	0.206	C	A	50
chrII	T	Polymorphism	G	263218	263218	1	G -> T	231	SNP (transversion)	0.593	6.3e-168	17	0.048	G	T	137
chrII	G	Polymorphism	A	263440	263440	1	A -> G	101	SNP (transition)	0.267	3.2e-76	37	0.733	A	G	27
chrII	C	Polymorphism	A	263448	263448	1	A -> C	95	SNP (transversion)	0.253	3.1e-67	37	0.747	A	C	24
chrII	A	Polymorphism	C	263465	263465	1	C -> A	83	SNP (transversion)	0.253	7.6e-55	36	0.747	C	A	21
chrII	G	Polymorphism	A	263559	263559	1	A -> G	33	SNP (transition)	0.545	3.6e-07	9	0.455	A	G	18
chrII	T	Polymorphism	A	265350	265350	1	A -> T	34	SNP (transversion)	0.265	1.3e-23	34	0.706	A	T	9
chrII	GA	Polymorphism	TT	265354	265355	2	TT -> GA	38	Substitution	0.316	2.7e-33	36		TT	GA	12
chrII	T	Polymorphism	G	265357	265357	1	G -> T	40	SNP (transversion)	0.3	3.5e-34	37	0.7	G	T	12
chrII	G	Polymorphism	A	265359	265359	1	A -> G	47	SNP (transition)	0.362	1.7e-49	37	0.638	A	G	17
chrII	T	Polymorphism	A	265367	265367	1	A -> T	56	SNP (transversion)	0.321	5.3e-53	38	0.661	A	T	18
chrII	GC	Polymorphism	AT	265369	265370	2	AT -> GC	60	Substitution	0.317	1e-55	37		AT	GC	19
chrII	C	Polymorphism	A	265378	265378	1	A -> C	66	SNP (transversion)	0.348	5.5e-66	36	0.652	A	C	23
chrII	T	Polymorphism	G	265382	265382	1	G -> T	67	SNP (transversion)	0.955	1.9e-194	31		G	T	64
chrII	AT	Polymorphism	GA	265383	265384	2	GA -> AT	67	Substitution	0.343	8.3e-66	37		GA	AT	23
chrII	A	Polymorphism	T	265394	265394	1	T -> A	76	SNP (transversion)	0.303	2.7e-64	37	0.592	T	A	23
chrII	A	Polymorphism	T	265496	265496	1	T -> A	140	SNP (transversion)	0.279	2.1e-102	36	0.171	T	A	39
chrII	A	Polymorphism	T	265500	265500	1	T -> A	140	SNP (transversion)	0.314	1.2e-113	35	0.3	T	A	44
chrII	A	Polymorphism	C	265501	265501	1	C -> A	140	SNP (transversion)	0.293	1.3e-108	36	0.214	C	A	41
chrII	A	Polymorphism	C	265510	265510	1	C -> A	140	SNP (transversion)	0.293	1.3e-108	36	0.171	C	A	41
chrII	G	Polymorphism	A	265514	265514	1	A -> G	138	SNP (transition)	0.261	1.9e-93	35	0.072	A	G	36
chrII	A	Polymorphism	T	265590	265590	1	T -> A	33	SNP (transversion)	0.697	1.1e-29	16	0.121	T	A	23
chrII	A	Polymorphism	T	265591	265591	1	T -> A	27	SNP (transversion)	0.741	8.2e-33	20	0.037	T	A	20
chrII	A	Polymorphism	T	265592	265592	1	T -> A	22	SNP (transversion)	0.5	7.8e-16	19	0.136	T	A	11
chrII	A	Polymorphism	C	265593	265593	1	C -> A	19	SNP (transversion)	0.474	3.9e-11	17	0.368	C	A	9
chrII	C	Polymorphism	A	265595	265595	1	A -> C	12	SNP (transversion)	0.417	7.2e-07	19	0.25	A	C	5
chrII	A	Polymorphism	G	265596	265596	1	G -> A	12	SNP (transition)	0.833	6.5e-21	23	0.083	G	A	10
chrII	C	Polymorphism	G	265597	265597	1	G -> C	10	SNP (transversion)	0.5	7.3e-07	17	0.1	G	C	5
chrII	C	Polymorphism	T	265602	265602	1	T -> C	6	SNP (transition)	0.667	3.7e-07	19		T	C	4
chrII	T	Polymorphism	C	266086	266086	1	C -> T	11	SNP (transition)	0.636	9.3e-09	16		C	T	7
chrII	G	Polymorphism	T	266087	266087	1	T -> G	13	SNP (transversion)	0.615	4.1e-08	13	0.077	T	G	8
chrII	T	Polymorphism	G	266089	266089	1	G -> T	17	SNP (transversion)	0.353	1.7e-07	19	0.471	G	T	6
chrII	T	Polymorphism	A	266090	266090	1	A -> T	20	SNP (transversion)	0.65	2.8e-19	19	0.1	A	T	13
chrII	G	Polymorphism	A	266091	266091	1	A -> G	23	SNP (transition)	0.261	2.3e-08	22	0.609	A	G	6
chrII	T	Polymorphism	C	266094	266094	1	C -> T	34	SNP (transition)	0.324	1.9e-15	22	0.265	C	T	11
chrII	A	Polymorphism	G	266095	266095	1	G -> A	40	SNP (transition)	0.25	5.5e-10	19	0.5	G	A	10
chrII	T	Polymorphism	A	266097	266097	1	A -> T	59	SNP (transversion)	0.288	2.5e-12	16	0.424	A	T	17
chrII	A	Polymorphism	C	266273	266273	1	C -> A	102	SNP (transversion)	0.275	1.5e-76	36	0.275	C	A	28
chrII	A	Polymorphism	G	266279	266279	1	G -> A	63	SNP (transition)	0.286	6.4e-52	38	0.444	G	A	18
chrII	T	Polymorphism	A	266280	266280	1	A -> T	62	SNP (transversion)	0.387	1.5e-72	37	0.435	A	T	24
chrII	T	Polymorphism	G	266281	266281	1	G -> T	62	SNP (transversion)	0.274	4.6e-47	36	0.419	G	T	17
chrII	A	Polymorphism	T	266283	266283	1	T -> A	60	SNP (transversion)	0.3	9.1e-49	35	0.533	T	A	18
chrII	T	Polymorphism	A	266285	266285	1	A -> T	59	SNP (transversion)	0.356	2e-56	35	0.559	A	T	21
chrII	T	Polymorphism	G	266291	266291	1	G -> T	48	SNP (transversion)	0.271	6e-35	36	0.563	G	T	13
chrII	T	Polymorphism	A	266292	266292	1	A -> T	46	SNP (transversion)	0.283	3.2e-35	35	0.609	A	T	13
chrII	C	Polymorphism	T	266324	266324	1	T -> C	29	SNP (transition)	1	2e-96	33		T	C	29
chrII	G	Polymorphism	A	266331	266331	1	A -> G	29	SNP (transition)	1	2.5e-99	34		A	G	29
chrII	A	Polymorphism	T	266339	266339	1	T -> A	29	SNP (transversion)	1	2.5e-99	35		T	A	29
chrII	G	Polymorphism	C	266351	266351	1	C -> G	30	SNP (transversion)	1	1e-102	35		C	G	30
chrII	G	Polymorphism	C	266358	266358	1	C -> G	32	SNP (transversion)	0.969	2e-98	33		C	G	31
chrII	T	Polymorphism	-	266458	266457	0	(T)7 -> (T)8	31	Insertion (tandem repeat)	1	6.3e-100	32			T	31
chrII	A	Polymorphism	G	266478	266478	1	G -> A	29	SNP (transition)	1	1e-87	31		G	A	29
chrII	G	Polymorphism	C	266551	266551	1	C -> G	27	SNP (transversion)	1	7.9e-90	34		C	G	27
chrII	T	Polymorphism	C	266590	266590	1	C -> T	22	SNP (transition)	1	1.6e-75	35		C	T	22
chrII	G	Polymorphism	A	266718	266718	1	A -> G	25	SNP (transition)	0.96	1e-85	36		A	G	24
chrII	A	Polymorphism	G	266773	266773	1	G -> A	29	SNP (transition)	1	2.5e-99	35		G	A	29
chrII	A	Polymorphism	G	266791	266791	1	G -> A	31	SNP (transition)	0.903	1.8e-89	34	0.032	G	A	28
chrII	C	Polymorphism	T	267105	267105	1	T -> C	29	SNP (transition)	0.966	1.8e-94	34		T	C	28
chrII	T	Polymorphism	C	267339	267339	1	C -> T	20	SNP (transition)	1	1e-70	36		C	T	20
chrII	T	Polymorphism	-	267406	267405	0	(T)6 -> (T)7	27	Insertion (tandem repeat)	0.963	6.8e-80	32			T	26
chrII	T	Polymorphism	C	267510	267510	1	C -> T	30	SNP (transition)	1	1e-93	32		C	T	30
chrII	C	Polymorphism	T	267673	267673	1	T -> C	12	SNP (transition)	1	1.6e-41	34		T	C	12
chrII	A	Polymorphism	G	268100	268100	1	G -> A	22	SNP (transition)	0.955	2.8e-60	30	0.045	G	A	21
chrII	T	Polymorphism	C	268125	268125	1	C -> T	28	SNP (transition)	0.964	2.2e-88	34	0.036	C	T	27
chrII	G	Polymorphism	A	268319	268319	1	A -> G	22	SNP (transition)	0.909	2.3e-64	33		A	G	20
chrII	T	Polymorphism	G	268644	268644	1	G -> T	33	SNP (transversion)	1	1.3e-109	34		G	T	33
chrII	G	Polymorphism	C	268844	268844	1	C -> G	36	SNP (transversion)	0.972	3.6e-104	30		C	G	35
chrII	A	Polymorphism	G	268895	268895	1	G -> A	37	SNP (transition)	0.946	2.1e-113	33		G	A	35
chrII	A	Polymorphism	G	268913	268913	1	G -> A	39	SNP (transition)	0.974	6.2e-136	36		G	A	38
chrII	T	Polymorphism	C	268925	268925	1	C -> T	43	SNP (transition)	1	5e-134	32		C	T	43
chrII	G	Polymorphism	A	268930	268930	1	A -> G	41	SNP (transition)	1	4e-140	35		A	G	41
chrII	C	Polymorphism	T	268949	268949	1	T -> C	39	SNP (transition)	1	2.5e-133	34		T	C	39
chrII	G	Polymorphism	A	269066	269066	1	A -> G	42	SNP (transition)	0.952	8.6e-134	34	0.024	A	G	40
chrII	A	Polymorphism	G	269255	269255	1	G -> A	43	SNP (transition)	1	5e-134	32		G	A	43
chrII	T	Polymorphism	C	269653	269653	1	C -> T	16	SNP (transition)	1	2.5e-50	31		C	T	16
chrII	A	Polymorphism	G	269986	269986	1	G -> A	24	SNP (transition)	1	2.5e-82	34		G	A	24
chrII	T	Polymorphism	C	270169	270169	1	C -> T	27	SNP (transition)	0.963	6.8e-80	31		C	T	26
chrII	T	Polymorphism	G	270315	270315	1	G -> T	35	SNP (transversion)	0.971	1.4e-104	32		G	T	34
chrII		Polymorphism	GCA	270402	270404	3	(CAG)5 -> (CAG)4	32	Deletion (tandem repeat)	1	1e-48	16		GCA		32
chrII	GCAGGG	Polymorphism	------	270513	270512	0	+GCAGGG	24 -> 26	Insertion	80.8% -> 84.6%	2.6e-66	32			GCAGGG	20 -> 22
chrII	ATATAACCA	Polymorphism	---------	270513	270512	0	+ATATAACCA	25 -> 26	Insertion	88.0% -> 88.5%	7.5e-72	33			ATATAACCA	22 -> 23
chrII		Polymorphism	GTT	270722	270724	3	-GTT	16	Deletion	1	6.3e-20	13		GTT		16
chrII		Polymorphism	T	270869	270869	1	(T)12 -> (T)11	13	Deletion (tandem repeat)	1	2.5e-16	13		T		13
chrII	T	Polymorphism	C	271427	271427	1	C -> T	28	SNP (transition)	0.964	4.4e-91	35	0.036	C	T	27
chrII	T	Polymorphism	C	271526	271526	1	C -> T	33	SNP (transition)	1	1.6e-119	37		C	T	33
chrII	T	Polymorphism	C	271598	271598	1	C -> T	39	SNP (transition)	0.974	1.6e-124	33		C	T	38
chrII	A	Polymorphism	G	271718	271718	1	G -> A	35	SNP (transition)	0.971	8.8e-115	35		G	A	34
chrII	A	Polymorphism	G	271912	271912	1	G -> A	16	SNP (transition)	1	6.3e-52	33		G	A	16
chrII	G	Polymorphism	A	271982	271982	1	A -> G	15	SNP (transition)	1	3.2e-47	31		A	G	15
chrII	C	Polymorphism	T	272234	272234	1	T -> C	15	SNP (transition)	1	3.2e-50	34		T	C	15
chrII		Polymorphism	ATCATC	272558	272563	6	(TCA)8 -> (TCA)6	40	Deletion (tandem repeat)	1	1e-60	15		ATCATC		40
chrII	T	Polymorphism	C	272587	272587	1	C -> T	36	SNP (transition)	0.972	3.6e-118	34	0.028	C	T	35
chrII	G	Polymorphism	A	272984	272984	1	A -> G	38	SNP (transition)	0.974	3e-121	33		A	G	37
chrII	A	Polymorphism	G	273289	273289	1	G -> A	33	SNP (transition)	0.909	5.4e-96	33	0.03	G	A	30
chrII	T	Polymorphism	C	273293	273293	1	C -> T	35	SNP (transition)	0.971	1.4e-104	31		C	T	34
chrII	A	Polymorphism	G	273735	273735	1	G -> A	20	SNP (transition)	1	1e-66	34		G	A	20
chrII	T	Polymorphism	-	273843	273842	0	(T)7 -> (T)8	10	Insertion (tandem repeat)	1	1e-31	32			T	10
chrII	T	Polymorphism	A	273921	273921	1	A -> T	15	SNP (transversion)	0.933	6e-50	36	0.067	A	T	14
chrII	G	Polymorphism	A	273951	273951	1	A -> G	18	SNP (transition)	1	1e-63	35		A	G	18
chrII	T	Polymorphism	A	274067	274067	1	A -> T	17	SNP (transversion)	1	7.9e-57	34		A	T	17
chrII		Polymorphism	T	274239	274239	1	(T)15 -> (T)14	12	Deletion (tandem repeat)	0.833	6.3e-15	17		T		10
chrII	T	Polymorphism	A	274312	274312	1	A -> T	8	SNP (transversion)	1	6.3e-28	35		A	T	8
chrII	TTCGTTCAAGT	Polymorphism	-----------	274348	274347	0	+TTCGTTCAAGT	4 -> 6	Insertion	1	2.5e-14	32			TTCGTTCAAGT	4 -> 6
chrII	A	Polymorphism	G	274372	274372	1	G -> A	8	SNP (transition)	0.875	6.4e-23	33		G	A	7
chrII	A	Polymorphism	G	274383	274383	1	G -> A	8	SNP (transition)	0.875	3.2e-22	33		G	A	7
chrII	A	Polymorphism	G	274494	274494	1	G -> A	21	SNP (transition)	1	3.2e-74	35		G	A	21
chrII	G	Polymorphism	A	274728	274728	1	A -> G	19	SNP (transition)	0.947	4.8e-57	32		A	G	18
chrII	A	Polymorphism	T	275384	275384	1	T -> A	39	SNP (transversion)	0.974	9.8e-121	33		T	A	38
chrII	AAAGCTA	Polymorphism	-------	275646	275645	0	+AAAGCTA	24 -> 25	Insertion	88.0% -> 92.0%	3e-67	32			AAAGCTA	22 -> 23
chrII	T	Polymorphism	C	275679	275679	1	C -> T	24	SNP (transition)	0.958	7.6e-80	35		C	T	23
chrII	C	Polymorphism	T	275737	275737	1	T -> C	20	SNP (transition)	1	1e-66	33		T	C	20
chrII	A	Polymorphism	G	275989	275989	1	G -> A	19	SNP (transition)	1	1.6e-61	32		G	A	19
chrII		Polymorphism	C	275992	275992	1	-C	19	Deletion	1	3.2e-29	15		C		19
chrII	C	Polymorphism	T	276052	276052	1	T -> C	29	SNP (transition)	0.966	1.2e-91	34	0.034	T	C	28
chrII	G	Polymorphism	A	276361	276361	1	A -> G	17	SNP (transition)	1	1.6e-58	34		A	G	17
chrII	C	Polymorphism	T	276492	276492	1	T -> C	25	SNP (transition)	0.96	2.5e-71	31		T	C	24
chrII	G	Polymorphism	C	276799	276799	1	C -> G	39	SNP (transversion)	1	2.5e-133	34		C	G	39
chrII	T	Polymorphism	C	277277	277277	1	C -> T	27	SNP (transition)	0.963	1.1e-87	34		C	T	26
chrII	G	Polymorphism	A	277780	277780	1	A -> G	31	SNP (transition)	0.968	3.1e-101	35		A	G	30
chrII	AC	Polymorphism	CT	278453	278454	2	CT -> AC	21	Substitution	0.524	1.8e-31	33		CT	AC	11
chrII	T	Polymorphism	C	278591	278591	1	C -> T	34	SNP (transition)	0.971	1.1e-114	35	0.029	C	T	33
chrII	A	Polymorphism	C	278605	278605	1	C -> A	34	SNP (transversion)	0.971	4.3e-108	34		C	A	33
chrII	G	Polymorphism	T	278769	278769	1	T -> G	19	SNP (transversion)	1	2.5e-65	35		T	G	19
chrII	C	Polymorphism	G	278884	278884	1	G -> C	14	SNP (transversion)	1	4e-51	37		G	C	14
chrII	A	Polymorphism	G	278889	278889	1	G -> A	14	SNP (transition)	1	1.6e-52	37		G	A	14
chrII	G	Polymorphism	A	278927	278927	1	A -> G	8	SNP (transition)	1	2.5e-26	32		A	G	8
chrII	A	Polymorphism	C	278954	278954	1	C -> A	5	SNP (transversion)	1	3.2e-17	34		C	A	5
chrII	T	Polymorphism	G	279162	279162	1	G -> T	20	SNP (transversion)	1	1e-70	35		G	T	20
chrII	T	Polymorphism	A	279446	279446	1	A -> T	18	SNP (transversion)	1	4e-60	34		A	T	18
chrII	C	Polymorphism	T	279910	279910	1	T -> C	28	SNP (transition)	1	1.6e-87	32		T	C	28
chrII	C	Polymorphism	T	280091	280091	1	T -> C	22	SNP (transition)	1	4e-71	33		T	C	22
chrII	G	Polymorphism	A	280263	280263	1	A -> G	23	SNP (transition)	0.957	5.8e-72	34	0.043	A	G	22
chrII	A	Polymorphism	G	280684	280684	1	G -> A	17	SNP (transition)	0.882	1.4e-49	35		G	A	15
chrII	A	Polymorphism	-	280694	280693	0	(A)2 -> (A)3	21	Insertion (tandem repeat)	0.952	2.1e-55	29			A	20
chrII	C	Polymorphism	A	280810	280810	1	A -> C	22	SNP (transversion)	1	1.6e-75	34		A	C	22
chrII	A	Polymorphism	T	283292	283292	1	T -> A	34	SNP (transversion)	1	4e-123	36		T	A	34
chrII	C	Polymorphism	A	283431	283431	1	A -> C	25	SNP (transversion)	1	3.2e-83	33		A	C	25
chrII	G	Polymorphism	A	283487	283487	1	A -> G	35	SNP (transition)	1	1e-112	33		A	G	35
chrII	T	Polymorphism	C	283573	283573	1	C -> T	42	SNP (transition)	1	2.5e-139	34		C	T	42
chrII	C	Polymorphism	G	283729	283729	1	G -> C	41	SNP (transversion)	0.976	4.1e-135	34		G	C	40
chrII	A	Polymorphism	G	284280	284280	1	G -> A	25	SNP (transition)	0.92	9.5e-79	36	0.04	G	A	23
chrII	T	Polymorphism	G	284437	284437	1	G -> T	36	SNP (transversion)	0.972	3.6e-118	34		G	T	35
chrII	G	Polymorphism	A	285109	285109	1	A -> G	22	SNP (transition)	1	1.6e-75	34		A	G	22
chrII	A	Polymorphism	G	297254	297254	1	G -> A	18	SNP (transition)	1	1e-63	35		G	A	18
chrII	T	Polymorphism	C	323809	323809	1	C -> T	35	SNP (transition)	1	1e-112	32		C	T	35
chrII	T	Polymorphism	G	327452	327452	1	G -> T	16	SNP (transversion)	0.25	2.8e-08	27	0.75	G	T	4
chrII	C	Polymorphism	T	333974	333974	1	T -> C	6	SNP (transition)	0.333	9.5e-07	37	0.667	T	C	2
chrII	T	Polymorphism	G	363214	363214	1	G -> T	12	SNP (transversion)	0.25	2.8e-08	33	0.75	G	T	3
chrII	C	Polymorphism	A	363218	363218	1	A -> C	12	SNP (transversion)	0.25	5.5e-08	32	0.75	A	C	3
chrII	T	Polymorphism	A	364673	364673	1	A -> T	7	SNP (transversion)	0.286	8.4e-07	37	0.714	A	T	2
chrII	A	Polymorphism	G	368854	368854	1	G -> A	17	SNP (transition)	0.941	1.1e-50	33	0.059	G	A	16
chrII	G	Polymorphism	-	383179	383178	0	(G)2 -> (G)3	16	Insertion (tandem repeat)	1	4e-55	34			G	16
chrII	A	Polymorphism	T	386227	386227	1	T -> A	11	SNP (transversion)	0.364	8.3e-12	34	0.545	T	A	4
chrII		Polymorphism	CT	389426	389427	2	(CT)3 -> (CT)2	17	Deletion (tandem repeat)	1	1.3e-29	17		CT		17
chrII	GC	Polymorphism	CG	389429	389430	2	CG -> GC	17	Substitution	0.882	1.4e-49	34		CG	GC	15
chrII	T	Polymorphism	-	392347	392346	0	(T)10 -> (T)11	17	Insertion (tandem repeat)	0.941	6.8e-46	30			T	16
chrII	TAA	Polymorphism	G--	392522	392522	1	G -> TAA	21	Insertion	0.905	2.1e-59	31		G	TAA	19
chrII	AG	Polymorphism	TA	424952	424953	2	TA -> AG	5	Substitution	0.4	1e-06	35		TA	AG	2
chrII	CG	Polymorphism	GA	462670	462671	2	GA -> CG	9	Substitution	0.556	4e-12	28		GA	CG	5
chrII	CGGC	Polymorphism	ACAA	462673	462676	4	ACAA -> CGGC	9	Substitution	0.556	1.2e-10	29		ACAA	CGGC	5
chrII	GCG	Polymorphism	TAA	462678	462680	3	TAA -> GCG	9	Substitution	0.556	3.9e-11	27		TAA	GCG	5
chrII	C	Polymorphism	A	462682	462682	1	A -> C	7	SNP (transversion)	0.429	2.8e-07	28	0.429	A	C	3
chrII	G	Polymorphism	T	462684	462684	1	T -> G	7	SNP (transversion)	0.714	2.1e-16	34	0.286	T	G	5
chrII	G	Polymorphism	A	462687	462687	1	A -> G	6	SNP (transition)	0.833	1.9e-14	30	0.167	A	G	5
chrII	G	Polymorphism	T	462689	462689	1	T -> G	6	SNP (transversion)	0.833	1.9e-12	25	0.167	T	G	5
chrII	AGA	Polymorphism	TAC	462694	462696	3	TAC -> AGA	6	Substitution	0.833	1.9e-14	32		TAC	AGA	5
chrII	ACA	Polymorphism	CAT	462698	462700	3	CAT -> ACA	6	Substitution	0.833	1.9e-14	32		CAT	ACA	5
chrII	G	Polymorphism		462701	462700	0	+G	6	Insertion	0.333	3.8e-07	38			G	2
chrII	G	Polymorphism	A	462701	462701	1	A -> G	6	SNP (transition)	0.5	2e-08	31	0.5	A	G	3
chrII	T	Polymorphism		464082	464081	0	+T	8	Insertion	0.75	1.8e-15	28			T	6
chrII	TG	Polymorphism		464082	464081	0	+TG	8	Insertion	1	4e-23	29			TG	8
chrII	T	Polymorphism	C	464082	464082	1	C -> T	8	SNP (transition)	0.75	1.1e-13	25	0.25	C	T	6
chrII	A	Polymorphism	T	465746	465746	1	T -> A	12	SNP (transversion)	0.25	1.7e-09	37	0.75	T	A	3
chrII	T	Polymorphism	C	471963	471963	1	C -> T	23	SNP (transition)	1	3.2e-81	35		C	T	23
chrII	T	Polymorphism	C	475174	475174	1	C -> T	35	SNP (transition)	1	1e-112	33		C	T	35
chrII	A	Polymorphism	T	477085	477085	1	T -> A	24	SNP (transversion)	0.25	5.3e-13	30	0.75	T	A	6
chrII	A	Polymorphism	C	539241	539241	1	C -> A	14	SNP (transversion)	0.357	1.9e-08	23	0.571	C	A	5
chrII		Polymorphism	G	544442	544442	1	-G	22	Deletion	1	1e-33	16		G		22
chrII	C	Polymorphism	G	552982	552982	1	G -> C	13	SNP (transversion)	1	2.5e-42	32		G	C	13
chrII	T	Polymorphism	C	570608	570608	1	C -> T	15	SNP (transition)	0.867	1.3e-41	34		C	T	13
chrII	T	Polymorphism	C	581185	581185	1	C -> T	24	SNP (transition)	1	1.6e-77	32		C	T	24
chrII	CT	Polymorphism	TA	595996	595997	2	TA -> CT	4	Substitution	0.5	2.4e-07	38		TA	CT	2
chrII	G	Polymorphism	T	595998	595998	1	T -> G	4	SNP (transversion)	0.75	4e-09	30	0.25	T	G	3
chrII	C	Polymorphism	A	596001	596001	1	A -> C	5	SNP (transversion)	0.4	2.5e-07	38	0.6	A	C	2
chrII	T	Polymorphism	C	596004	596004	1	C -> T	5	SNP (transition)	0.4	4e-07	37	0.6	C	T	2
chrII	GA	Polymorphism	AT	596016	596017	2	AT -> GA	7	Substitution	0.286	8.4e-07	38		AT	GA	2
chrII	A	Polymorphism	T	596026	596026	1	T -> A	7	SNP (transversion)	0.286	8.4e-07	38	0.714	T	A	2
chrII	T	Polymorphism	C	613376	613376	1	C -> T	30	SNP (transition)	1	1e-102	34		C	T	30
chrII	A	Polymorphism	G	627924	627924	1	G -> A	26	SNP (transition)	0.962	8.2e-87	36		G	A	25
chrII	T	Polymorphism	C	646739	646739	1	C -> T	23	SNP (transition)	1	3.2e-81	35		C	T	23
chrII	T	Polymorphism	A	647809	647809	1	A -> T	12	SNP (transversion)	0.25	2.8e-08	33	0.75	A	T	3
chrII	G	Polymorphism	A	647820	647820	1	A -> G	12	SNP (transition)	0.25	2.2e-07	31	0.75	A	G	3
chrII	G	Polymorphism	T	652690	652690	1	T -> G	22	SNP (transversion)	0.273	2.8e-10	25	0.727	T	G	6
chrII	A	Polymorphism	G	668793	668793	1	G -> A	34	SNP (transition)	1	1.6e-109	33		G	A	34
chrII	A	Polymorphism	T	698040	698040	1	T -> A	19	SNP (transversion)	0.368	1.1e-08	18	0.632	T	A	7
chrII	A	Polymorphism	G	698063	698063	1	G -> A	20	SNP (transition)	0.35	3.7e-07	16	0.6	G	A	7
chrII	T	Polymorphism	A	700130	700130	1	A -> T	20	SNP (transversion)	0.25	1.5e-09	26	0.75	A	T	5
chrII	C	Polymorphism	A	704356	704356	1	A -> C	5	SNP (transversion)	0.4	1e-06	35	0.6	A	C	2
chrII	C	Polymorphism	G	723102	723102	1	G -> C	29	SNP (transversion)	0.966	4.6e-100	37	0.034	G	C	28
chrII	C	Polymorphism	G	723175	723175	1	G -> C	32	SNP (transversion)	0.969	1.3e-104	35	0.031	G	C	31
chrII	A	Polymorphism	G	723232	723232	1	G -> A	34	SNP (transition)	0.971	1.1e-114	36	0.029	G	A	33
chrII	A	Polymorphism	G	723385	723385	1	G -> A	17	SNP (transition)	1	7.9e-57	33		G	A	17
chrII	A	Polymorphism	G	723393	723393	1	G -> A	17	SNP (transition)	1	1.6e-58	35		G	A	17
chrII	G	Polymorphism	A	723401	723401	1	A -> G	21	SNP (transition)	1	5e-70	33		A	G	21
chrII	T	Polymorphism	G	723419	723419	1	G -> T	20	SNP (transversion)	1	1e-66	34		G	T	20
chrII		Polymorphism	AAAA	723675	723678	4	(AA)7 -> (AA)5	20	Deletion (tandem repeat)	0.85	7.8e-20	13		AAAA		17
chrII	A	Polymorphism	G	723865	723865	1	G -> A	36	SNP (transition)	0.944	4e-110	34		G	A	34
chrII	A	Polymorphism	G	723949	723949	1	G -> A	41	SNP (transition)	0.976	4.1e-127	33	0.024	G	A	40
chrII	G	Polymorphism	A	724009	724009	1	A -> G	42	SNP (transition)	0.976	1.3e-142	35		A	G	41
chrII	G	Polymorphism	A	724096	724096	1	A -> G	37	SNP (transition)	0.919	3.1e-102	32	0.027	A	G	34
chrII	C	Polymorphism	T	724291	724291	1	T -> C	21	SNP (transition)	0.952	2.1e-67	34	0.048	T	C	20
chrII	G	Polymorphism	T	724613	724613	1	T -> G	29	SNP (transversion)	1	2e-96	33		T	G	29
chrII	G	Polymorphism	A	724679	724679	1	A -> G	24	SNP (transition)	1	1e-84	36		A	G	24
chrII	G	Polymorphism	A	724784	724784	1	A -> G	24	SNP (transition)	1	1e-84	36		A	G	24
chrII	A	Polymorphism	G	724872	724872	1	G -> A	25	SNP (transition)	0.96	4e-76	32		G	A	24
chrII	A	Polymorphism	G	724953	724953	1	G -> A	23	SNP (transition)	0.957	3.6e-74	35		G	A	22
chrII	G	Polymorphism	A	725168	725168	1	A -> G	38	SNP (transition)	1	6.3e-130	35		A	G	38
chrII	A	Polymorphism	G	725223	725223	1	G -> A	37	SNP (transition)	0.919	7.7e-99	31		G	A	34
chrII	G	Polymorphism	A	725258	725258	1	A -> G	29	SNP (transition)	0.966	1.8e-94	35		A	G	28
chrII	T	Polymorphism	C	725754	725754	1	C -> T	19	SNP (transition)	1	3.2e-67	35		C	T	19
chrII	G	Polymorphism	T	726249	726249	1	T -> G	28	SNP (transversion)	0.964	5.6e-83	32	0.036	T	G	27
chrII	C	Polymorphism	T	726522	726522	1	T -> C	19	SNP (transition)	1	1.6e-61	33		T	C	19
chrII	C	Polymorphism	T	726543	726543	1	T -> C	19	SNP (transition)	0.947	1.9e-62	35		T	C	18
chrII	GT	Polymorphism	--	726587	726586	0	+GT	14	Insertion	1	2.5e-41	30			GT	14
chrII	C	Polymorphism	A	726663	726663	1	A -> C	11	SNP (transversion)	1	2.5e-40	37		A	C	11
chrII	T	Polymorphism	C	726855	726855	1	C -> T	13	SNP (transition)	0.923	2.1e-40	34		C	T	12
chrII	A	Polymorphism	G	726888	726888	1	G -> A	14	SNP (transition)	1	1e-49	35		G	A	14
chrII	A	Polymorphism	C	726985	726985	1	C -> A	15	SNP (transversion)	1	3.2e-50	33		C	A	15
chrII		Polymorphism	AT	726993	726994	2	(AT)3 -> (AT)2	15	Deletion (tandem repeat)	1	3.2e-23	16		AT		15
chrII		Polymorphism	T	727090	727090	1	(T)5 -> (T)4	16	Deletion (tandem repeat)	1	6.3e-28	17		T		16
chrII	G	Polymorphism	A	727120	727120	1	A -> G	18	SNP (transition)	1	1e-63	36		A	G	18
chrII	T	Polymorphism	A	727163	727163	1	A -> T	17	SNP (transversion)	1	6.3e-62	37		A	T	17
chrII	T	Polymorphism	C	727268	727268	1	C -> T	6	SNP (transition)	1	4e-21	35		C	T	6
chrII	T	Polymorphism	C	727326	727326	1	C -> T	2	SNP (transition)	1	2.5e-08	38		C	T	2
chrII	A	Polymorphism	G	727581	727581	1	G -> A	26	SNP (transition)	1	4e-89	35		G	A	26
chrII	G	Polymorphism	A	727716	727716	1	A -> G	35	SNP (transition)	1	1e-112	33		A	G	35
chrII	A	Polymorphism	G	727755	727755	1	G -> A	33	SNP (transition)	1	1.3e-109	34		G	A	33
chrII	TT	Polymorphism	GG	727844	727845	2	GG -> TT	36 -> 37	Substitution	94.4% -> 94.6%	1.1e-114	34		GG	TT	34 -> 35
chrII	A	Polymorphism	G	727866	727866	1	G -> A	37	SNP (transition)	0.973	5.9e-118	33		G	A	36
chrII	G	Polymorphism	A	727938	727938	1	A -> G	34	SNP (transition)	0.971	1.7e-101	32		A	G	33
chrII	A	Polymorphism	G	728043	728043	1	G -> A	29	SNP (transition)	1	5e-79	28		G	A	29
chrII	G	Polymorphism	A	728070	728070	1	A -> G	27	SNP (transition)	1	1e-81	30		A	G	27
chrII	T	Polymorphism	C	728076	728076	1	C -> T	27	SNP (transition)	0.963	1.1e-87	35		C	T	26
chrII	A	Polymorphism	G	728104	728104	1	G -> A	33	SNP (transition)	0.939	2.1e-103	35		G	A	31
chrII	A	Polymorphism	G	728251	728251	1	G -> A	17	SNP (transition)	1	2e-53	32		G	A	17
chrII	T	Polymorphism	C	728314	728314	1	C -> T	16	SNP (transition)	1	1.6e-53	34		C	T	16
chrII	T	Polymorphism	C	728328	728328	1	C -> T	15	SNP (transition)	1	3.2e-47	31		C	T	15
chrII	T	Polymorphism	C	728335	728335	1	C -> T	14	SNP (transition)	1	1.6e-45	32		C	T	14
chrII	T	Polymorphism	C	728411	728411	1	C -> T	11	SNP (transition)	1	5e-37	33		C	T	11
chrII	A	Polymorphism	G	728435	728435	1	G -> A	10	SNP (transition)	1	1e-35	35		G	A	10
chrII	A	Polymorphism	G	728481	728481	1	G -> A	12	SNP (transition)	0.833	6.6e-35	36		G	A	10
chrII	T	Polymorphism	A	728495	728495	1	A -> T	12	SNP (transversion)	0.75	7e-30	35		A	T	9
chrII	G	Polymorphism	A	728495	728495	1	A -> G	12	SNP (transition)	0.25	8.7e-07	29		A	G	3
chrII	A	Polymorphism	C	728499	728499	1	C -> A	12	SNP (transversion)	0.917	3.8e-38	36	0.083	C	A	11
chrII	C	Polymorphism	G	728585	728585	1	G -> C	13	SNP (transversion)	1	7.9e-49	37		G	C	13
chrII	G	Polymorphism	A	728613	728613	1	A -> G	11	SNP (transition)	1	5e-37	34		A	G	11
chrII	C	Polymorphism	T	728657	728657	1	T -> C	13	SNP (transition)	0.923	2.1e-40	34		T	C	12
chrII	A	Polymorphism	G	728660	728660	1	G -> A	13	SNP (transition)	1	3.2e-46	35		G	A	13
chrII	A	Polymorphism	C	728914	728914	1	C -> A	18	SNP (transversion)	1	4e-60	33		C	A	18
chrII	T	Polymorphism	C	728932	728932	1	C -> T	19	SNP (transition)	1	1e-57	31		C	T	19
chrII	A	Polymorphism	G	728992	728992	1	G -> A	24	SNP (transition)	1	2.5e-82	35		G	A	24
chrII	G	Polymorphism	A	729198	729198	1	A -> G	15	SNP (transition)	1	3.2e-50	34		A	G	15
chrII	G	Polymorphism	A	729547	729547	1	A -> G	37	SNP (transition)	1	7.9e-123	33		A	G	37
chrII	A	Polymorphism	G	729640	729640	1	G -> A	27	SNP (transition)	1	1.6e-92	35		G	A	27
chrII	C	Polymorphism	T	730031	730031	1	T -> C	20	SNP (transition)	1	1e-66	33		T	C	20
chrII	C	Polymorphism	T	730059	730059	1	T -> C	28	SNP (transition)	0.964	1.1e-85	33		T	C	27
chrII	C	Polymorphism	T	730165	730165	1	T -> C	23	SNP (transition)	1	1.3e-76	33		T	C	23
chrII	C	Polymorphism	T	730195	730195	1	T -> C	26	SNP (transition)	1	4e-89	34		T	C	26
chrII	C	Polymorphism	T	730234	730234	1	T -> C	26	SNP (transition)	1	4e-76	29		T	C	26
chrII	G	Polymorphism	C	730392	730392	1	C -> G	18	SNP (transversion)	1	1e-63	36		C	G	18
chrII	G	Polymorphism	A	730662	730662	1	A -> G	16	SNP (transition)	1	1e-56	36		A	G	16
chrII	A	Polymorphism	G	730725	730725	1	G -> A	16	SNP (transition)	0.938	5.1e-52	36		G	A	15
chrII	C	Polymorphism	T	730763	730763	1	T -> C	14	SNP (transition)	1	6.3e-47	34		T	C	14
chrII	G	Polymorphism	A	730861	730861	1	A -> G	10	SNP (transition)	0.9	3.2e-31	35	0.1	A	G	9
chrII	C	Polymorphism	T	730949	730949	1	T -> C	14	SNP (transition)	1	4e-44	31		T	C	14
chrII		Polymorphism	GCAATCT	746374	746380	7	-GCAATCT	20	Deletion	1	1e-32	17		GCAATCT		20
chrII	G	Polymorphism	C	813118	813118	1	C -> G	18	SNP (transversion)	0.333	1.8e-11	26	0.667	C	G	6
chrII	T	Polymorphism	A	813134	813134	1	A -> T	23	SNP (transversion)	0.304	1e-08	19	0.565	A	T	7
chrII	A	Polymorphism	G	813181	813181	1	G -> A	143	SNP (transition)	0.273	7.5e-71	27	0.497	G	A	39
chrII	GGA	Polymorphism	...AT	<221865	221866	>2	AT -> GGA	3	Insertion	0.667	4.8e-07	36		AT	GGA	2

## Sheet: Chr3_Variants_Sc57_Te5R
Sequence Name	Name	Type	Sequence	Minimum	Maximum	Length	Change	Coverage	Polymorphism Type	Variant Frequency	Variant P-Value (approximate)	Average Quality	Reference Frequency	Reference Nucleotide(s)	Variant Nucleotide(s)	Variant Raw Frequency
chrIII	C	Polymorphism	A	8	8	1	A -> C	46	SNP (transversion)	0.283	1.4e-14	20	0.543	A	C	13
chrIII		Polymorphism	C	10	10	1	-C	46	Deletion	0.87	4.3e-30	9		C		40
chrIII		Polymorphism	A	32	32	1	-A	49	Deletion	0.959	4.5e-40	9		A		47
chrIII		Polymorphism	A	41	41	1	-A	41	Deletion	0.854	1.6e-22	9		A		35
chrIII	A	Polymorphism	C	56	56	1	C -> A	32	SNP (transversion)	0.313	5.3e-13	20	0.688	C	A	10
chrIII		Polymorphism	A	118	118	1	-A	27	Deletion	0.926	5.4e-11	5		A		25
chrIII	C	Polymorphism		131	130	0	+C	31	Insertion	0.839	1e-21	10			C	26
chrIII	C	Polymorphism		162	161	0	+C	35	Insertion	0.657	2.5e-15	11			C	23
chrIII	C	Polymorphism		162	161	0	+C	35	Insertion	0.714	2.6e-20	12			C	25
chrIII	CC	Polymorphism		177	176	0	+CC	29 -> 30	Insertion	86.2% -> 86.7%	2.7e-23	12			CC	25 -> 26
chrIII	AC	Polymorphism		177	176	0	(CA)4 -> (CA)5	30	Insertion (tandem repeat)	0.833	1e-25	12			AC	25
chrIII	A	Polymorphism	C	234	234	1	C -> A	36	SNP (transversion)	0.472	6.2e-30	24	0.417	C	A	17
chrIII		Polymorphism	AC	238	239	2	-AC	41	Deletion	0.951	5e-33	10		AC		39
chrIII	TGT	Polymorphism	ACA	344	346	3	ACA -> TGT	186	Substitution	0.581	5.6e-239	24		ACA	TGT	108
chrIII	T	Polymorphism	C	348	348	1	C -> T	185	SNP (transition)	0.946	0	27	0.032	C	T	175
chrIII	TT	Polymorphism	AC	350	351	2	AC -> TT	185	Substitution	0.93	1.1e-237	20		AC	TT	172
chrIII	T	Polymorphism	C	353	353	1	C -> T	185	SNP (transition)	0.973	0	29	0.022	C	T	180
chrIII	A	Polymorphism	C	356	356	1	C -> A	185	SNP (transversion)	0.989	0	30	0.011	C	A	183
chrIII	TCT	Polymorphism	CAC	359	361	3	CAC -> TCT	185	Substitution	0.951	0	29		CAC	TCT	176
chrIII	G	Polymorphism	T	364	364	1	T -> G	185	SNP (transversion)	0.892	0	28	0.011	T	G	165
chrIII	G	Polymorphism	A	366	366	1	A -> G	185	SNP (transition)	0.978	0	27		A	G	181
chrIII	C	Polymorphism	A	368	368	1	A -> C	185	SNP (transversion)	0.989	0	29		A	C	183
chrIII	ACGAG	Polymorphism	T...	370	>370	>1	T -> ACGAG	185	Insertion	0.892	0	29		T	ACGAG	165
chrIII	G	Polymorphism	C	378	378	1	C -> G	184	SNP (transversion)	0.951	0	28	0.038	C	G	175
chrIII	A	Polymorphism	T	381	381	1	T -> A	184	SNP (transversion)	0.978	0	28	0.005	T	A	180
chrIII	T	Polymorphism	A	382	382	1	A -> T	184	SNP (transversion)	0.804	1.6e-258	20	0.054	A	T	148
chrIII	T	Polymorphism	C	384	384	1	C -> T	184	SNP (transition)	0.967	0	25	0.016	C	T	178
chrIII	G	Polymorphism		386	385	0	+G	181	Insertion	0.989	0	27			G	179
chrIII	G	Polymorphism	T	389	389	1	T -> G	178	SNP (transversion)	0.983	0	27	0.006	T	G	175
chrIII	CGT	Polymorphism	TAA	391	393	3	TAA -> CGT	178	Substitution	0.888	0	27		TAA	CGT	158
chrIII	TT	Polymorphism	C...	395	>395	>1	C -> TT	175 -> 176	Insertion	89.8% -> 90.3%	0	24		C	TT	158
chrIII	C	Polymorphism	A	399	399	1	A -> C	174	SNP (transversion)	0.966	0	27	0.034	A	C	168
chrIII	GA	Polymorphism	TT	402	403	2	TT -> GA	172 -> 174	Substitution	89.5% -> 89.7%	7.1e-256	21		TT	GA	154 -> 156
chrIII	C	Polymorphism	T	418	418	1	T -> C	50	SNP (transition)	0.28	3.5e-14	18	0.22	T	C	14
chrIII	A	Polymorphism	T	418	418	1	T -> A	50	SNP (transversion)	0.42	7e-13	12	0.22	T	A	21
chrIII	C	Polymorphism	T	419	419	1	T -> C	45	SNP (transition)	0.4	7.8e-23	20	0.111	T	C	18
chrIII	A	Polymorphism	T	419	419	1	T -> A	45	SNP (transversion)	0.4	8.2e-11	13	0.111	T	A	18
chrIII	A	Polymorphism	C	421	421	1	C -> A	39	SNP (transversion)	0.59	7.3e-25	15	0.154	C	A	23
chrIII	C	Polymorphism	T	422	422	1	T -> C	38	SNP (transition)	0.447	5.3e-21	19	0.158	T	C	17
chrIII	A	Polymorphism	C	423	423	1	C -> A	34	SNP (transversion)	0.441	1.2e-15	17	0.294	C	A	15
chrIII	A	Polymorphism	T	424	424	1	T -> A	30	SNP (transversion)	0.533	2.6e-18	16	0.1	T	A	16
chrIII	T	Polymorphism	C	425	425	1	C -> T	29	SNP (transition)	0.345	1.4e-10	17	0.483	C	T	10
chrIII	A	Polymorphism	C	426	426	1	C -> A	29	SNP (transversion)	0.483	1.8e-07	11	0.241	C	A	14
chrIII	T	Polymorphism	A	427	427	1	A -> T	28	SNP (transversion)	0.321	1.3e-07	15	0.571	A	T	9
chrIII	A	Polymorphism	T	428	428	1	T -> A	25	SNP (transversion)	0.36	2.9e-07	14	0.32	T	A	9
chrIII	C	Polymorphism	A	430	430	1	A -> C	23	SNP (transversion)	0.435	8.5e-11	16	0.217	A	C	10
chrIII	T	Polymorphism	C	431	431	1	C -> T	22	SNP (transition)	0.273	2.5e-07	19	0.409	C	T	6
chrIII	A	Polymorphism	C	431	431	1	C -> A	22	SNP (transversion)	0.273	9.5e-07	18	0.409	C	A	6
chrIII	C	Polymorphism	T	434	434	1	T -> C	19	SNP (transition)	0.316	9.4e-08	20	0.368	T	C	6
chrIII	T	Polymorphism	A	435	435	1	A -> T	17	SNP (transversion)	0.353	1.7e-07	18	0.294	A	T	6
chrIII	C	Polymorphism	A	435	435	1	A -> C	17	SNP (transversion)	0.294	5.6e-07	20	0.294	A	C	5
chrIII	T	Polymorphism	A	443	443	1	A -> T	8	SNP (transversion)	0.75	4.3e-10	18		A	T	6
chrIII	T	Polymorphism	C	444	444	1	C -> T	8	SNP (transition)	0.875	2.5e-10	15	0.125	C	T	7
chrIII	AC	Polymorphism	CG	446	447	2	CG -> AC	7	Substitution	0.857	2.7e-08	16		CG	AC	6
chrIII	A	Polymorphism	C	569	569	1	C -> A	12	SNP (transversion)	0.583	3.1e-13	22	0.333	C	A	7
chrIII	C	Polymorphism	T	570	570	1	T -> C	22	SNP (transition)	0.364	2.8e-11	20	0.227	T	C	8
chrIII	A	Polymorphism	T	570	570	1	T -> A	22	SNP (transversion)	0.273	9.5e-07	19	0.227	T	A	6
chrIII	T	Polymorphism	C	574	574	1	C -> T	79	SNP (transition)	0.253	4.4e-13	15	0.329	C	T	20
chrIII	T	Polymorphism	G	724	724	1	G -> T	122	SNP (transversion)	0.68	3.8e-259	36	0.279	G	T	83
chrIII	G	Polymorphism	T	726	726	1	T -> G	119	SNP (transversion)	0.479	6.8e-160	35	0.286	T	G	57
chrIII	C	Polymorphism	-	758	757	0	+C	96	Insertion	0.344	4.5e-97	37			C	33
chrIII	C	Polymorphism	T	776	776	1	T -> C	101	SNP (transition)	0.693	9.5e-213	35	0.228	T	C	70
chrIII	C	Polymorphism	T	780	780	1	T -> C	100	SNP (transition)	0.76	3.1e-236	35	0.21	T	C	76
chrIII	GG	Polymorphism	CA	793	794	2	CA -> GG	98	Substitution	0.806	1.7e-241	34		CA	GG	79
chrIII	T	Polymorphism	C	807	807	1	C -> T	113	SNP (transition)	0.796	5.8e-283	35	0.106	C	T	90
chrIII	AA	Polymorphism	--	809	808	0	+AA	115	Insertion	0.539	5.7e-188	36			AA	62
chrIII	A	Polymorphism	G	941	941	1	G -> A	48	SNP (transition)	0.583	2.8e-35	17	0.146	G	A	28
chrIII	A	Polymorphism	T	942	942	1	T -> A	40	SNP (transversion)	0.55	6.5e-23	15	0.225	T	A	22
chrIII	A	Polymorphism	C	947	947	1	C -> A	22	SNP (transversion)	0.364	6.3e-09	17	0.409	C	A	8
chrIII	T	Polymorphism	G	949	949	1	G -> T	21	SNP (transversion)	0.381	1.4e-07	15	0.143	G	T	8
chrIII	A	Polymorphism	C	950	950	1	C -> A	18	SNP (transversion)	0.5	4.6e-07	13	0.278	C	A	9
chrIII	C	Polymorphism	T	953	953	1	T -> C	12	SNP (transition)	0.417	7.5e-08	20	0.25	T	C	5
chrIII	A	Polymorphism	T	953	953	1	T -> A	12	SNP (transversion)	0.333	7.5e-07	23	0.25	T	A	4
chrIII	C	Polymorphism	T	961	961	1	T -> C	7	SNP (transition)	0.714	2e-08	19	0.143	T	C	5
chrIII	CGTC	Polymorphism	ATGT	1185	1188	4	ATGT -> CGTC	3	Substitution	1	2.5e-07	25		ATGT	CGTC	3
chrIII	C	Polymorphism	T	1191	1191	1	T -> C	3	SNP (transition)	1	1.6e-08	26		T	C	3
chrIII	G	Polymorphism	A	1193	1193	1	A -> G	3	SNP (transition)	1	2.5e-07	22		A	G	3
chrIII	GTC	Polymorphism	CCA	1195	1197	3	CCA -> GTC	3	Substitution	1	2e-09	31		CCA	GTC	3
chrIII	TG	Polymorphism	GC	1201	1202	2	GC -> TG	4 -> 5	Substitution	60.0% -> 75.0%	6.3e-08	29		GC	TG	3
chrIII	TG	Polymorphism	AT	1203	1204	2	AT -> TG	5	Substitution	0.8	3.2e-11	32		AT	TG	4
chrIII	T	Polymorphism	G	1205	1205	1	G -> T	5	SNP (transversion)	0.6	7.9e-11	37		G	T	3
chrIII	A	Polymorphism	T	1209	1209	1	T -> A	5	SNP (transversion)	0.8	1.3e-13	34	0.2	T	A	4
chrIII	C	Polymorphism	A	1211	1211	1	A -> C	5	SNP (transversion)	0.4	2.5e-07	38	0.6	A	C	2
chrIII	A	Polymorphism	T	1213	1213	1	T -> A	6	SNP (transversion)	0.5	3.2e-10	37	0.333	T	A	3
chrIII	C	Polymorphism	A	1214	1214	1	A -> C	6	SNP (transversion)	0.667	6e-12	32		A	C	4
chrIII	G	Polymorphism	T	1216	1216	1	T -> G	6	SNP (transversion)	0.667	2.4e-12	33	0.167	T	G	4
chrIII	A	Polymorphism	T	1219	1219	1	T -> A	6	SNP (transversion)	0.667	6e-12	32		T	A	4
chrIII	G	Polymorphism		1221	1220	0	+G	6	Insertion	0.667	2.4e-10	28			G	4
chrIII	G	Polymorphism	A	1222	1222	1	A -> G	6	SNP (transition)	0.833	6e-18	36		A	G	5
chrIII	ACCCAAT	Polymorphism	TTGTTTC	1226	1232	7	TTGTTTC -> ACCCAAT	6 -> 7	Substitution	66.7% -> 71.4%	1.7e-09	32		TTGTTTC	ACCCAAT	4 -> 5
chrIII	CA	Polymorphism	AG	1235	1236	2	AG -> CA	7	Substitution	0.857	4.4e-22	37		AG	CA	6
chrIII	GA	Polymorphism	TG	1238	1239	2	TG -> GA	7	Substitution	0.857	4.4e-22	37		TG	GA	6
chrIII	A	Polymorphism	T	1241	1241	1	T -> A	8	SNP (transversion)	1	6.3e-28	35		T	A	8
chrIII	G	Polymorphism	C	1243	1243	1	C -> G	8	SNP (transversion)	1	6.3e-28	35		C	G	8
chrIII		Polymorphism	T	1254	1254	1	(T)4 -> (T)3	10	Deletion (tandem repeat)	1	1e-16	16		T		10
chrIII	A	Polymorphism	G	1261	1261	1	G -> A	11	SNP (transition)	0.909	1.1e-34	36		G	A	10
chrIII	A	Polymorphism	G	1264	1264	1	G -> A	11	SNP (transition)	1	7.9e-35	32		G	A	11
chrIII	T	Polymorphism	A	1287	1287	1	A -> T	11	SNP (transversion)	0.818	5.5e-26	31	0.182	A	T	9
chrIII	G	Polymorphism	A	1304	1304	1	A -> G	12	SNP (transition)	0.75	5.5e-29	34	0.25	A	G	9
chrIII	C	Polymorphism	T	1308	1308	1	T -> C	13	SNP (transition)	0.846	6.2e-33	32	0.077	T	C	11
chrIII	T	Polymorphism	C	1310	1310	1	C -> T	13	SNP (transition)	0.846	2.5e-37	36		C	T	11
chrIII	G	Polymorphism	A	1322	1322	1	A -> G	13	SNP (transition)	1	5e-41	31		A	G	13
chrIII	A	Polymorphism	G	1324	1324	1	G -> A	13	SNP (transition)	0.923	3.3e-39	34	0.077	G	A	12
chrIII	T	Polymorphism	G	1331	1331	1	G -> T	16	SNP (transversion)	0.813	2.8e-38	31	0.188	G	T	13
chrIII	C	Polymorphism	A	1334	1334	1	A -> C	17	SNP (transversion)	0.824	4.3e-44	34	0.059	A	C	14
chrIII	C	Polymorphism	A	1345	1345	1	A -> C	15	SNP (transversion)	0.8	1.1e-37	34	0.067	A	C	12
chrIII	A	Polymorphism	G	1358	1358	1	G -> A	19	SNP (transition)	0.842	3.9e-52	34		G	A	16
chrIII	G	Polymorphism	A	1361	1361	1	A -> G	28	SNP (transition)	0.893	1e-79	34	0.036	A	G	25
chrIII		Polymorphism	G	1367	1367	1	-G	28	Deletion	1	1.6e-45	16		G		28
chrIII	T	Polymorphism	G	1371	1371	1	G -> T	29	SNP (transversion)	0.931	1.6e-84	32		G	T	27
chrIII	A	Polymorphism	C	1397	1397	1	C -> A	34	SNP (transversion)	1	2.5e-116	35		C	A	34
chrIII	T	Polymorphism	G	1480	1480	1	G -> T	48	SNP (transversion)	0.958	4.5e-154	34	0.021	G	T	46
chrIII	A	Polymorphism	C	1514	1514	1	C -> A	63	SNP (transversion)	0.984	1.6e-203	34		C	A	62
chrIII	T	Polymorphism	G	1533	1533	1	G -> T	61	SNP (transversion)	0.967	2.9e-186	32		G	T	59
chrIII	A	Polymorphism	G	1680	1680	1	G -> A	68	SNP (transition)	1	1.6e-211	31		G	A	68
chrIII	T	Polymorphism	C	1752	1752	1	C -> T	46	SNP (transition)	0.978	4.6e-152	35		C	T	45
chrIII	C	Polymorphism	T	1857	1857	1	T -> C	23	SNP (transition)	0.957	1.5e-67	31		T	C	22
chrIII	A	Polymorphism	-	1915	1914	0	(A)10 -> (A)11	17	Insertion (tandem repeat)	1	1e-51	31			A	17
chrIII	G	Polymorphism	T	2042	2042	1	T -> G	28	SNP (transversion)	0.964	1.4e-77	29		T	G	27
chrIII	A	Polymorphism	C	2077	2077	1	C -> A	31	SNP (transversion)	1	6.3e-100	33		C	A	31
chrIII	C	Polymorphism	T	2080	2080	1	T -> C	31	SNP (transition)	1	3.2e-109	35		T	C	31
chrIII	A	Polymorphism	G	2098	2098	1	G -> A	31	SNP (transition)	1	3.2e-109	36		G	A	31
chrIII	G	Polymorphism	A	2101	2101	1	A -> G	31	SNP (transition)	0.968	3.1e-104	35		A	G	30
chrIII		Polymorphism	TA	2133	2134	2	(TA)3 -> (TA)2	37	Deletion (tandem repeat)	1	6.3e-60	16		TA		37
chrIII	G	Polymorphism	A	2139	2139	1	A -> G	36	SNP (transition)	0.972	3.6e-118	34		A	G	35
chrIII	T	Polymorphism	A	2156	2156	1	A -> T	35	SNP (transversion)	0.971	5.5e-108	33	0.029	A	T	34
chrIII	G	Polymorphism	A	2177	2177	1	A -> G	38	SNP (transition)	1	4e-126	34		A	G	38
chrIII	A	Polymorphism	C	2198	2198	1	C -> A	34	SNP (transversion)	0.971	3.4e-98	31	0.029	C	A	33
chrIII	C	Polymorphism	T	2213	2213	1	T -> C	33	SNP (transition)	0.97	8.3e-105	34		T	C	32
chrIII	G	Polymorphism	A	2227	2227	1	A -> G	33	SNP (transition)	0.97	2.1e-98	32		A	G	32
chrIII	T	Polymorphism	C	2254	2254	1	C -> T	34	SNP (transition)	0.971	8.5e-105	32		C	T	33
chrIII	T	Polymorphism	C	2256	2256	1	C -> T	34	SNP (transition)	1	4e-106	31		C	T	34
chrIII	A	Polymorphism	G	2314	2314	1	G -> A	32	SNP (transition)	1	1.6e-109	34		G	A	32
chrIII	T	Polymorphism	A	2326	2326	1	A -> T	34	SNP (transversion)	0.971	3.4e-98	30	0.029	A	T	33
chrIII	T	Polymorphism	G	2362	2362	1	G -> T	38	SNP (transversion)	0.921	8.4e-116	35	0.026	G	T	35
chrIII	G	Polymorphism	T	2410	2410	1	T -> G	52	SNP (transversion)	0.981	2.6e-167	34		T	G	51
chrIII	G	Polymorphism	T	2422	2422	1	T -> G	49	SNP (transversion)	0.959	9.3e-153	34	0.02	T	G	47
chrIII	G	Polymorphism	C	2449	2449	1	C -> G	45	SNP (transversion)	1	1e-153	34		C	G	45
chrIII	C	Polymorphism	T	2478	2478	1	T -> C	46	SNP (transition)	1	4e-157	34		T	C	46
chrIII	C	Polymorphism	T	2493	2493	1	T -> C	48	SNP (transition)	1	6.3e-164	35		T	C	48
chrIII	C	Polymorphism	T	2533	2533	1	T -> C	47	SNP (transition)	1	2e-146	32		T	C	47
chrIII	A	Polymorphism	G	2554	2554	1	G -> A	44	SNP (transition)	1	1e-132	31		G	A	44
chrIII	G	Polymorphism	A	2566	2566	1	A -> G	43	SNP (transition)	1	1e-129	31		A	G	43
chrIII	G	Polymorphism	A	2705	2705	1	A -> G	42	SNP (transition)	1	1.6e-143	34		A	G	42
chrIII	C	Polymorphism	T	2730	2730	1	T -> C	41	SNP (transition)	0.951	2.6e-134	35		T	C	39
chrIII	A	Polymorphism	G	2739	2739	1	G -> A	44	SNP (transition)	1	1e-154	35		G	A	44
chrIII	A	Polymorphism	G	2801	2801	1	G -> A	41	SNP (transition)	1	5e-136	34		G	A	41
chrIII	G	Polymorphism	A	2869	2869	1	A -> G	33	SNP (transition)	1	2.5e-106	32		A	G	33
chrIII	T	Polymorphism	C	3046	3046	1	C -> T	29	SNP (transition)	1	1.3e-90	32		C	T	29
chrIII	T	Polymorphism	C	3050	3050	1	C -> T	29	SNP (transition)	1	1.6e-93	32		C	T	29
chrIII	T	Polymorphism	G	3079	3079	1	G -> T	31	SNP (transversion)	0.968	3.1e-95	33	0.032	G	T	30
chrIII	A	Polymorphism	C	3199	3199	1	C -> A	30	SNP (transversion)	1	1e-102	34		C	A	30
chrIII	T	Polymorphism	C	3241	3241	1	C -> T	32	SNP (transition)	0.906	1.6e-98	35		C	T	29
chrIII	G	Polymorphism	A	3274	3274	1	A -> G	36	SNP (transition)	0.917	1.8e-102	33	0.056	A	G	33
chrIII	TG	Polymorphism	AA	3279	3280	2	AA -> TG	37	Substitution	0.919	1.9e-112	35		AA	TG	34
chrIII	T	Polymorphism	C	3287	3287	1	C -> T	39	SNP (transition)	0.974	2.5e-128	34	0.026	C	T	38
chrIII	G	Polymorphism	T	3290	3290	1	T -> G	39	SNP (transversion)	0.923	3.6e-119	34	0.026	T	G	36
chrIII	G	Polymorphism	A	3316	3316	1	A -> G	35	SNP (transition)	0.971	2.2e-111	33		A	G	34
chrIII	T	Polymorphism	A	3340	3340	1	A -> T	38	SNP (transversion)	0.974	3e-121	34	0.026	A	T	37
chrIII	G	Polymorphism	A	3357	3357	1	A -> G	40	SNP (transition)	0.95	2e-119	32	0.025	A	G	38
chrIII	C	Polymorphism	T	3393	3393	1	T -> C	39	SNP (transition)	0.974	9.8e-121	33		T	C	38
chrIII	T	Polymorphism	C	3488	3488	1	C -> T	43	SNP (transition)	1	6.3e-147	34		C	T	43
chrIII	G	Polymorphism	A	3567	3567	1	A -> G	43	SNP (transition)	0.953	3.6e-137	35	0.023	A	G	41
chrIII	A	Polymorphism	T	3597	3597	1	T -> A	41	SNP (transversion)	0.951	1.6e-126	33	0.024	T	A	39
chrIII	A	Polymorphism	G	3669	3669	1	G -> A	40	SNP (transition)	0.975	8e-128	33	0.025	G	A	39
chrIII		Polymorphism	G	3706	3706	1	-G	34	Deletion	1	4e-55	16		G		34
chrIII	G	Polymorphism	A	3799	3799	1	A -> G	27	SNP (transition)	0.963	1.1e-87	34	0.037	A	G	26
chrIII	T	Polymorphism	C	3844	3844	1	C -> T	23	SNP (transition)	0.957	9.2e-70	32	0.043	C	T	22
chrIII	A	Polymorphism	G	3860	3860	1	G -> A	21	SNP (transition)	0.952	2.1e-71	36	0.048	G	A	20
chrIII	G	Polymorphism	A	3880	3880	1	A -> G	21	SNP (transition)	1	4e-72	34		A	G	21
chrIII	T	Polymorphism	C	3939	3939	1	C -> T	22	SNP (transition)	1	4e-71	33		C	T	22
chrIII	T	Polymorphism	C	3941	3941	1	C -> T	20	SNP (transition)	1	1e-70	35		C	T	20
chrIII	T	Polymorphism	C	3956	3956	1	C -> T	19	SNP (transition)	1	3.2e-67	36		C	T	19
chrIII	C	Polymorphism	A	4035	4035	1	A -> C	19	SNP (transversion)	0.947	1.2e-60	34	0.053	A	C	18
chrIII	G	Polymorphism	A	4072	4072	1	A -> G	13	SNP (transition)	1	1.3e-43	34		A	G	13
chrIII	G	Polymorphism	A	4077	4077	1	A -> G	13	SNP (transition)	1	3.2e-46	36		A	G	13
chrIII	AC	Polymorphism	TG	4080	4081	2	TG -> AC	13	Substitution	1	7.9e-49	37		TG	AC	13
chrIII	AA	Polymorphism	GG	4083	4084	2	GG -> AA	13	Substitution	1	2.5e-42	32		GG	AA	13
chrIII	C	Polymorphism	T	4090	4090	1	T -> C	13	SNP (transition)	1	1.3e-43	33		T	C	13
chrIII	A	Polymorphism	T	4093	4093	1	T -> A	13	SNP (transversion)	1	6.3e-45	34		T	A	13
chrIII	A	Polymorphism	-	4095	4094	0	+A	13	Insertion	1	6.3e-45	35			A	13
chrIII	T	Polymorphism	C	4112	4112	1	C -> T	11	SNP (transition)	1	5e-37	33		C	T	11
chrIII	A	Polymorphism	G	4122	4122	1	G -> A	9	SNP (transition)	1	1.6e-29	33		G	A	9
chrIII	TA	Polymorphism	AG	4129	4130	2	AG -> TA	9	Substitution	0.889	9e-28	36		AG	TA	8
chrIII	TA	Polymorphism	GT	4133	4134	2	GT -> TA	8	Substitution	1	2.5e-26	32		GT	TA	8
chrIII		Polymorphism	T	4148	4148	1	(T)4 -> (T)3	6	Deletion (tandem repeat)	1	2.5e-10	16		T		6
chrIII	C	Polymorphism	G	4150	4150	1	G -> C	6	SNP (transversion)	0.833	1.9e-17	35		G	C	5
chrIII	G	Polymorphism	A	4155	4155	1	A -> G	6	SNP (transition)	1	4e-18	29		A	G	6
chrIII	A	Polymorphism	C	4161	4161	1	C -> A	7	SNP (transversion)	1	5e-21	29		C	A	7
chrIII	C	Polymorphism	T	4171	4171	1	T -> C	8	SNP (transition)	1	2.5e-22	28		T	C	8
chrIII	C	Polymorphism	G	4178	4178	1	G -> C	8	SNP (transversion)	0.875	5e-25	36		G	C	7
chrIII	C	Polymorphism	A	4184	4184	1	A -> C	9	SNP (transversion)	1	1e-27	31		A	C	9
chrIII	A	Polymorphism	G	4186	4186	1	G -> A	9	SNP (transition)	1	1.3e-28	31		G	A	9
chrIII	T	Polymorphism	G	4197	4197	1	G -> T	9	SNP (transversion)	1	1.6e-29	32		G	T	9
chrIII	T	Polymorphism	C	4238	4238	1	C -> T	8	SNP (transition)	1	4e-27	34		C	T	8
chrIII	TTT	Polymorphism	ACA	4241	4243	3	ACA -> TTT	8	Substitution	0.875	3.2e-22	32		ACA	TTT	7
chrIII	G	Polymorphism	A	4262	4262	1	A -> G	15	SNP (transition)	0.933	2.4e-37	28		A	G	14
chrIII	C	Polymorphism	G	4264	4264	1	G -> C	16	SNP (transversion)	0.875	4.8e-42	31	0.063	G	C	14
chrIII	G	Polymorphism	T	4351	4351	1	T -> G	32	SNP (transversion)	1	2.5e-106	33		T	G	32
chrIII	T	Polymorphism	A	4354	4354	1	A -> T	32	SNP (transversion)	1	4e-103	32		A	T	32
chrIII	T	Polymorphism	G	4360	4360	1	G -> T	32	SNP (transversion)	1	1e-112	35		G	T	32
chrIII	C	Polymorphism	T	4371	4371	1	T -> C	33	SNP (transition)	0.939	2.6e-100	33	0.03	T	C	31
chrIII	A	Polymorphism	G	4395	4395	1	G -> A	31	SNP (transition)	1	4e-106	35		G	A	31
chrIII	T	Polymorphism	C	4426	4426	1	C -> T	30	SNP (transition)	1	1e-99	33		C	T	30
chrIII	C	Polymorphism	T	4429	4429	1	T -> C	32	SNP (transition)	0.969	1.3e-104	34		T	C	31
chrIII	T	Polymorphism	G	4432	4432	1	G -> T	30	SNP (transversion)	1	1e-93	31		G	T	30
chrIII	T	Polymorphism	C	4436	4436	1	C -> T	29	SNP (transition)	0.966	1.8e-94	35		C	T	28
chrIII	C	Polymorphism	T	4440	4440	1	T -> C	29	SNP (transition)	1	2e-96	34		T	C	29
chrIII	A	Polymorphism	G	4463	4463	1	G -> A	29	SNP (transition)	0.966	4.6e-86	31		G	A	28
chrIII	C	Polymorphism	G	4476	4476	1	G -> C	19	SNP (transversion)	1	1.3e-59	32		G	C	19
chrIII	CC	Polymorphism	TT	4489	4490	2	TT -> CC	18	Substitution	0.944	7.2e-54	33		TT	CC	17
chrIII	C	Polymorphism	T	4576	4576	1	T -> C	14	SNP (transition)	0.929	3.5e-41	33		T	C	13
chrIII	G	Polymorphism	A	4586	4586	1	A -> G	13	SNP (transition)	0.923	5.2e-32	27	0.077	A	G	12
chrIII	G	Polymorphism	A	4593	4593	1	A -> G	13	SNP (transition)	0.923	1.3e-35	31	0.077	A	G	12
chrIII	A	Polymorphism	C	4627	4627	1	C -> A	12	SNP (transversion)	0.917	1.5e-31	29		C	A	11
chrIII	A	Polymorphism	G	4631	4631	1	G -> A	12	SNP (transition)	0.917	4.8e-26	24		G	A	11
chrIII	A	Polymorphism	G	4640	4640	1	G -> A	11	SNP (transition)	0.818	2.2e-22	27		G	A	9
chrIII	C	Polymorphism	A	4659	4659	1	A -> C	6	SNP (transversion)	0.833	1.9e-15	32		A	C	5
chrIII	A	Polymorphism	T	4678	4678	1	T -> A	3	SNP (transversion)	0.667	4.8e-07	35	0.333	T	A	2
chrIII	C	Polymorphism	G	4859	4859	1	G -> C	28	SNP (transversion)	0.929	1.5e-47	19	0.071	G	C	26
chrIII	C	Polymorphism	T	4925	4925	1	T -> C	33	SNP (transition)	0.939	5.2e-60	21	0.061	T	C	31
chrIII	T	Polymorphism	G	5093	5093	1	G -> T	35	SNP (transversion)	0.971	3.2e-33	10	0.029	G	T	34
chrIII	T	Polymorphism	A	5149	5149	1	A -> T	40	SNP (transversion)	0.975	5.9e-46	12	0.025	A	T	39
chrIII	G	Polymorphism	A	5207	5207	1	A -> G	38	SNP (transition)	0.947	1e-44	14	0.053	A	G	36
chrIII	A	Polymorphism	T	5277	5277	1	T -> A	22	SNP (transversion)	0.909	2.3e-40	21	0.091	T	A	20
chrIII	G	Polymorphism	A	5330	5330	1	A -> G	38	SNP (transition)	0.289	4.7e-29	34	0.605	A	G	11
chrIII	A	Polymorphism	G	5332	5332	1	G -> A	39	SNP (transition)	0.282	1e-26	33	0.667	G	A	11
chrIII	A	Polymorphism	C	5336	5336	1	C -> A	72	SNP (transversion)	0.25	6.3e-40	32	0.472	C	A	18
chrIII	T	Polymorphism	G	5338	5338	1	G -> T	99	SNP (transversion)	0.263	4.8e-55	31	0.495	G	T	26
chrIII	A	Polymorphism	T	5479	5479	1	T -> A	71	SNP (transversion)	0.366	1.2e-18	14	0.38	T	A	26
chrIII	C	Polymorphism	T	5481	5481	1	T -> C	47	SNP (transition)	0.298	2.5e-09	14	0.277	T	C	14
chrIII	A	Polymorphism	T	5481	5481	1	T -> A	47	SNP (transversion)	0.34	1.8e-11	15	0.277	T	A	16
chrIII	T	Polymorphism	C	5482	5482	1	C -> T	38	SNP (transition)	0.368	3.6e-08	12	0.184	C	T	14
chrIII	A	Polymorphism	C	5482	5482	1	C -> A	38	SNP (transversion)	0.368	9.8e-11	15	0.184	C	A	14
chrIII	C	Polymorphism	G	5483	5483	1	G -> C	27	SNP (transversion)	0.333	1.7e-09	17	0.185	G	C	9
chrIII	A	Polymorphism	G	5483	5483	1	G -> A	27	SNP (transition)	0.407	3.1e-08	14	0.185	G	A	11
chrIII	A	Polymorphism	T	5488	5488	1	T -> A	11	SNP (transversion)	0.636	1.9e-09	16	0.091	T	A	7
chrIII	C	Polymorphism	A	5520	5520	1	A -> C	8	SNP (transversion)	1	1.6e-21	26		A	C	8
chrIII	G	Polymorphism	A	5582	5582	1	A -> G	15	SNP (transition)	0.267	8.2e-07	24	0.733	A	G	4
chrIII	G	Polymorphism	-	5611	5610	0	+G	19	Insertion	0.895	6.7e-36	23			G	17
chrIII	T	Polymorphism	C	5626	5626	1	C -> T	19	SNP (transition)	1	1.3e-40	22		C	T	19
chrIII	C	Polymorphism	T	5629	5629	1	T -> C	19	SNP (transition)	0.842	3.8e-36	25	0.053	T	C	16
chrIII	T	Polymorphism	C	5633	5633	1	C -> T	19	SNP (transition)	0.842	6e-33	23	0.053	C	T	16
chrIII	C	Polymorphism	T	5678	5678	1	T -> C	22	SNP (transition)	0.818	7.2e-42	25		T	C	18
chrIII	C	Polymorphism	T	5828	5828	1	T -> C	11	SNP (transition)	1	4e-27	24		T	C	11
chrIII	T	Polymorphism	C	5904	5904	1	C -> T	15	SNP (transition)	1	1e-33	22		C	T	15
chrIII	G	Polymorphism	A	5975	5975	1	A -> G	18	SNP (transition)	1	2.5e-40	23		A	G	18
chrIII	G	Polymorphism	A	5985	5985	1	A -> G	18	SNP (transition)	1	1.6e-38	22		A	G	18
chrIII	C	Polymorphism	T	6001	6001	1	T -> C	18	SNP (transition)	1	1.6e-38	22		T	C	18
chrIII	T	Polymorphism	C	6009	6009	1	C -> T	19	SNP (transition)	0.947	4.7e-39	22		C	T	18
chrIII	C	Polymorphism	G	6050	6050	1	G -> C	14	SNP (transversion)	1	1e-28	21		G	C	14
chrIII	T	Polymorphism	C	6085	6085	1	C -> T	12	SNP (transition)	1	4e-21	18		C	T	12
chrIII	C	Polymorphism	T	6093	6093	1	T -> C	12	SNP (transition)	1	4e-21	18		T	C	12
chrIII	T	Polymorphism	A	6159	6159	1	A -> T	9	SNP (transversion)	1	1.6e-20	22		A	T	9
chrIII	T	Polymorphism	C	6190	6190	1	C -> T	8	SNP (transition)	1	1.6e-17	22		C	T	8
chrIII	A	Polymorphism	G	6221	6221	1	G -> A	8	SNP (transition)	0.75	1.7e-12	23	0.25	G	A	6
chrIII	T	Polymorphism	G	6226	6226	1	G -> T	9	SNP (transversion)	0.778	1.8e-12	19		G	T	7
chrIII	T	Polymorphism	C	6234	6234	1	C -> T	8	SNP (transition)	0.5	1.7e-08	25	0.5	C	T	4
chrIII	A	Polymorphism	G	6238	6238	1	G -> A	8	SNP (transition)	0.5	6.9e-09	25	0.5	G	A	4
chrIII	T	Polymorphism	G	6243	6243	1	G -> T	8	SNP (transversion)	0.5	1.7e-08	25	0.5	G	T	4
chrIII	GT	Polymorphism	CC	6250	6251	2	CC -> GT	7 -> 8	Substitution	42.9% -> 50.0%	1.1e-09	32		CC	GT	3 -> 4
chrIII	T	Polymorphism	C	6256	6256	1	C -> T	8	SNP (transition)	0.375	1.8e-09	36	0.625	C	T	3
chrIII	T	Polymorphism	C	6262	6262	1	C -> T	9	SNP (transition)	0.333	1.1e-08	34	0.667	C	T	3
chrIII	GT	Polymorphism	CC	6267	6268	2	CC -> GT	9	Substitution	0.667	5.3e-15	28		CC	GT	6
chrIII	T	Polymorphism	C	6273	6273	1	C -> T	9	SNP (transition)	0.667	1.3e-15	28	0.333	C	T	6
chrIII	TTTG	Polymorphism	GAGT	6275	6278	4	GAGT -> TTTG	9	Substitution	0.333	8.4e-08	32		GAGT	TTTG	3
chrIII	T	Polymorphism	C	6279	6279	1	C -> T	8	SNP (transition)	0.75	1.1e-16	29		C	T	6
chrIII	T	Polymorphism	C	6290	6290	1	C -> T	8	SNP (transition)	0.25	7e-07	38	0.75	C	T	2
chrIII	C	Polymorphism	T	6291	6291	1	T -> C	8	SNP (transition)	0.75	1.8e-15	28		T	C	6
chrIII	T	Polymorphism	G	6293	6293	1	G -> T	8	SNP (transversion)	0.75	1.1e-16	29	0.25	G	T	6
chrIII	C	Polymorphism	T	6300	6300	1	T -> C	8	SNP (transition)	0.25	7e-07	38	0.75	T	C	2
chrIII	A	Polymorphism	C	6327	6327	1	C -> A	7	SNP (transversion)	1	5e-21	30		C	A	7
chrIII	A	Polymorphism	G	6337	6337	1	G -> A	7	SNP (transition)	1	1e-21	30		G	A	7
chrIII	A	Polymorphism	G	6389	6389	1	G -> A	8	SNP (transition)	1	4e-19	23		G	A	8
chrIII	A	Polymorphism	G	6401	6401	1	G -> A	8	SNP (transition)	1	1e-20	25		G	A	8
chrIII	A	Polymorphism	G	6403	6403	1	G -> A	8	SNP (transition)	1	6.3e-24	29		G	A	8
chrIII	C	Polymorphism	T	6410	6410	1	T -> C	7	SNP (transition)	1	6.3e-19	26		T	C	7
chrIII	T	Polymorphism	A	6445	6445	1	A -> T	14	SNP (transversion)	0.929	7e-27	21		A	T	13
chrIII	TTT	Polymorphism	G--	6455	6455	1	G -> TTT	15	Insertion	0.933	5.9e-29	23		G	TTT	14
chrIII	T	Polymorphism	C	6456	6456	1	C -> T	15	SNP (transition)	0.267	8.2e-07	24	0.6	C	T	4
chrIII	A	Polymorphism	G	6475	6475	1	G -> A	11	SNP (transition)	1	1e-22	21		G	A	11
chrIII	G	Polymorphism	A	6489	6489	1	A -> G	15	SNP (transition)	0.933	3.7e-26	19		A	G	14
chrIII	C	Polymorphism	T	6493	6493	1	T -> C	17	SNP (transition)	1	1e-34	20		T	C	17
chrIII	C	Polymorphism	T	6499	6499	1	T -> C	17	SNP (transition)	1	5e-33	20		T	C	17
chrIII	T	Polymorphism	C	6513	6513	1	C -> T	25	SNP (transition)	0.88	9.1e-57	27	0.08	C	T	22
chrIII	G	Polymorphism	A	6542	6542	1	A -> G	25	SNP (transition)	0.88	1.4e-54	27	0.08	A	G	22
chrIII	A	Polymorphism	G	6617	6617	1	G -> A	28	SNP (transition)	0.893	3.2e-57	25	0.071	G	A	25
chrIII	A	Polymorphism	G	6727	6727	1	G -> A	22	SNP (transition)	0.955	6.9e-52	26		G	A	21
chrIII	T	Polymorphism	C	6747	6747	1	C -> T	22	SNP (transition)	0.955	1.1e-47	24		C	T	21
chrIII	C	Polymorphism	T	6881	6881	1	T -> C	39	SNP (transition)	1	2.5e-55	15		T	C	39
chrIII	T	Polymorphism	C	6893	6893	1	C -> T	39	SNP (transition)	1	3.2e-59	15		C	T	39
chrIII	A	Polymorphism	G	6930	6930	1	G -> A	34	SNP (transition)	1	1e-34	11		G	A	34
chrIII	G	Polymorphism	A	6977	6977	1	A -> G	33	SNP (transition)	1	2e-30	10		A	G	33
chrIII	G	Polymorphism	A	7025	7025	1	A -> G	24	SNP (transition)	1	1.6e-29	12		A	G	24
chrIII	C	Polymorphism	T	7109	7109	1	T -> C	25	SNP (transition)	1	3.2e-38	15		T	C	25
chrIII	T	Polymorphism	C	7390	7390	1	C -> T	28	SNP (transition)	0.321	1.8e-08	16	0.25	C	T	9
chrIII	G	Polymorphism	C	7390	7390	1	C -> G	28	SNP (transversion)	0.286	4.3e-11	22	0.25	C	G	8
chrIII	T	Polymorphism	A	7392	7392	1	A -> T	49	SNP (transversion)	0.327	3.8e-14	16	0.388	A	T	16
chrIII	G	Polymorphism	A	7392	7392	1	A -> G	49	SNP (transition)	0.265	6e-07	14	0.388	A	G	13
chrIII	T	Polymorphism	A	7393	7393	1	A -> T	63	SNP (transversion)	0.397	5.6e-19	14	0.302	A	T	25
chrIII	G	Polymorphism	A	7393	7393	1	A -> G	63	SNP (transition)	0.254	2.9e-15	19	0.302	A	G	16
chrIII	A	Polymorphism	G	7507	7507	1	G -> A	54	SNP (transition)	0.278	8.2e-30	28	0.463	G	A	15
chrIII	T	Polymorphism	C	7787	7787	1	C -> T	20	SNP (transition)	1	1e-62	31		C	T	20
chrIII	C	Polymorphism	T	7952	7952	1	T -> C	23	SNP (transition)	1	1.6e-60	26		T	C	23
chrIII	C	Polymorphism	T	8006	8006	1	T -> C	18	SNP (transition)	1	2.5e-40	22		T	C	18
chrIII	T	Polymorphism	C	8353	8353	1	C -> T	3	SNP (transition)	1	3.2e-08	25		C	T	3
chrIII	T	Polymorphism		8368	8367	0	(T)14 -> (T)15	3	Insertion (tandem repeat)	1	3.2e-08	25			T	3
chrIII	C	Polymorphism	T	8528	8528	1	T -> C	12	SNP (transition)	1	4e-33	27		T	C	12
chrIII	C	Polymorphism	T	8542	8542	1	T -> C	14	SNP (transition)	0.929	2.2e-33	26		T	C	13
chrIII	C	Polymorphism	T	8572	8572	1	T -> C	18	SNP (transition)	0.778	1.2e-33	27	0.111	T	C	14
chrIII	T	Polymorphism	A	8584	8584	1	A -> T	18	SNP (transversion)	0.889	6.1e-45	29	0.056	A	T	16
chrIII		Polymorphism	AAA	8593	8595	3	(AAA)6 -> (AAA)5	17	Deletion (tandem repeat)	1	1.6e-24	15		AAA		17
chrIII	T	Polymorphism	C	8685	8685	1	C -> T	26	SNP (transition)	1	1e-78	30		C	T	26
chrIII	A	Polymorphism	G	8696	8696	1	G -> A	28	SNP (transition)	1	1.6e-73	27		G	A	28
chrIII	T	Polymorphism	C	8743	8743	1	C -> T	33	SNP (transition)	1	1.6e-86	27		C	T	33
chrIII	C	Polymorphism	T	8774	8774	1	T -> C	35	SNP (transition)	0.971	5.5e-91	28		T	C	34
chrIII	G	Polymorphism	T	8947	8947	1	T -> G	30	SNP (transversion)	1	1e-84	29		T	G	30
chrIII	AT	Polymorphism	-	9185	9184	0	+AT	8	Insertion	0.875	1e-18	29			AT	7
chrIII	A	Polymorphism	G	9265	9265	1	G -> A	29	SNP (transition)	0.897	1.4e-72	30	0.034	G	A	26
chrIII	T	Polymorphism	C	9392	9392	1	C -> T	52	SNP (transition)	0.865	1.2e-73	19	0.077	C	T	45
chrIII	T	Polymorphism	G	9461	9461	1	G -> T	34	SNP (transversion)	1	1e-51	16		G	T	34
chrIII	G	Polymorphism	A	9739	9739	1	A -> G	22	SNP (transition)	1	2.5e-40	18		A	G	22
chrIII	A	Polymorphism	G	9742	9742	1	G -> A	25	SNP (transition)	1	3.2e-43	17		G	A	25
chrIII	G	Polymorphism	A	9807	9807	1	A -> G	24	SNP (transition)	0.917	1.7e-33	16	0.042	A	G	22
chrIII	C	Polymorphism	A	9966	9966	1	A -> C	30	SNP (transversion)	1	1e-48	16		A	C	30
chrIII	A	Polymorphism	C	9975	9975	1	C -> A	27	SNP (transversion)	0.963	4.2e-46	18		C	A	26
chrIII	C	Polymorphism	T	10164	10164	1	T -> C	19	SNP (transition)	1	4e-31	17		T	C	19
chrIII	A	Polymorphism	G	10249	10249	1	G -> A	14	SNP (transition)	1	1e-21	16		G	A	14
chrIII	C	Polymorphism	T	10258	10258	1	T -> C	12	SNP (transition)	0.917	5.7e-14	14	0.083	T	C	11
chrIII	G	Polymorphism	A	11040	11040	1	A -> G	27	SNP (transition)	0.259	1.4e-18	34	0.593	A	G	7
chrIII	T	Polymorphism	A	11043	11043	1	A -> T	35	SNP (transversion)	0.257	2.2e-24	35	0.6	A	T	9
chrIII	A	Polymorphism	G	11046	11046	1	G -> A	48	SNP (transition)	0.271	2.4e-32	34	0.479	G	A	13
chrIII	A	Polymorphism	C	11049	11049	1	C -> A	81	SNP (transversion)	0.296	5.4e-50	29	0.481	C	A	24
chrIII	A	Polymorphism	T	11187	11187	1	T -> A	63	SNP (transversion)	0.381	4.7e-20	16	0.397	T	A	24
chrIII	C	Polymorphism	T	11189	11189	1	T -> C	45	SNP (transition)	0.311	6.6e-11	15	0.4	T	C	14
chrIII	C	Polymorphism	A	11193	11193	1	A -> C	23	SNP (transversion)	0.565	1.4e-15	17	0.304	A	C	13
chrIII	C	Polymorphism	T	11194	11194	1	T -> C	19	SNP (transition)	0.526	7.5e-12	17	0.211	T	C	10
chrIII	T	Polymorphism	A	11195	11195	1	A -> T	18	SNP (transversion)	0.556	3.5e-11	16	0.222	A	T	10
chrIII	A	Polymorphism	G	11197	11197	1	G -> A	15	SNP (transition)	0.533	9.7e-14	21	0.067	G	A	8
chrIII	A	Polymorphism	T	11198	11198	1	T -> A	13	SNP (transversion)	0.308	4.4e-07	23	0.462	T	A	4
chrIII	C	Polymorphism	A	11199	11199	1	A -> C	13	SNP (transversion)	0.538	2.2e-07	15	0.154	A	C	7
chrIII	G	Polymorphism	C	11200	11200	1	C -> G	10	SNP (transversion)	0.3	9.4e-07	28	0.1	C	G	3
chrIII	A	Polymorphism	C	11200	11200	1	C -> A	10	SNP (transversion)	0.5	7.6e-08	19	0.1	C	A	5
chrIII	T	Polymorphism	A	11203	11203	1	A -> T	4	SNP (transversion)	0.75	5e-07	24		A	T	3
chrIII	C	Polymorphism	A	11204	11204	1	A -> C	4	SNP (transversion)	0.75	4e-09	30		A	C	3
chrIII	TT	Polymorphism	AA	11205	11206	2	AA -> TT	4	Substitution	1	1e-08	22		AA	TT	4
chrIII	G	Polymorphism	A	11213	11213	1	A -> G	4	SNP (transition)	0.75	5e-07	23		A	G	3
chrIII	C	Polymorphism	A	11214	11214	1	A -> C	4	SNP (transversion)	1	1e-08	21		A	C	4
chrIII	T	Polymorphism	A	11216	11216	1	A -> T	4	SNP (transversion)	0.75	4e-09	30		A	T	3
chrIII	C	Polymorphism	A	11218	11218	1	A -> C	4	SNP (transversion)	1	4e-09	21		A	C	4
chrIII	A	Polymorphism	G	11221	11221	1	G -> A	4	SNP (transition)	0.5	3.8e-07	37		G	A	2
chrIII	T	Polymorphism	A	11225	11225	1	A -> T	3	SNP (transversion)	1	1e-09	31		A	T	3
chrIII	C	Polymorphism	T	11232	11232	1	T -> C	3	SNP (transition)	1	1.3e-07	23		T	C	3
chrIII	T	Polymorphism	C	11275	11275	1	C -> T	3	SNP (transition)	0.667	1.2e-07	37		C	T	2
chrIII	T	Polymorphism	C	11290	11290	1	C -> T	4	SNP (transition)	0.75	5e-10	33		C	T	3
chrIII	T	Polymorphism	A	11299	11299	1	A -> T	4	SNP (transversion)	1	6.3e-12	28		A	T	4
chrIII	A	Polymorphism	T	11302	11302	1	T -> A	4	SNP (transversion)	1	2.5e-12	29		T	A	4
chrIII	T	Polymorphism	A	11312	11312	1	A -> T	4	SNP (transversion)	1	4e-11	26		A	T	4
chrIII	G	Polymorphism	A	11341	11341	1	A -> G	5	SNP (transition)	1	1e-15	30		A	G	5
chrIII	A	Polymorphism	C	11382	11382	1	C -> A	9	SNP (transversion)	1	3.2e-32	35		C	A	9
chrIII	T	Polymorphism	C	11391	11391	1	C -> T	9	SNP (transition)	1	3.2e-32	36		C	T	9
chrIII	GC	Polymorphism	AT	11416	11417	2	AT -> GC	9	Substitution	1	3.2e-32	37		AT	GC	9
chrIII	T	Polymorphism	C	11423	11423	1	C -> T	12	SNP (transition)	1	1e-42	36		C	T	12
chrIII	G	Polymorphism	-	11496	11495	0	+G	16	Insertion	0.938	1.6e-50	35			G	15
chrIII	T	Polymorphism	G	11775	11775	1	G -> T	35	SNP (transversion)	1	1e-56	16		G	T	35
chrIII	A	Polymorphism	T	11782	11782	1	T -> A	27	SNP (transversion)	1	5e-52	19		T	A	27
chrIII	A	Polymorphism	T	12254	12254	1	T -> A	19	SNP (transversion)	0.316	2.4e-08	21	0.421	T	A	6
chrIII	T	Polymorphism	G	12257	12257	1	G -> T	35	SNP (transversion)	0.257	1.6e-07	16	0.457	G	T	9
chrIII	T	Polymorphism	C	12258	12258	1	C -> T	53	SNP (transition)	0.396	3.4e-22	18	0.226	C	T	21
chrIII	A	Polymorphism	C	13881	13881	1	C -> A	28	SNP (transversion)	0.75	6.1e-14	9	0.179	C	A	21
chrIII	T	Polymorphism	C	13921	13921	1	C -> T	25	SNP (transition)	0.92	1.8e-30	14	0.04	C	T	23
chrIII	T	Polymorphism	C	14001	14001	1	C -> T	14	SNP (transition)	0.929	8.8e-44	34		C	T	13
chrIII	T	Polymorphism	C	14003	14003	1	C -> T	13	SNP (transition)	1	6.3e-45	34		C	T	13
chrIII	A	Polymorphism	G	14006	14006	1	G -> A	13	SNP (transition)	1	6.3e-45	35		G	A	13
chrIII	A	Polymorphism	G	14054	14054	1	G -> A	14	SNP (transition)	0.929	2.2e-46	36		G	A	13
chrIII	C	Polymorphism	T	14059	14059	1	T -> C	14	SNP (transition)	0.929	1.1e-47	38		T	C	13
chrIII	T	Polymorphism	G	14069	14069	1	G -> T	14	SNP (transversion)	1	1.6e-45	32		G	T	14
chrIII		Polymorphism	T	14090	14090	1	(T)3 -> (T)2	13	Deletion (tandem repeat)	1	1.6e-21	17		T		13
chrIII	T	Polymorphism	A	14112	14112	1	A -> T	14	SNP (transversion)	0.929	8.8e-44	35		A	T	13
chrIII	AGT	Polymorphism		14117	14116	0	+AGT	14	Insertion	0.857	1.8e-42	35			AGT	12
chrIII	T	Polymorphism	G	14139	14139	1	G -> T	19	SNP (transversion)	0.895	1.4e-54	34		G	T	17
chrIII	C	Polymorphism	A	14147	14147	1	A -> C	22	SNP (transversion)	0.864	3.1e-60	33	0.136	A	C	19
chrIII		Polymorphism	CTTGGGAAAATGC	14156	14168	13	-CTTGGGAAAATGC	22	Deletion	1	1e-33	16		CTTGGGAAAATGC		22
chrIII	T	Polymorphism	C	14185	14185	1	C -> T	25	SNP (transition)	0.96	1.6e-78	34		C	T	24
chrIII	A	Polymorphism	G	14191	14191	1	G -> A	25	SNP (transition)	0.96	9.9e-74	31		G	A	24
chrIII	T	Polymorphism	C	14222	14222	1	C -> T	24	SNP (transition)	1	4e-75	32		C	T	24
chrIII	A	Polymorphism	G	14229	14229	1	G -> A	24	SNP (transition)	1	2.5e-82	34		G	A	24
chrIII	G	Polymorphism	-	14239	14238	0	(G)2 -> (G)3	25	Insertion (tandem repeat)	1	1e-75	30			G	25
chrIII	C	Polymorphism	T	14289	14289	1	T -> C	27	SNP (transition)	1	4e-87	32		T	C	27
chrIII		Polymorphism	A	14312	14312	1	(A)9 -> (A)8	25	Deletion (tandem repeat)	1	1e-40	16		A		25
chrIII	T	Polymorphism	A	14340	14340	1	A -> T	26	SNP (transversion)	1	4e-89	35		A	T	26
chrIII	G	Polymorphism	A	14353	14353	1	A -> G	25	SNP (transition)	1	3.2e-88	35		A	G	25
chrIII	T	Polymorphism	A	14356	14356	1	A -> T	25	SNP (transversion)	1	1e-80	33		A	T	25
chrIII	T	Polymorphism	C	14435	14435	1	C -> T	22	SNP (transition)	0.909	2.3e-70	37		C	T	20
chrIII	T	Polymorphism	C	14469	14469	1	C -> T	21	SNP (transition)	1	2.5e-76	36		C	T	21
chrIII	G	Polymorphism	A	14479	14479	1	A -> G	20	SNP (transition)	1	1e-70	35		A	G	20
chrIII	TTG	Polymorphism	GCA	14489	14491	3	GCA -> TTG	19	Substitution	0.947	7.6e-59	33		GCA	TTG	18
chrIII	T	Polymorphism	C	14577	14577	1	C -> T	10	SNP (transition)	0.9	3.2e-31	35		C	T	9
chrIII	C	Polymorphism	T	14589	14589	1	T -> C	11	SNP (transition)	1	1e-33	30		T	C	11
chrIII		Polymorphism	A	14593	14593	1	(A)3 -> (A)2	11	Deletion (tandem repeat)	1	7.9e-13	12		A		11
chrIII	CC	Polymorphism	TT	14619	14620	2	TT -> CC	12	Substitution	0.833	6.6e-27	27		TT	CC	10
chrIII	A	Polymorphism	T	14631	14631	1	T -> A	10	SNP (transversion)	0.9	3.2e-22	25		T	A	9
chrIII	T	Polymorphism	G	14693	14693	1	G -> T	10	SNP (transversion)	1	1e-33	34		G	T	10
chrIII	C	Polymorphism	G	14758	14758	1	G -> C	12	SNP (transversion)	0.917	9.5e-34	32		G	C	11
chrIII	G	Polymorphism	A	14793	14793	1	A -> G	13	SNP (transition)	1	3.2e-46	35		A	G	13
chrIII	T	Polymorphism	C	14817	14817	1	C -> T	15	SNP (transition)	1	1e-54	36		C	T	15
chrIII	A	Polymorphism	G	14924	14924	1	G -> A	12	SNP (transition)	1	4e-39	33		G	A	12
chrIII	T	Polymorphism	C	14993	14993	1	C -> T	11	SNP (transition)	1	5e-37	34		C	T	11
chrIII	T	Polymorphism	C	15001	15001	1	C -> T	11	SNP (transition)	1	6.3e-36	33		C	T	11
chrIII	A	Polymorphism	G	15004	15004	1	G -> A	9	SNP (transition)	0.889	3.6e-26	34		G	A	8
chrIII	C	Polymorphism	A	15033	15033	1	A -> C	9	SNP (transversion)	1	2.5e-31	34		A	C	9
chrIII	C	Polymorphism	-	15043	15042	0	(C)4 -> (C)5	9	Insertion (tandem repeat)	1	3.2e-32	35			C	9
chrIII	A	Polymorphism	G	15093	15093	1	G -> A	18	SNP (transition)	0.944	1.8e-50	30		G	A	17
chrIII	A	Polymorphism	G	15165	15165	1	G -> A	20	SNP (transition)	0.95	5e-64	35		G	A	19
chrIII	T	Polymorphism	C	15172	15172	1	C -> T	21	SNP (transition)	0.952	2.1e-69	35		C	T	20
chrIII	T	Polymorphism	C	15182	15182	1	C -> T	21	SNP (transition)	1	2e-78	37		C	T	21
chrIII	G	Polymorphism	T	15242	15242	1	T -> G	19	SNP (transversion)	0.947	3e-64	37		T	G	18
chrIII	G	Polymorphism	A	15259	15259	1	A -> G	16	SNP (transition)	1	4e-55	34		A	G	16
chrIII	T	Polymorphism	G	15280	15280	1	G -> T	14	SNP (transversion)	0.929	7e-40	31		G	T	13
chrIII	A	Polymorphism	G	15335	15335	1	G -> A	15	SNP (transition)	0.933	6e-43	31	0.067	G	A	14
chrIII	C	Polymorphism	T	15380	15380	1	T -> C	13	SNP (transition)	1	6.3e-45	34		T	C	13
chrIII	C	Polymorphism	A	15382	15382	1	A -> C	13	SNP (transversion)	1	1.3e-43	34		A	C	13
chrIII	A	Polymorphism	G	15394	15394	1	G -> A	11	SNP (transition)	1	7.9e-35	32		G	A	11
chrIII	T	Polymorphism	C	15398	15398	1	C -> T	12	SNP (transition)	1	1e-42	36		C	T	12
chrIII	G	Polymorphism	T	15430	15430	1	T -> G	12	SNP (transversion)	0.917	7.6e-35	32		T	G	11
chrIII	C	Polymorphism	T	15471	15471	1	T -> C	17	SNP (transition)	0.941	4.3e-49	31		T	C	16
chrIII	G	Polymorphism	T	15478	15478	1	T -> G	18	SNP (transversion)	0.889	2.4e-51	33	0.056	T	G	16
chrIII	A	Polymorphism	G	15510	15510	1	G -> A	18	SNP (transition)	1	4e-60	34		G	A	18
chrIII	T	Polymorphism	G	15638	15638	1	G -> T	20	SNP (transversion)	0.95	5e-64	34	0.05	G	T	19
chrIII	G	Polymorphism	C	15697	15697	1	C -> G	14	SNP (transversion)	0.857	5.7e-42	36		C	G	12
chrIII	A	Polymorphism	G	15846	15846	1	G -> A	18	SNP (transition)	1	6.3e-62	34		G	A	18
chrIII	T	Polymorphism	C	15960	15960	1	C -> T	27	SNP (transition)	1	6.3e-98	36		C	T	27
chrIII	A	Polymorphism	G	16356	16356	1	G -> A	22	SNP (transition)	1	4e-71	32		G	A	22
chrIII	G	Polymorphism	A	16476	16476	1	A -> G	23	SNP (transition)	0.957	3.6e-74	35		A	G	22
chrIII	G	Polymorphism	A	16545	16545	1	A -> G	24	SNP (transition)	0.875	6.4e-71	36	0.042	A	G	21
chrIII	A	Polymorphism	G	16578	16578	1	G -> A	26	SNP (transition)	1	2.5e-81	32		G	A	26
chrIII	T	Polymorphism	C	16708	16708	1	C -> T	30	SNP (transition)	1	1e-105	36		C	T	30
chrIII	A	Polymorphism	G	16833	16833	1	G -> A	24	SNP (transition)	0.958	3e-75	33		G	A	23
chrIII	C	Polymorphism	T	16920	16920	1	T -> C	25	SNP (transition)	0.96	6.3e-81	34		T	C	24
chrIII	G	Polymorphism	C	17162	17162	1	C -> G	23	SNP (transversion)	1	1.3e-76	34		C	G	23
chrIII		Polymorphism	T	17195	17195	1	(T)3 -> (T)2	21	Deletion (tandem repeat)	1	4e-30	15		T		21
chrIII	A	Polymorphism	G	17510	17510	1	G -> A	33	SNP (transition)	1	1.6e-119	36		G	A	33
chrIII	T	Polymorphism	C	17635	17635	1	C -> T	28	SNP (transition)	1	1.6e-87	32		C	T	28
chrIII	T	Polymorphism	C	17787	17787	1	C -> T	33	SNP (transition)	1	1.3e-109	34		C	T	33
chrIII	G	Polymorphism	A	17917	17917	1	A -> G	34	SNP (transition)	1	4e-106	31		A	G	34
chrIII	C	Polymorphism	A	18052	18052	1	A -> C	23	SNP (transversion)	1	1.3e-76	33		A	C	23
chrIII	A	Polymorphism	G	18173	18173	1	G -> A	28	SNP (transition)	0.964	1.1e-85	33	0.036	G	A	27
chrIII	C	Polymorphism	T	18277	18277	1	T -> C	31	SNP (transition)	0.968	3.1e-92	32	0.032	T	C	30
chrIII	T	Polymorphism	C	18342	18342	1	C -> T	33	SNP (transition)	1	2.5e-106	33		C	T	33
chrIII	TGAACC	Polymorphism	------	18470	18469	0	+TGAACC	29 -> 30	Insertion	96.6% -> 96.7%	2.9e-97	35			TGAACC	28 -> 29
chrIII	T	Polymorphism	C	18583	18583	1	C -> T	20	SNP (transition)	1	1e-66	34		C	T	20
chrIII	G	Polymorphism	T	18613	18613	1	T -> G	18	SNP (transversion)	1	1.6e-56	32		T	G	18
chrIII	T	Polymorphism	C	18676	18676	1	C -> T	14	SNP (transition)	1	1.6e-45	32		C	T	14
chrIII	T	Polymorphism	C	18742	18742	1	C -> T	13	SNP (transition)	0.923	2.1e-40	35		C	T	12
chrIII	C	Polymorphism	G	18757	18757	1	G -> C	13	SNP (transversion)	1	2e-38	30		G	C	13
chrIII	T	Polymorphism	C	18759	18759	1	C -> T	13	SNP (transition)	0.923	2.1e-40	35		C	T	12
chrIII	T	Polymorphism	G	18804	18804	1	G -> T	13	SNP (transversion)	1	6.3e-45	34		G	T	13
chrIII	G	Polymorphism	C	18813	18813	1	C -> G	13	SNP (transversion)	1	2.5e-42	32		C	G	13
chrIII	A	Polymorphism	G	18828	18828	1	G -> A	15	SNP (transition)	1	1e-48	32		G	A	15
chrIII	T	Polymorphism	A	18860	18860	1	A -> T	19	SNP (transversion)	0.947	4.8e-57	33		A	T	18
chrIII	A	Polymorphism	C	19311	19311	1	C -> A	23	SNP (transversion)	1	6.3e-79	35		C	A	23
chrIII	C	Polymorphism	T	19341	19341	1	T -> C	25	SNP (transition)	1	3.2e-88	36		T	C	25
chrIII	T	Polymorphism	A	19446	19446	1	A -> T	33	SNP (transversion)	0.97	8.3e-105	34	0.03	A	T	32
chrIII	A	Polymorphism	G	19497	19497	1	G -> A	35	SNP (transition)	0.943	7.5e-107	33		G	A	33
chrIII	T	Polymorphism	C	19506	19506	1	C -> T	34	SNP (transition)	1	2.5e-116	34		C	T	34
chrIII	A	Polymorphism	G	19524	19524	1	G -> A	35	SNP (transition)	0.971	5.5e-108	33	0.029	G	A	34
chrIII	A	Polymorphism	G	19605	19605	1	G -> A	35	SNP (transition)	1	3.2e-123	35		G	A	35
chrIII		Polymorphism	TCA	19684	19686	3	(TCA)4 -> (TCA)3	21	Deletion (tandem repeat)	1	4e-30	15		TCA		21
chrIII	G	Polymorphism	A	19830	19830	1	A -> G	17	SNP (transition)	0.941	1.7e-55	35		A	G	16
chrIII	C	Polymorphism	G	19865	19865	1	G -> C	18	SNP (transversion)	1	1e-63	36		G	C	18
chrIII	G	Polymorphism	A	19992	19992	1	A -> G	19	SNP (transition)	0.947	7.6e-59	33		A	G	18
chrIII	T	Polymorphism	C	20428	20428	1	C -> T	13	SNP (transition)	1	1.3e-43	33		C	T	13
chrIII	A	Polymorphism	G	20599	20599	1	G -> A	19	SNP (transition)	0.947	3e-55	32		G	A	18
chrIII	T	Polymorphism	G	20844	20844	1	G -> T	29	SNP (transversion)	1	3.2e-102	35		G	T	29
chrIII	A	Polymorphism	T	20868	20868	1	T -> A	34	SNP (transversion)	0.941	1.4e-103	34	0.059	T	A	32
chrIII	A	Polymorphism	G	20894	20894	1	G -> A	32	SNP (transition)	1	2.5e-106	34		G	A	32
chrIII	T	Polymorphism	C	20982	20982	1	C -> T	26	SNP (transition)	1	1e-91	36		C	T	26
chrIII	G	Polymorphism	A	20985	20985	1	A -> G	26	SNP (transition)	1	4e-89	34		A	G	26
chrIII	A	Polymorphism	G	21055	21055	1	G -> A	31	SNP (transition)	0.968	3.1e-98	34	0.032	G	A	30
chrIII	A	Polymorphism	T	21060	21060	1	T -> A	31	SNP (transversion)	0.968	3.1e-101	34		T	A	30
chrIII	G	Polymorphism	A	21111	21111	1	A -> G	21	SNP (transition)	1	7.9e-66	31		A	G	21
chrIII	C	Polymorphism	T	21165	21165	1	T -> C	29	SNP (transition)	0.966	1.2e-91	34		T	C	28
chrIII	C	Polymorphism	T	21204	21204	1	T -> C	29	SNP (transition)	0.931	1.6e-84	32	0.034	T	C	27
chrIII	C	Polymorphism	T	21491	21491	1	T -> C	27	SNP (transition)	1	4e-87	32		T	C	27
chrIII	G	Polymorphism	C	21591	21591	1	C -> G	25	SNP (transversion)	1	3.2e-83	33		C	G	25
chrIII	G	Polymorphism	A	21650	21650	1	A -> G	21	SNP (transition)	0.952	2.1e-65	33		A	G	20
chrIII	G	Polymorphism	A	21720	21720	1	A -> G	20	SNP (transition)	1	1e-64	32		A	G	20
chrIII	C	Polymorphism	A	21827	21827	1	A -> C	26	SNP (transversion)	0.962	8.2e-87	35	0.038	A	C	25
chrIII	C	Polymorphism	A	21879	21879	1	A -> C	31	SNP (transversion)	1	5e-103	34		A	C	31
chrIII	C	Polymorphism	T	21985	21985	1	T -> C	26	SNP (transition)	1	6.3e-84	33		T	C	26
chrIII	C	Polymorphism	T	22016	22016	1	T -> C	22	SNP (transition)	1	4e-71	32		T	C	22
chrIII	T	Polymorphism	G	22138	22138	1	G -> T	21	SNP (transversion)	1	3.2e-74	36		G	T	21
chrIII	T	Polymorphism	C	22182	22182	1	C -> T	19	SNP (transition)	0.947	7.6e-59	34		C	T	18
chrIII	C	Polymorphism	A	22184	22184	1	A -> C	19	SNP (transversion)	1	1.3e-59	32		A	C	19
chrIII	A	Polymorphism	G	22203	22203	1	G -> A	19	SNP (transition)	1	3.2e-67	36		G	A	19
chrIII	A	Polymorphism	C	22290	22290	1	C -> A	13	SNP (transversion)	0.923	8.2e-37	31		C	A	12
chrIII	A	Polymorphism	C	22292	22292	1	C -> A	13	SNP (transversion)	1	2.5e-42	33		C	A	13
chrIII	GT	Polymorphism	--	22382	22381	0	(TG)5 -> (TG)6	12	Insertion (tandem repeat)	0.917	6e-36	34			GT	11
chrIII	A	Polymorphism	G	22397	22397	1	G -> A	19	SNP (transition)	1	1.6e-61	32		G	A	19
chrIII	C	Polymorphism	T	22470	22470	1	T -> C	33	SNP (transition)	1	1.3e-109	34		T	C	33
chrIII	G	Polymorphism	A	23002	23002	1	A -> G	34	SNP (transition)	0.971	2.1e-111	34		A	G	33
chrIII	A	Polymorphism	G	23032	23032	1	G -> A	37	SNP (transition)	0.919	4.9e-92	29		G	A	34
chrIII	C	Polymorphism	T	23149	23149	1	T -> C	28	SNP (transition)	1	1e-84	31		T	C	28
chrIII	C	Polymorphism	T	23930	23930	1	T -> C	15	SNP (transition)	1	1e-45	31		T	C	15
chrIII	A	Polymorphism	G	24059	24059	1	G -> A	32	SNP (transition)	0.906	9.9e-93	33		G	A	29
chrIII	T	Polymorphism	C	24173	24173	1	C -> T	33	SNP (transition)	0.97	3.3e-95	31		C	T	32
chrIII	G	Polymorphism	A	24329	24329	1	A -> G	30	SNP (transition)	1	1e-105	35		A	G	30
chrIII	G	Polymorphism	A	24352	24352	1	A -> G	30	SNP (transition)	0.9	2.6e-94	36	0.067	A	G	27
chrIII	T	Polymorphism	C	24366	24366	1	C -> T	30	SNP (transition)	0.9	6.4e-89	34		C	T	27
chrIII	C	Polymorphism	T	24492	24492	1	T -> C	27	SNP (transition)	0.926	1.1e-85	35		T	C	25
chrIII	C	Polymorphism	T	24520	24520	1	T -> C	27	SNP (transition)	0.926	1.1e-75	31		T	C	25
chrIII	T	Polymorphism	C	24607	24607	1	C -> T	47	SNP (transition)	0.979	1.9e-155	34		C	T	46
chrIII	G	Polymorphism	C	24833	24833	1	C -> G	31	SNP (transversion)	1	6.3e-100	32		C	G	31
chrIII	T	Polymorphism	C	25125	25125	1	C -> T	36	SNP (transition)	0.917	3.6e-99	31	0.028	C	T	33
chrIII	T	Polymorphism	C	25319	25319	1	C -> T	44	SNP (transition)	1	4e-137	31		C	T	44
chrIII	T	Polymorphism	G	25355	25355	1	G -> T	40	SNP (transversion)	1	1e-144	36		G	T	40
chrIII	G	Polymorphism	T	25463	25463	1	T -> G	37	SNP (transversion)	1	2e-115	32		T	G	37
chrIII	G	Polymorphism	A	25467	25467	1	A -> G	36	SNP (transition)	0.944	1e-106	32		A	G	34
chrIII	A	Polymorphism	G	25689	25689	1	G -> A	29	SNP (transition)	1	2e-96	33		G	A	29
chrIII	T	Polymorphism	C	25808	25808	1	C -> T	28	SNP (transition)	1	6.3e-96	34		C	T	28
chrIII	A	Polymorphism	G	26192	26192	1	G -> A	31	SNP (transition)	1	6.3e-100	33		G	A	31
chrIII	G	Polymorphism	A	26423	26423	1	A -> G	29	SNP (transition)	0.966	1.8e-94	34		A	G	28
chrIII	A	Polymorphism	T	26609	26609	1	T -> A	28	SNP (transversion)	0.964	4.4e-91	34	0.036	T	A	27
chrIII	A	Polymorphism	G	26769	26769	1	G -> A	45	SNP (transition)	0.978	1.1e-148	34	0.022	G	A	44
chrIII	C	Polymorphism	T	26798	26798	1	T -> C	41	SNP (transition)	0.951	2.6e-134	36		T	C	39
chrIII	C	Polymorphism	T	26807	26807	1	T -> C	42	SNP (transition)	1	2.5e-139	33		T	C	42
chrIII	C	Polymorphism	A	26923	26923	1	A -> C	34	SNP (transversion)	1	1e-119	36		A	C	34
chrIII	A	Polymorphism	T	27372	27372	1	T -> A	24	SNP (transversion)	0.958	1.5e-77	35	0.042	T	A	23
chrIII	A	Polymorphism	G	27420	27420	1	G -> A	21	SNP (transition)	0.952	2.1e-59	30		G	A	20
chrIII	C	Polymorphism	T	27717	27717	1	T -> C	4	SNP (transition)	1	4e-13	31		T	C	4
chrIII	C	Polymorphism	G	27724	27724	1	G -> C	4	SNP (transversion)	1	1.6e-11	28		G	C	4
chrIII	G	Polymorphism	A	27744	27744	1	A -> G	6	SNP (transition)	0.833	1.9e-16	33		A	G	5
chrIII	A	Polymorphism	G	28362	28362	1	G -> A	11	SNP (transition)	0.909	1.1e-32	33		G	A	10
chrIII	G	Polymorphism	A	28477	28477	1	A -> G	16	SNP (transition)	0.938	1.6e-53	36		A	G	15
chrIII	A	Polymorphism	G	28543	28543	1	G -> A	25	SNP (transition)	0.92	9.5e-79	35		G	A	23
chrIII	T	Polymorphism	C	28567	28567	1	C -> T	28	SNP (transition)	0.929	9.5e-79	31	0.036	C	T	26
chrIII	C	Polymorphism	T	28570	28570	1	T -> C	28	SNP (transition)	0.929	9.5e-79	32	0.036	T	C	26
chrIII	A	Polymorphism	G	28597	28597	1	G -> A	25	SNP (transition)	0.96	6.3e-81	35	0.04	G	A	24
chrIII	T	Polymorphism	G	28801	28801	1	G -> T	23	SNP (transversion)	0.957	1.5e-67	32		G	T	22
chrIII	T	Polymorphism	C	28955	28955	1	C -> T	8	SNP (transition)	0.875	1.6e-21	32	0.125	C	T	7
chrIII	A	Polymorphism	G	29261	29261	1	G -> A	13	SNP (transition)	1	3.2e-46	36		G	A	13
chrIII	A	Polymorphism	T	29326	29326	1	T -> A	8	SNP (transversion)	1	1e-28	35		T	A	8
chrIII	G	Polymorphism	T	29373	29373	1	T -> G	7	SNP (transversion)	1	1.6e-24	35		T	G	7
chrIII	A	Polymorphism	G	29388	29388	1	G -> A	8	SNP (transition)	1	1e-28	36		G	A	8
chrIII		Polymorphism	TGTTTATTTATTT	29461	29473	13	-TGTTTATTTATTT	4	Deletion	1	6.3e-08	19		TGTTTATTTATTT		4
chrIII	C	Polymorphism	A	29511	29511	1	A -> C	5	SNP (transversion)	1	3.2e-18	36		A	C	5
chrIII	T	Polymorphism	C	29560	29560	1	C -> T	15	SNP (transition)	1	1e-51	35		C	T	15
chrIII	TTT	Polymorphism	G--	29635	29635	1	G -> TTT	19	Insertion	0.842	1.4e-54	34		G	TTT	16
chrIII	A	Polymorphism	G	29668	29668	1	G -> A	20	SNP (transition)	1	1e-70	35		G	A	20
chrIII	A	Polymorphism	T	29675	29675	1	T -> A	20	SNP (transversion)	0.95	3.2e-60	32		T	A	19
chrIII	G	Polymorphism	A	29700	29700	1	A -> G	20	SNP (transition)	1	1e-66	34		A	G	20
chrIII	G	Polymorphism	A	29722	29722	1	A -> G	19	SNP (transition)	1	2e-63	34		A	G	19
chrIII	T	Polymorphism	A	29724	29724	1	A -> T	19	SNP (transversion)	0.895	1.4e-54	33		A	T	17
chrIII	G	Polymorphism	A	29747	29747	1	A -> G	21	SNP (transition)	0.952	2.1e-71	37		A	G	20
chrIII	T	Polymorphism	C	29774	29774	1	C -> T	20	SNP (transition)	0.95	2e-56	30	0.05	C	T	19
chrIII	A	Polymorphism	T	29830	29830	1	T -> A	19	SNP (transversion)	1	3.2e-67	36		T	A	19
chrIII	T	Polymorphism	C	29840	29840	1	C -> T	23	SNP (transition)	0.957	3.6e-74	35		C	T	22
chrIII	G	Polymorphism	A	29922	29922	1	A -> G	28	SNP (transition)	1	4e-93	34		A	G	28
chrIII	T	Polymorphism	C	30013	30013	1	C -> T	28	SNP (transition)	0.929	2.4e-94	37	0.036	C	T	26
chrIII	C	Polymorphism	T	30103	30103	1	T -> C	35	SNP (transition)	0.971	3.5e-101	31		T	C	34
chrIII	T	Polymorphism	C	30227	30227	1	C -> T	36	SNP (transition)	0.972	3.6e-118	34		C	T	35
chrIII	A	Polymorphism	C	30246	30246	1	C -> A	36	SNP (transversion)	1	4e-123	35		C	A	36
chrIII	C	Polymorphism	T	30479	30479	1	T -> C	13	SNP (transition)	1	2.5e-42	32		T	C	13
chrIII	G	Polymorphism	T	30860	30860	1	T -> G	12	SNP (transversion)	1	4e-39	33		T	G	12
chrIII	T	Polymorphism	A	31156	31156	1	A -> T	23	SNP (transversion)	1	2.5e-74	32		A	T	23
chrIII	A	Polymorphism	T	31227	31227	1	T -> A	28	SNP (transversion)	0.929	2.4e-81	32		T	A	26
chrIII	G	Polymorphism	A	31414	31414	1	A -> G	18	SNP (transition)	0.944	9e-49	30	0.056	A	G	17
chrIII	C	Polymorphism	G	32243	32243	1	G -> C	21	SNP (transversion)	0.952	2.1e-63	32		G	C	20
chrIII	A	Polymorphism	G	32547	32547	1	G -> A	21	SNP (transition)	0.952	2.1e-71	36		G	A	20
chrIII	C	Polymorphism	T	32927	32927	1	T -> C	16	SNP (transition)	1	2.5e-50	32		T	C	16
chrIII	C	Polymorphism	T	33140	33140	1	T -> C	14	SNP (transition)	0.929	2.2e-46	37		T	C	13
chrIII	C	Polymorphism	T	33329	33329	1	T -> C	20	SNP (transition)	1	1e-68	34		T	C	20
chrIII	C	Polymorphism	T	33566	33566	1	T -> C	26	SNP (transition)	0.962	8.2e-87	36		T	C	25
chrIII	C	Polymorphism	A	33569	33569	1	A -> C	26	SNP (transversion)	0.962	2.6e-79	33	0.038	A	C	25
chrIII	C	Polymorphism	T	33587	33587	1	T -> C	29	SNP (transition)	0.966	1.8e-94	35		T	C	28
chrIII	G	Polymorphism	A	33692	33692	1	A -> G	27	SNP (transition)	1	2e-84	32		A	G	27
chrIII	G	Polymorphism	A	33845	33845	1	A -> G	29	SNP (transition)	0.897	5.8e-83	34	0.103	A	G	26
chrIII	C	Polymorphism	T	34008	34008	1	T -> C	9	SNP (transition)	1	4e-33	37		T	C	9
chrIII	T	Polymorphism	G	34024	34024	1	G -> T	6	SNP (transversion)	1	1.6e-23	38		G	T	6
chrIII	A	Polymorphism	G	34592	34592	1	G -> A	32	SNP (transition)	1	1.6e-109	34		G	A	32
chrIII	T	Polymorphism	C	34635	34635	1	C -> T	29	SNP (transition)	1	2.5e-99	34		C	T	29
chrIII	A	Polymorphism	G	34667	34667	1	G -> A	24	SNP (transition)	0.958	7.6e-80	35		G	A	23
chrIII	T	Polymorphism	C	34749	34749	1	C -> T	17	SNP (transition)	0.882	1.4e-49	35	0.059	C	T	15
chrIII	A	Polymorphism	G	34755	34755	1	G -> A	21	SNP (transition)	0.905	2.1e-55	30		G	A	19
chrIII	A	Polymorphism	G	34905	34905	1	G -> A	28	SNP (transition)	1	2.5e-90	32		G	A	28
chrIII	T	Polymorphism	C	35251	35251	1	C -> T	23	SNP (transition)	0.957	2.3e-76	35		C	T	22
chrIII	C	Polymorphism	T	35700	35700	1	T -> C	21	SNP (transition)	1	5e-70	34		T	C	21
chrIII	G	Polymorphism	C	36186	36186	1	C -> G	27	SNP (transversion)	1	6.3e-98	36		C	G	27
chrIII	G	Polymorphism	A	36388	36388	1	A -> G	43	SNP (transition)	1	2.5e-138	33		A	G	43
chrIII	C	Polymorphism	T	36506	36506	1	T -> C	52	SNP (transition)	0.981	3.3e-162	33		T	C	51
chrIII	C	Polymorphism	G	36579	36579	1	G -> C	51	SNP (transversion)	0.961	1.3e-144	30	0.02	G	C	49
chrIII	A	Polymorphism	G	36653	36653	1	G -> A	45	SNP (transition)	0.978	1.8e-135	31		G	A	44
chrIII	G	Polymorphism	A	36701	36701	1	A -> G	50	SNP (transition)	1	1e-170	35		A	G	50
chrIII	G	Polymorphism	A	36813	36813	1	A -> G	35	SNP (transition)	0.914	1e-89	30	0.057	A	G	32
chrIII	C	Polymorphism	T	36914	36914	1	T -> C	25	SNP (transition)	0.96	2.5e-83	35		T	C	24
chrIII	C	Polymorphism	T	37159	37159	1	T -> C	35	SNP (transition)	0.971	3.5e-101	31		T	C	34
chrIII	A	Polymorphism	G	37395	37395	1	G -> A	28	SNP (transition)	0.929	1.5e-86	35	0.036	G	A	26
chrIII	T	Polymorphism	C	37484	37484	1	C -> T	29	SNP (transition)	0.966	7.3e-89	32		C	T	28
chrIII	G	Polymorphism	A	37525	37525	1	A -> G	26	SNP (transition)	1	2.5e-81	32		A	G	26
chrIII	G	Polymorphism	A	37664	37664	1	A -> G	8	SNP (transition)	1	2.5e-26	32		A	G	8
chrIII	T	Polymorphism	C	37731	37731	1	C -> T	5	SNP (transition)	0.8	1.3e-11	30		C	T	4
chrIII	TA	Polymorphism	--	37798	37797	0	(AT)4 -> (AT)5	10 -> 11	Insertion (tandem repeat)	1	1e-32	34			TA	10 -> 11
chrIII	A	Polymorphism	G	38022	38022	1	G -> A	51	SNP (transition)	0.98	5.1e-149	31		G	A	50
chrIII	G	Polymorphism	A	38178	38178	1	A -> G	34	SNP (transition)	1	6.3e-113	34		A	G	34
chrIII	A	Polymorphism	G	38318	38318	1	G -> A	30	SNP (transition)	1	1e-99	34		G	A	30
chrIII	C	Polymorphism	T	38503	38503	1	T -> C	30	SNP (transition)	1	1e-102	35		T	C	30
chrIII	G	Polymorphism	A	38664	38664	1	A -> G	16	SNP (transition)	1	6.3e-52	32		A	G	16
chrIII	G	Polymorphism	T	38814	38814	1	T -> G	16	SNP (transversion)	0.938	5.1e-46	32	0.063	T	G	15
chrIII	T	Polymorphism	A	39123	39123	1	A -> T	18	SNP (transversion)	0.944	1.1e-60	37		A	T	17
chrIII	C	Polymorphism	T	39265	39265	1	T -> C	29	SNP (transition)	0.897	3.7e-88	35	0.034	T	C	26
chrIII	G	Polymorphism	T	39326	39326	1	T -> G	23	SNP (transversion)	1	3.2e-81	35		T	G	23
chrIII	G	Polymorphism	A	39512	39512	1	A -> G	16	SNP (transition)	1	1e-48	30		A	G	16
chrIII	CC	Polymorphism	GA	39524	39525	2	GA -> CC	19	Substitution	1	1.6e-61	33		GA	CC	19
chrIII	AA	Polymorphism	TC	39539	39540	2	TC -> AA	18	Substitution	1	4e-60	34		TC	AA	18
chrIII	C	Polymorphism	T	39552	39552	1	T -> C	17	SNP (transition)	0.941	4.3e-49	31		T	C	16
chrIII	G	Polymorphism	A	39607	39607	1	A -> G	17	SNP (transition)	1	1.6e-58	35		A	G	17
chrIII	G	Polymorphism	-	39646	39645	0	(G)5 -> (G)6	22	Insertion (tandem repeat)	1	6.3e-69	32			G	22
chrIII	G	Polymorphism	A	39967	39967	1	A -> G	22	SNP (transition)	1	2.5e-73	33		A	G	22
chrIII	A	Polymorphism	G	40008	40008	1	G -> A	21	SNP (transition)	1	6.3e-68	32		G	A	21
chrIII	A	Polymorphism	G	40089	40089	1	G -> A	21	SNP (transition)	1	7.9e-66	32		G	A	21
chrIII	A	Polymorphism	C	40109	40109	1	C -> A	28	SNP (transversion)	1	4e-93	34		C	A	28
chrIII	T	Polymorphism	C	40144	40144	1	C -> T	37	SNP (transition)	1	4e-119	32		C	T	37
chrIII	A	Polymorphism	T	40197	40197	1	T -> A	44	SNP (transversion)	0.955	3.8e-132	33		T	A	42
chrIII	C	Polymorphism	G	40374	40374	1	G -> C	35	SNP (transversion)	0.971	8.8e-115	35	0.029	G	C	34
chrIII	A	Polymorphism	G	40410	40410	1	G -> A	31	SNP (transition)	1	3.2e-109	36		G	A	31
chrIII	C	Polymorphism	G	40515	40515	1	G -> C	29	SNP (transversion)	1	2.5e-99	35		G	C	29
chrIII	T	Polymorphism	C	40583	40583	1	C -> T	36	SNP (transition)	0.972	1.1e-107	32		C	T	35
chrIII	A	Polymorphism	G	40851	40851	1	G -> A	13	SNP (transition)	0.385	1.3e-10	26	0.615	G	A	5
chrIII	AA	Polymorphism	CG	40853	40854	2	CG -> AA	13	Substitution	0.308	4.4e-07	26		CG	AA	4
chrIII	A	Polymorphism	C	40865	40865	1	C -> A	13	SNP (transversion)	0.385	3.9e-08	21	0.615	C	A	5
chrIII	A	Polymorphism	T	40868	40868	1	T -> A	12	SNP (transversion)	0.333	1.9e-08	27	0.667	T	A	4
chrIII	A	Polymorphism	T	40871	40871	1	T -> A	13	SNP (transversion)	0.385	1.2e-08	22	0.538	T	A	5
chrIII	AA	Polymorphism	GG	40873	40874	2	GG -> AA	13	Substitution	0.385	1.3e-09	28		GG	AA	5
chrIII	A	Polymorphism	G	40876	40876	1	G -> A	12	SNP (transition)	0.5	5.8e-14	28	0.417	G	A	6
chrIII	A	Polymorphism	T	40882	40882	1	T -> A	11	SNP (transversion)	0.455	1.5e-12	29	0.455	T	A	5
chrIII	AA	Polymorphism	CC	40884	40885	2	CC -> AA	11	Substitution	0.455	4.6e-13	28		CC	AA	5
chrIII	AA	Polymorphism	GG	40893	40894	2	GG -> AA	11	Substitution	0.818	6.8e-18	26		GG	AA	9
chrIII	AAAA	Polymorphism		40893	40892	0	(AA)3 -> (AA)5	11	Insertion (tandem repeat)	0.273	4.1e-08	35			AAAA	3
chrIII	C	Polymorphism	A	40897	40897	1	A -> C	14	SNP (transversion)	0.5	3.4e-18	31	0.5	A	C	7
chrIII	C	Polymorphism	A	40898	40898	1	A -> C	14	SNP (transversion)	0.357	2e-11	28	0.643	A	C	5
chrIII		Polymorphism	CC	40899	40900	2	-CC	14	Deletion	0.786	2.3e-10	11		CC		11
chrIII	A	Polymorphism	T	40902	40902	1	T -> A	13	SNP (transversion)	0.462	4.2e-13	26	0.538	T	A	6
chrIII	A	Polymorphism	C	40904	40904	1	C -> A	13	SNP (transversion)	0.462	1e-10	23	0.385	C	A	6
chrIII	A	Polymorphism	C	40906	40906	1	C -> A	13	SNP (transversion)	0.462	6.7e-12	24	0.385	C	A	6
chrIII	T	Polymorphism	A	40907	40907	1	A -> T	12	SNP (transversion)	0.25	8.7e-07	28	0.75	A	T	3
chrIII	A	Polymorphism	T	40908	40908	1	T -> A	12	SNP (transversion)	0.583	2.5e-15	25	0.417	T	A	7
chrIII	T	Polymorphism	G	40911	40911	1	G -> T	10	SNP (transversion)	0.5	8e-15	33		G	T	5
chrIII	A	Polymorphism	G	40913	40913	1	G -> A	14	SNP (transition)	0.357	6e-08	22	0.643	G	A	5
chrIII	C	Polymorphism	A	40950	40950	1	A -> C	12	SNP (transversion)	0.25	1.1e-07	31	0.75	A	C	3
chrIII	A	Polymorphism	G	40987	40987	1	G -> A	14	SNP (transition)	0.929	4.4e-45	36		G	A	13
chrIII	G	Polymorphism	T	41007	41007	1	T -> G	17	SNP (transversion)	0.941	1.7e-55	35	0.059	T	G	16
chrIII	C	Polymorphism	T	41015	41015	1	T -> C	18	SNP (transition)	0.944	5.7e-59	36		T	C	17
chrIII	G	Polymorphism	-	41100	41099	0	(G)3 -> (G)4	25	Insertion (tandem repeat)	0.88	3.6e-72	35			G	22
chrIII	A	Polymorphism		41325	41324	0	(A)9 -> (A)10	29	Insertion (tandem repeat)	0.931	1.3e-92	35			A	27
chrIII	GCTACGCAGCCAAAT	Polymorphism	---------------	41608	41607	0	(CCAAATGCTACGCAG)2 -> (CCAAATGCTACGCAG)3	35 -> 36	Insertion (tandem repeat)	88.6% -> 88.9%	1.4e-104	34			GCTACGCAGCCAAAT	31 -> 32
chrIII	C	Polymorphism	T	41756	41756	1	T -> C	13	SNP (transition)	1	1e-39	31		T	C	13
chrIII	T	Polymorphism	C	41847	41847	1	C -> T	9	SNP (transition)	1	4e-33	37		C	T	9
chrIII	C	Polymorphism	T	41852	41852	1	T -> C	9	SNP (transition)	1	7.9e-27	30		T	C	9
chrIII	A	Polymorphism	T	41868	41868	1	T -> A	8	SNP (transversion)	0.875	3.2e-22	33	0.125	T	A	7
chrIII	T	Polymorphism	G	41950	41950	1	G -> T	6	SNP (transversion)	0.5	3.2e-07	27	0.5	G	T	3
chrIII	A	Polymorphism	T	41951	41951	1	T -> A	6	SNP (transversion)	0.5	6.3e-07	25	0.5	T	A	3
chrIII	A	Polymorphism	T	41953	41953	1	T -> A	6	SNP (transversion)	0.5	3.2e-07	26	0.5	T	A	3
chrIII	T	Polymorphism	A	41958	41958	1	A -> T	6	SNP (transversion)	0.333	6e-07	38	0.667	A	T	2
chrIII	TTT	Polymorphism	ACC	41960	41962	3	ACC -> TTT	6 -> 7	Substitution	28.6% -> 33.3%	8.4e-07	38		ACC	TTT	2
chrIII	CA	Polymorphism	AC	41979	41980	2	AC -> CA	7	Substitution	0.429	7e-08	33		AC	CA	3
chrIII	A	Polymorphism	T	42029	42029	1	T -> A	8	SNP (transversion)	0.375	3.5e-09	34	0.625	T	A	3
chrIII	T	Polymorphism	G	42038	42038	1	G -> T	8	SNP (transversion)	0.375	3.5e-09	34	0.375	G	T	3
chrIII	TG	Polymorphism	AA	42040	42041	2	AA -> TG	7 -> 8	Substitution	37.5% -> 42.9%	1.4e-07	30		AA	TG	3
chrIII	G	Polymorphism	T	42047	42047	1	T -> G	6	SNP (transversion)	0.5	1.6e-10	37	0.333	T	G	3
chrIII	A	Polymorphism	G	42659	42659	1	G -> A	19	SNP (transition)	0.947	7.6e-59	34		G	A	18
chrIII	G	Polymorphism	C	42698	42698	1	C -> G	22	SNP (transversion)	0.909	2.3e-66	34	0.045	C	G	20
chrIII	C	Polymorphism	A	42728	42728	1	A -> C	25	SNP (transversion)	1	3.2e-78	32		A	C	25
chrIII	C	Polymorphism	A	42761	42761	1	A -> C	27	SNP (transversion)	0.963	1.7e-82	32	0.037	A	C	26
chrIII	G	Polymorphism	T	43107	43107	1	T -> G	12	SNP (transversion)	0.917	3.8e-38	35	0.083	T	G	11
chrIII	A	Polymorphism	G	43346	43346	1	G -> A	21	SNP (transition)	0.905	2.6e-57	32		G	A	19
chrIII	G	Polymorphism	T	43422	43422	1	T -> G	18	SNP (transversion)	0.944	1.4e-55	33		T	G	17
chrIII	T	Polymorphism	C	43513	43513	1	C -> T	10	SNP (transition)	1	1e-35	36		C	T	10
chrIII	T	Polymorphism	C	43528	43528	1	C -> T	11	SNP (transition)	1	2e-41	37		C	T	11
chrIII	T	Polymorphism	C	43618	43618	1	C -> T	4	SNP (transition)	1	4e-15	37		C	T	4
chrIII	AT	Polymorphism	--	43625	43624	0	(AT)3 -> (AT)4	7	Insertion (tandem repeat)	1	4e-23	34			AT	7
chrIII	A	Polymorphism	G	43874	43874	1	G -> A	33	SNP (transition)	1	5e-103	31		G	A	33
chrIII	A	Polymorphism	G	43877	43877	1	G -> A	33	SNP (transition)	0.97	8.3e-105	34		G	A	32
chrIII	G	Polymorphism	A	44288	44288	1	A -> G	28	SNP (transition)	1	1e-84	30		A	G	28
chrIII	A	Polymorphism		44562	44561	0	(A)20 -> (A)21	16	Insertion (tandem repeat)	0.313	1.3e-08	23			A	5
chrIII	A	Polymorphism	C	45037	45037	1	C -> A	36	SNP (transversion)	1	2.5e-112	32		C	A	36
chrIII	T	Polymorphism	A	45058	45058	1	A -> T	32	SNP (transversion)	0.938	5e-100	34		A	T	30
chrIII	C	Polymorphism	T	45185	45185	1	T -> C	24	SNP (transition)	1	1e-72	30		T	C	24
chrIII	C	Polymorphism	T	45691	45691	1	T -> C	29	SNP (transition)	0.966	4.6e-86	31		T	C	28
chrIII	T	Polymorphism	C	45755	45755	1	C -> T	19	SNP (transition)	1	2e-63	34		C	T	19
chrIII	A	Polymorphism	G	45790	45790	1	G -> A	22	SNP (transition)	0.955	8.8e-71	35		G	A	21
chrIII	T	Polymorphism	C	45811	45811	1	C -> T	21	SNP (transition)	1	4e-72	34		C	T	21
chrIII	A	Polymorphism	G	46119	46119	1	G -> A	33	SNP (transition)	0.939	2.6e-100	33	0.03	G	A	31
chrIII	T	Polymorphism	C	46258	46258	1	C -> T	37	SNP (transition)	1	3.2e-130	36		C	T	37
chrIII	C	Polymorphism	T	46458	46458	1	T -> C	49	SNP (transition)	1	1.6e-157	32		T	C	49
chrIII	A	Polymorphism	T	46562	46562	1	T -> A	31	SNP (transversion)	1	3.2e-109	35		T	A	31
chrIII	T	Polymorphism	G	47332	47332	1	G -> T	31	SNP (transversion)	0.903	2.8e-92	35	0.065	G	T	28
chrIII	A	Polymorphism	G	48029	48029	1	G -> A	25	SNP (transition)	1	1e-80	33		G	A	25
chrIII	G	Polymorphism	A	48544	48544	1	A -> G	11	SNP (transition)	1	2e-41	38		A	G	11
chrIII	T	Polymorphism	-	48590	48589	0	(T)7 -> (T)8	8	Insertion (tandem repeat)	0.875	2.5e-24	35			T	7
chrIII	TT	Polymorphism	AA	48605	48606	2	AA -> TT	11	Substitution	0.273	4.1e-08	32		AA	TT	3
chrIII	A	Polymorphism	T	48611	48611	1	T -> A	11	SNP (transversion)	0.273	1.6e-07	30	0.636	T	A	3
chrIII	AA	Polymorphism	TT	48613	48614	2	TT -> AA	12	Substitution	0.333	1.2e-09	30		TT	AA	4
chrIII	C	Polymorphism	A	48617	48617	1	A -> C	11	SNP (transversion)	0.364	3.2e-08	25	0.636	A	C	4
chrIII	AG	Polymorphism	TC	48620	48621	2	TC -> AG	11 -> 12	Substitution	33.3% -> 36.4%	7.6e-09	25		TC	AG	4
chrIII	GATCAG	Polymorphism	CTATTT	48623	48628	6	CTATTT -> GATCAG	12 -> 13	Substitution	33.3% -> 38.5%	2.5e-12	34		CTATTT	GATCAG	4 -> 5
chrIII	T	Polymorphism	G	48632	48632	1	G -> T	13	SNP (transversion)	0.615	5.1e-24	34	0.385	G	T	8
chrIII	C	Polymorphism	A	48634	48634	1	A -> C	13	SNP (transversion)	0.462	1.7e-15	31	0.462	A	C	6
chrIII	T	Polymorphism	A	48637	48637	1	A -> T	13	SNP (transversion)	0.538	2.7e-21	34	0.462	A	T	7
chrIII	T	Polymorphism	C	48638	48638	1	C -> T	13	SNP (transition)	0.462	1.1e-19	37	0.385	C	T	6
chrIII	TC	Polymorphism	AA	48641	48642	2	AA -> TC	14	Substitution	0.5	2.7e-20	34		AA	TC	7
chrIII	G	Polymorphism	A	48646	48646	1	A -> G	16	SNP (transition)	0.25	1.8e-11	36	0.75	A	G	4
chrIII	A	Polymorphism	T	48647	48647	1	T -> A	16	SNP (transversion)	0.625	7.9e-24	27	0.375	T	A	10
chrIII	TG	Polymorphism	CA	48648	48649	2	CA -> TG	16	Substitution	0.438	5.1e-19	31		CA	TG	7
chrIII	C	Polymorphism	A	48651	48651	1	A -> C	18	SNP (transversion)	0.389	2.5e-19	33	0.278	A	C	7
chrIII	CA	Polymorphism	AT	48652	48653	2	AT -> CA	18	Substitution	0.278	2.7e-13	34		AT	CA	5
chrIII	C	Polymorphism	T	48654	48654	1	T -> C	18	SNP (transition)	0.444	1.1e-21	33	0.556	T	C	8
chrIII	T	Polymorphism	A	48655	48655	1	A -> T	18	SNP (transversion)	0.389	5e-20	35	0.278	A	T	7
chrIII	C	Polymorphism	A	48655	48655	1	A -> C	18	SNP (transversion)	0.278	2.7e-12	31	0.278	A	C	5
chrIII	T	Polymorphism	C	48656	48656	1	C -> T	18	SNP (transition)	0.667	4.7e-36	34	0.278	C	T	12
chrIII	T	Polymorphism	A	48657	48657	1	A -> T	18	SNP (transversion)	0.278	2.7e-12	32	0.278	A	T	5
chrIII	C	Polymorphism	A	48657	48657	1	A -> C	18	SNP (transversion)	0.444	1.7e-22	33	0.278	A	C	8
chrIII		Polymorphism	A	48658	48658	1	-A	18	Deletion	0.389	7.4e-07	15		A		7
chrIII	C	Polymorphism	A	48658	48658	1	A -> C	18	SNP (transversion)	0.278	8.5e-12	31	0.278	A	C	5
chrIII	G	Polymorphism	A	48662	48662	1	A -> G	20	SNP (transition)	0.7	2.4e-42	33	0.25	A	G	14
chrIII	AGCC	Polymorphism	GTGA	48665	48668	4	GTGA -> AGCC	18 -> 19	Substitution	68.4% -> 72.2%	5.4e-34	29		GTGA	AGCC	13
chrIII	ATT	Polymorphism	TGG	48670	48672	3	TGG -> ATT	20	Substitution	0.8	7.6e-42	30		TGG	ATT	16
chrIII	G	Polymorphism	T	48675	48675	1	T -> G	20	SNP (transversion)	0.8	1.2e-46	32	0.2	T	G	16
chrIII	G	Polymorphism	T	48677	48677	1	T -> G	20	SNP (transversion)	0.8	7.7e-50	34	0.2	T	G	16
chrIII	AG	Polymorphism	TT	48680	48681	2	TT -> AG	20	Substitution	0.8	1.2e-46	32		TT	AG	16
chrIII	TTC	Polymorphism	C...	48689	>48689	>1	C -> TTC	20	Insertion	1	1e-66	33		C	TTC	20
chrIII	G	Polymorphism		48690	48689	0	+G	20	Insertion	0.8	7.7e-50	34			G	16
chrIII	GC	Polymorphism	AA	48690	48691	2	AA -> GC	22	Substitution	0.955	1.4e-66	33		AA	GC	21
chrIII	G	Polymorphism	A	48695	48695	1	A -> G	22	SNP (transition)	0.818	2.9e-56	33	0.182	A	G	18
chrIII	T	Polymorphism	A	48704	48704	1	A -> T	23	SNP (transversion)	1	5e-72	32		A	T	23
chrIII	C	Polymorphism	T	49436	49436	1	T -> C	32	SNP (transition)	0.969	2e-98	32		T	C	31
chrIII	T	Polymorphism	C	50090	50090	1	C -> T	32	SNP (transition)	0.969	3.2e-92	30		C	T	31
chrIII	A	Polymorphism	G	50099	50099	1	G -> A	30	SNP (transition)	0.933	1.7e-90	33		G	A	28
chrIII	CG	Polymorphism	AA	50315	50316	2	AA -> CG	8	Substitution	0.375	2.8e-08	32		AA	CG	3
chrIII	C	Polymorphism	A	50318	50318	1	A -> C	9	SNP (transversion)	0.333	1.7e-07	29	0.556	A	C	3
chrIII	G	Polymorphism	A	50320	50320	1	A -> G	9	SNP (transition)	0.333	1.1e-08	33	0.556	A	G	3
chrIII	G	Polymorphism	T	50338	50338	1	T -> G	11	SNP (transversion)	0.273	8.2e-08	31	0.727	T	G	3
chrIII	G	Polymorphism	C	50609	50609	1	C -> G	16	SNP (transversion)	1	4e-47	30		C	G	16
chrIII	G	Polymorphism	C	50612	50612	1	C -> G	16	SNP (transversion)	0.938	5.1e-49	33		C	G	15
chrIII	T	Polymorphism	C	50819	50819	1	C -> T	29	SNP (transition)	0.897	9.2e-78	31		C	T	26
chrIII	T	Polymorphism	C	51701	51701	1	C -> T	47	SNP (transition)	0.979	3e-146	33		C	T	46
chrIII	A	Polymorphism	G	51788	51788	1	G -> A	57	SNP (transition)	1	1.6e-194	35		G	A	57
chrIII	C	Polymorphism	T	51852	51852	1	T -> C	66	SNP (transition)	0.985	6.6e-220	34		T	C	65
chrIII	T	Polymorphism	C	52208	52208	1	C -> T	33	SNP (transition)	0.97	3.3e-111	35		C	T	32
chrIII	G	Polymorphism	A	52238	52238	1	A -> G	35	SNP (transition)	0.971	5.5e-108	33		A	G	34
chrIII	A	Polymorphism	G	52767	52767	1	G -> A	33	SNP (transition)	0.97	8.3e-105	34		G	A	32
chrIII	C	Polymorphism	T	53891	53891	1	T -> C	45	SNP (transition)	1	3.2e-149	33		T	C	45
chrIII	C	Polymorphism	T	74002	74002	1	T -> C	21	SNP (transition)	1	4e-72	34		T	C	21
chrIII	C	Polymorphism	T	74074	74074	1	T -> C	23	SNP (transition)	1	1.3e-76	33		T	C	23
chrIII	T	Polymorphism	C	74202	74202	1	C -> T	46	SNP (transition)	1	1e-138	31		C	T	46
chrIII	A	Polymorphism	C	74327	74327	1	C -> A	37	SNP (transversion)	1	3.2e-130	35		C	A	37
chrIII	C	Polymorphism	G	74335	74335	1	G -> C	35	SNP (transversion)	1	3.2e-123	35		G	C	35
chrIII	G	Polymorphism	A	74346	74346	1	A -> G	36	SNP (transition)	1	1e-126	35		A	G	36
chrIII	T	Polymorphism	C	74505	74505	1	C -> T	16	SNP (transition)	1	6.3e-52	32		C	T	16
chrIII	C	Polymorphism	T	74577	74577	1	T -> C	18	SNP (transition)	1	1.6e-56	32		T	C	18
chrIII	G	Polymorphism	A	77900	77900	1	A -> G	48	SNP (transition)	1	2.5e-154	33		A	G	48
chrIII	C	Polymorphism	A	77941	77941	1	A -> C	42	SNP (transversion)	1	4e-135	33		A	C	42
chrIII		Polymorphism	T	78490	78490	1	(T)10 -> (T)9	17	Deletion (tandem repeat)	1	3.2e-26	15		T		17
chrIII		Polymorphism	A	78533	78533	1	(A)9 -> (A)8	16	Deletion (tandem repeat)	1	1e-24	15		A		16
chrIII	T	Polymorphism		78810	78809	0	(T)10 -> (T)11	21	Insertion (tandem repeat)	0.762	3.2e-49	34			T	16
chrIII	T	Polymorphism	G	79096	79096	1	G -> T	35	SNP (transversion)	1	1e-119	35		G	T	35
chrIII	A	Polymorphism	G	79170	79170	1	G -> A	37	SNP (transition)	0.973	3.7e-125	35		G	A	36
chrIII	A	Polymorphism	G	79613	79613	1	G -> A	21	SNP (transition)	1	4e-72	35		G	A	21
chrIII	A	Polymorphism	G	80091	80091	1	G -> A	24	SNP (transition)	1	2.5e-82	35		G	A	24
chrIII	T	Polymorphism	C	80444	80444	1	C -> T	25	SNP (transition)	0.96	6.3e-81	35		C	T	24
chrIII	G	Polymorphism	A	81845	81845	1	A -> G	18	SNP (transition)	1	2.5e-58	33		A	G	18
chrIII	A	Polymorphism	G	82365	82365	1	G -> A	8	SNP (transition)	0.875	8e-21	31		G	A	7
chrIII		Polymorphism	AA	82460	82461	2	(AA)5 -> (AA)4	24	Deletion (tandem repeat)	1	4e-39	17		AA		24
chrIII		Polymorphism	TATC	82527	82530	4	-TATC	23 -> 24	Deletion	29.2% -> 30.4%	6.9e-08	19		TATC		7
chrIII		Polymorphism	GG	82531	82532	2	-GG	23	Deletion	0.391	4.2e-11	19		GG		9
chrIII	A	Polymorphism		82533	82532	0	+A	21	Insertion	0.381	1.3e-22	34			A	8
chrIII	T	Polymorphism		82533	82532	0	+T	21	Insertion	0.333	1.5e-21	38			T	7
chrIII	C	Polymorphism	A	82533	82533	1	A -> C	21	SNP (transversion)	0.905	1.1e-68	37	0.048	A	C	19
chrIII	GT	Polymorphism	AA	82535	82536	2	AA -> GT	19	Substitution	1	3.2e-67	36		AA	GT	19
chrIII	TCT	Polymorphism	AAA	82538	82540	3	AAA -> TCT	19	Substitution	0.947	1.9e-62	35		AAA	TCT	18
chrIII	ATAC	Polymorphism	TATT	82542	82545	4	TATT -> ATAC	19	Substitution	0.947	4.8e-66	37		TATT	ATAC	18
chrIII	C	Polymorphism	A	82547	82547	1	A -> C	19	SNP (transversion)	1	5e-71	37		A	C	19
chrIII	TC	Polymorphism	AT	82549	82550	2	AT -> TC	19	Substitution	1	3.2e-67	36		AT	TC	19
chrIII	GA	Polymorphism		82552	82551	0	+GA	19	Insertion	0.263	3.7e-14	36			GA	5
chrIII	C	Polymorphism	A	82552	82552	1	A -> C	19	SNP (transversion)	0.895	2.2e-61	38		A	C	17
chrIII	G	Polymorphism	T	82553	82553	1	T -> G	19	SNP (transversion)	0.263	1.2e-14	37		T	G	5
chrIII	C	Polymorphism	T	82553	82553	1	T -> C	19	SNP (transition)	0.632	2e-40	38		T	C	12
chrIII	G	Polymorphism	T	82554	82554	1	T -> G	19	SNP (transversion)	0.632	2e-40	37		T	G	12
chrIII	C	Polymorphism	T	82554	82554	1	T -> C	19	SNP (transition)	0.368	2e-18	33		T	C	7
chrIII	A	Polymorphism	T	82555	82555	1	T -> A	19	SNP (transversion)	0.632	2e-40	38	0.263	T	A	12
chrIII	GCC	Polymorphism	AAT	82556	82558	3	AAT -> GCC	18	Substitution	0.944	7.2e-54	34		AAT	GCC	17
chrIII	G	Polymorphism	A	82559	82559	1	A -> G	18	SNP (transition)	0.278	2.7e-13	33		A	G	5
chrIII	C	Polymorphism	A	82559	82559	1	A -> C	18	SNP (transversion)	0.722	1.4e-43	36		A	C	13
chrIII	CG	Polymorphism	AA	82561	82562	2	AA -> CG	18	Substitution	0.944	5.7e-59	36		AA	CG	17
chrIII	T	Polymorphism	G	82564	82564	1	G -> T	17	SNP (transversion)	0.294	6.1e-11	29	0.706	G	T	5
chrIII	C	Polymorphism	T	82566	82566	1	T -> C	16	SNP (transition)	1	1e-56	35		T	C	16
chrIII	C	Polymorphism	G	82567	82567	1	G -> C	16	SNP (transversion)	0.75	7.2e-42	38		G	C	12
chrIII	C	Polymorphism	A	82568	82568	1	A -> C	16	SNP (transversion)	1	1.6e-53	33		A	C	16
chrIII	T	Polymorphism	A	82569	82569	1	A -> T	16	SNP (transversion)	0.75	7.2e-42	38		A	T	12
chrIII	T	Polymorphism	C	82570	82570	1	C -> T	16	SNP (transition)	0.25	2.8e-08	27		C	T	4
chrIII	A	Polymorphism	C	82570	82570	1	C -> A	16	SNP (transversion)	0.75	7.2e-42	37		C	A	12
chrIII	A	Polymorphism	T	82571	82571	1	T -> A	16	SNP (transversion)	0.75	7.2e-42	37	0.25	T	A	12
chrIII	G	Polymorphism	A	82572	82572	1	A -> G	16	SNP (transition)	1	4e-55	35		A	G	16
chrIII	G	Polymorphism	T	82574	82574	1	T -> G	16	SNP (transversion)	0.25	1.8e-09	31		T	G	4
chrIII	C	Polymorphism	T	82574	82574	1	T -> C	16	SNP (transition)	0.75	7.2e-42	37		T	C	12
chrIII	ATCTC	Polymorphism	GGTGT	82575	82579	5	GGTGT -> ATCTC	16 -> 21	Substitution	71.4% -> 87.5%	4.8e-42	33		GGTGT	ATCTC	14 -> 15
chrIII	G	Polymorphism	A	82580	82580	1	A -> G	24	SNP (transition)	0.833	1.1e-54	30	0.083	A	G	20
chrIII	T	Polymorphism	A	82583	82583	1	A -> T	50	SNP (transversion)	0.72	3.5e-75	24	0.08	A	T	36
chrIII	G	Polymorphism	A	82584	82584	1	A -> G	59	SNP (transition)	0.61	7.9e-64	23	0.119	A	G	36
chrIII	T	Polymorphism	A	82585	82585	1	A -> T	71	SNP (transversion)	0.38	1.6e-27	18	0.155	A	T	27
chrIII	C	Polymorphism	A	82585	82585	1	A -> C	71	SNP (transversion)	0.338	1.1e-39	25	0.155	A	C	24
chrIII	C	Polymorphism	A	82586	82586	1	A -> C	93	SNP (transversion)	0.333	1.7e-47	24	0.183	A	C	31
chrIII	G	Polymorphism	C	82587	82587	1	C -> G	137	SNP (transversion)	0.46	3.7e-87	21	0.036	C	G	63
chrIII	TT	Polymorphism	CA	83035	83036	2	CA -> TT	3	Substitution	1	1.3e-10	34		CA	TT	3
chrIII	G	Polymorphism	T	83118	83118	1	T -> G	20	SNP (transversion)	0.9	1.2e-59	35		T	G	18
chrIII	T	Polymorphism	C	83421	83421	1	C -> T	23	SNP (transition)	1	5e-72	32		C	T	23
chrIII	G	Polymorphism	A	83576	83576	1	A -> G	27	SNP (transition)	0.963	1.7e-82	32		A	G	26
chrIII	G	Polymorphism	A	83594	83594	1	A -> G	28	SNP (transition)	1	1e-84	31		A	G	28
chrIII	T	Polymorphism	G	83597	83597	1	G -> T	28	SNP (transversion)	1	6.3e-82	29		G	T	28
chrIII	A	Polymorphism	T	83607	83607	1	T -> A	29	SNP (transversion)	1	1.3e-90	32		T	A	29
chrIII	T	Polymorphism	C	83631	83631	1	C -> T	30	SNP (transition)	0.967	6e-95	33		C	T	29
chrIII	A	Polymorphism	G	83635	83635	1	G -> A	29	SNP (transition)	0.931	6.4e-90	35	0.034	G	A	27
chrIII	T	Polymorphism	C	84048	84048	1	C -> T	21	SNP (transition)	0.952	2.1e-65	34		C	T	20
chrIII	A	Polymorphism	G	84070	84070	1	G -> A	10	SNP (transition)	1	1e-35	36		G	A	10
chrIII	T	Polymorphism	GAA	84074	84076	3	GAA -> T	10	Deletion	1	1e-16	21		GAA	T	10
chrIII	TGG	Polymorphism	AAA	84078	84080	3	AAA -> TGG	10	Substitution	1	1e-32	33		AAA	TGG	10
chrIII	T	Polymorphism	A	84086	84086	1	A -> T	10	SNP (transversion)	1	1e-33	34		A	T	10
chrIII	TGA	Polymorphism	CAT	84091	84093	3	CAT -> TGA	8 -> 10	Substitution	1	1e-28	33		CAT	TGA	8 -> 10
chrIII	GG	Polymorphism	AC	84096	84097	2	AC -> GG	8	Substitution	0.875	1.3e-23	35		AC	GG	7
chrIII	TT	Polymorphism	AC	84100	84101	2	AC -> TT	10	Substitution	0.7	9.5e-22	32		AC	TT	7
chrIII	C	Polymorphism	T	84102	84102	1	T -> C	10	SNP (transition)	0.9	2e-29	34	0.1	T	C	9
chrIII	T	Polymorphism	G	84104	84104	1	G -> T	10	SNP (transversion)	0.7	3.8e-23	35		G	T	7
chrIII	A	Polymorphism	G	84104	84104	1	G -> A	10	SNP (transition)	0.3	9.4e-07	28		G	A	3
chrIII	C	Polymorphism	T	84105	84105	1	T -> C	13	SNP (transition)	0.538	2.2e-23	37	0.077	T	C	7
chrIII	T	Polymorphism	A	84106	84106	1	A -> T	13	SNP (transversion)	0.923	1.3e-29	25	0.077	A	T	12
chrIII	CAGC	Polymorphism	TTTA	84107	84110	4	TTTA -> CAGC	13 -> 14	Substitution	50.0% -> 53.8%	2.7e-21	35		TTTA	CAGC	7
chrIII	A	Polymorphism	C	84111	84111	1	C -> A	14	SNP (transversion)	0.857	3.6e-31	27	0.071	C	A	12
chrIII	A	Polymorphism	T	84114	84114	1	T -> A	14	SNP (transversion)	0.571	1.2e-23	34	0.429	T	A	8
chrIII	TAC	Polymorphism	ACT	84115	84117	3	ACT -> TAC	14 -> 16	Substitution	68.8% -> 78.6%	1.8e-27	26		ACT	TAC	11
chrIII	C	Polymorphism	G	84119	84119	1	G -> C	16	SNP (transversion)	0.375	2e-15	31	0.625	G	C	6
chrIII	CA	Polymorphism	AT	84123	84124	2	AT -> CA	14 -> 15	Substitution	28.6% -> 33.3%	4e-12	34		AT	CA	4 -> 5
chrIII	C	Polymorphism	T	84242	84242	1	T -> C	42	SNP (transition)	0.643	3.6e-49	23	0.333	T	C	27
chrIII	CG	Polymorphism	TC	84316	84317	2	TC -> CG	41	Substitution	0.561	5.3e-40	22		TC	CG	23
chrIII	C	Polymorphism	A	84322	84322	1	A -> C	40	SNP (transversion)	0.575	1e-42	23	0.2	A	C	23
chrIII	G	Polymorphism	C	84327	84327	1	C -> G	42	SNP (transversion)	0.524	1.8e-37	23	0.31	C	G	22
chrIII	ACC	Polymorphism	TAG	84328	84330	3	TAG -> ACC	42 -> 47	Substitution	48.9% -> 54.8%	3.7e-45	23		TAG	ACC	23
chrIII	C	Polymorphism	T	84331	84331	1	T -> C	48	SNP (transition)	0.563	7.8e-47	22	0.438	T	C	27
chrIII	TAAG	Polymorphism	ATTT	84332	84335	4	ATTT -> TAAG	48 -> 50	Substitution	44.0% -> 45.8%	3.3e-39	24		ATTT	TAAG	22
chrIII	A	Polymorphism	G	84338	84338	1	G -> A	51	SNP (transition)	0.549	1.8e-56	26	0.353	G	A	28
chrIII	C	Polymorphism	A	84344	84344	1	A -> C	57	SNP (transversion)	0.368	9e-34	24	0.544	A	C	21
chrIII	GCC	Polymorphism	ATT	84349	84351	3	ATT -> GCC	76 -> 78	Substitution	25.6% -> 27.6%	1.3e-24	21		ATT	GCC	20 -> 21
chrIII	A	Polymorphism	T	84569	84569	1	T -> A	39	SNP (transversion)	0.667	1.5e-32	17	0.154	T	A	26
chrIII	A	Polymorphism	T	84570	84570	1	T -> A	31	SNP (transversion)	0.71	1.5e-26	15	0.129	T	A	22
chrIII	A	Polymorphism	T	84572	84572	1	T -> A	24	SNP (transversion)	0.292	1.4e-08	19	0.458	T	A	7
chrIII	A	Polymorphism	T	84573	84573	1	T -> A	22	SNP (transversion)	0.682	1.4e-19	16	0.045	T	A	15
chrIII	A	Polymorphism	G	84574	84574	1	G -> A	19	SNP (transition)	0.579	2.2e-11	15		G	A	11
chrIII	A	Polymorphism	C	84575	84575	1	C -> A	12	SNP (transversion)	0.667	4.4e-10	16	0.25	C	A	8
chrIII	A	Polymorphism	C	84576	84576	1	C -> A	11	SNP (transversion)	0.636	4.5e-08	15	0.273	C	A	7
chrIII	G	Polymorphism	A	84739	84739	1	A -> G	9	SNP (transition)	0.444	4.9e-07	21	0.333	A	G	4
chrIII	G	Polymorphism	A	84741	84741	1	A -> G	17	SNP (transition)	0.588	1.6e-11	15	0.235	A	G	10
chrIII	G	Polymorphism	A	84742	84742	1	A -> G	23	SNP (transition)	0.609	6.2e-16	16	0.13	A	G	14
chrIII	T	Polymorphism	A	84743	84743	1	A -> T	26	SNP (transversion)	0.269	5.9e-07	18	0.577	A	T	7
chrIII	G	Polymorphism	A	84745	84745	1	A -> G	41	SNP (transition)	0.341	2.7e-18	21	0.463	A	G	14
chrIII	C	Polymorphism	T	84984	84984	1	T -> C	182	SNP (transition)	0.357	3.2e-68	18	0.637	T	C	65
chrIII	C	Polymorphism	A	85187	85187	1	A -> C	60	SNP (transversion)	0.367	4.5e-33	22	0.417	A	C	22
chrIII	C	Polymorphism	T	85188	85188	1	T -> C	56	SNP (transition)	0.25	2e-13	18	0.571	T	C	14
chrIII	T	Polymorphism	C	85189	85189	1	C -> T	45	SNP (transition)	0.311	5.3e-19	21	0.378	C	T	14
chrIII	C	Polymorphism	A	85190	85190	1	A -> C	42	SNP (transversion)	0.262	5.5e-08	15	0.452	A	C	11
chrIII	T	Polymorphism	G	85192	85192	1	G -> T	35	SNP (transversion)	0.286	8.9e-08	15		G	T	10
chrIII	C	Polymorphism	G	85192	85192	1	G -> C	35	SNP (transversion)	0.6	3.5e-27	17		G	C	21
chrIII	T	Polymorphism	C	85196	85196	1	C -> T	26	SNP (transition)	0.462	4.4e-13	16	0.346	C	T	12
chrIII	T	Polymorphism	G	85197	85197	1	G -> T	23	SNP (transversion)	0.304	1e-08	19	0.087	G	T	7
chrIII	C	Polymorphism	G	85197	85197	1	G -> C	23	SNP (transversion)	0.348	3.2e-07	16	0.087	G	C	8
chrIII	T	Polymorphism	G	85201	85201	1	G -> T	20	SNP (transversion)	0.3	1.3e-07	19		G	T	6
chrIII	A	Polymorphism	G	85201	85201	1	G -> A	20	SNP (transition)	0.4	9e-08	16		G	A	8
chrIII	T	Polymorphism	C	85203	85203	1	C -> T	17	SNP (transition)	0.412	8.7e-10	19	0.235	C	T	7
chrIII	A	Polymorphism	C	85203	85203	1	C -> A	17	SNP (transversion)	0.294	5.6e-07	20	0.235	C	A	5
chrIII	T	Polymorphism	G	85204	85204	1	G -> T	17	SNP (transversion)	0.353	7.4e-10	22	0.059	G	T	6
chrIII	C	Polymorphism	T	85205	85205	1	T -> C	15	SNP (transition)	0.6	1.3e-10	16	0.067	T	C	9
chrIII	A	Polymorphism	T	85206	85206	1	T -> A	14	SNP (transversion)	0.571	1.5e-08	15	0.071	T	A	8
chrIII	C	Polymorphism	T	85207	85207	1	T -> C	16	SNP (transition)	0.563	8.4e-14	20	0.25	T	C	9
chrIII	G	Polymorphism	C	85211	85211	1	C -> G	14	SNP (transversion)	0.357	6.1e-09	23	0.286	C	G	5
chrIII	C	Polymorphism	T	85212	85212	1	T -> C	14	SNP (transition)	0.357	6e-08	21	0.143	T	C	5
chrIII	G	Polymorphism	T	85213	85213	1	T -> G	13	SNP (transversion)	0.462	3.7e-07	16	0.077	T	G	6
chrIII	C	Polymorphism	T	85213	85213	1	T -> C	13	SNP (transition)	0.385	3.9e-09	24	0.077	T	C	5
chrIII	A	Polymorphism	C	85214	85214	1	C -> A	13	SNP (transversion)	0.769	2.6e-13	16	0.154	C	A	10
chrIII	C	Polymorphism	A	85216	85216	1	A -> C	12	SNP (transversion)	0.583	2.2e-08	16		A	C	7
chrIII	C	Polymorphism	T	85218	85218	1	T -> C	13	SNP (transition)	0.615	1.8e-10	17	0.308	T	C	8
chrIII	G	Polymorphism	C	85222	85222	1	C -> G	12	SNP (transversion)	0.25	4.4e-07	29	0.417	C	G	3
chrIII	A	Polymorphism	C	85223	85223	1	C -> A	12	SNP (transversion)	0.333	3e-07	24	0.167	C	A	4
chrIII	T	Polymorphism	G	85225	85225	1	G -> T	13	SNP (transversion)	0.385	3.7e-07	20	0.308	G	T	5
chrIII	C	Polymorphism	A	85227	85227	1	A -> C	12	SNP (transversion)	0.667	1.2e-11	18	0.083	A	C	8
chrIII	A	Polymorphism		85227	85226	0	(A)2 -> (A)3	12	Insertion (tandem repeat)	0.25	2.2e-07	30			A	3
chrIII	A	Polymorphism	T	85228	85228	1	T -> A	12	SNP (transversion)	0.583	1.5e-12	22		T	A	7
chrIII	C	Polymorphism	T	85229	85229	1	T -> C	12	SNP (transition)	0.833	6.3e-15	17	0.083	T	C	10
chrIII	AA	Polymorphism	TG	85230	85231	2	TG -> AA	13	Substitution	0.538	1.2e-13	22		TG	AA	7
chrIII	G	Polymorphism	A	85232	85232	1	A -> G	12	SNP (transition)	0.75	1.3e-14	18	0.25	A	G	9
chrIII	G	Polymorphism	T	85233	85233	1	T -> G	12	SNP (transversion)	0.917	5.7e-14	14		T	G	11
chrIII	T	Polymorphism	A	85236	85236	1	A -> T	13	SNP (transversion)	0.923	5.1e-20	18	0.077	A	T	12
chrIII	A	Polymorphism	G	85237	85237	1	G -> A	13	SNP (transition)	0.692	3.3e-13	18		G	A	9
chrIII	TCGT	Polymorphism	ATTC	85238	85241	4	ATTC -> TCGT	13 -> 16	Substitution	84.6% -> 87.5%	1.8e-10	19		ATTC	TCGT	11 -> 14
chrIII	GGC	Polymorphism	ACT	85243	85245	3	ACT -> GGC	16	Substitution	0.938	5e-25	18		ACT	GGC	15
chrIII	GC	Polymorphism	AG	85247	85248	2	AG -> GC	17	Substitution	0.706	5.9e-21	21		AG	GC	12
chrIII	C	Polymorphism	T	85251	85251	1	T -> C	17	SNP (transition)	0.824	4.1e-23	19		T	C	14
chrIII	GA	Polymorphism	AT	85253	85254	2	AT -> GA	17	Substitution	0.882	1.3e-28	19		AT	GA	15
chrIII	G	Polymorphism	C	85256	85256	1	C -> G	17	SNP (transversion)	1	2e-36	21		C	G	17
chrIII	GT	Polymorphism	CA	85258	85259	2	CA -> GT	18	Substitution	0.833	2.5e-29	22		CA	GT	15
chrIII	T	Polymorphism	C	85261	85261	1	C -> T	18	SNP (transition)	0.833	2.5e-29	22	0.167	C	T	15
chrIII	G	Polymorphism	A	85270	85270	1	A -> G	18	SNP (transition)	1	1e-36	20		A	G	18
chrIII	T	Polymorphism	G	85278	85278	1	G -> T	18	SNP (transversion)	0.278	2.7e-13	33	0.667	G	T	5
chrIII	T	Polymorphism	A	85279	85279	1	A -> T	18	SNP (transversion)	0.278	2.7e-10	28	0.556	A	T	5
chrIII	T	Polymorphism	G	86663	86663	1	G -> T	13	SNP (transversion)	0.692	1.8e-19	24	0.231	G	T	9
chrIII	T	Polymorphism	A	86664	86664	1	A -> T	12	SNP (transversion)	0.5	5.8e-17	32	0.333	A	T	6
chrIII	T	Polymorphism	C	86666	86666	1	C -> T	14	SNP (transition)	0.571	7.5e-23	33	0.429	C	T	8
chrIII	T	Polymorphism	A	86668	86668	1	A -> T	15	SNP (transversion)	0.733	2.2e-28	28	0.2	A	T	11
chrIII	TTCAAGC	Polymorphism	AAGTTTG	86671	86677	7	AAGTTTG -> TTCAAGC	15 -> 18	Substitution	53.3% -> 64.7%	1.6e-14	28		AAGTTTG	TTCAAGC	8 -> 11
chrIII	AAGA	Polymorphism	TGAG	86680	86683	4	TGAG -> AAGA	17	Substitution	0.647	1.1e-13	25		TGAG	AAGA	11
chrIII	G	Polymorphism	T	86685	86685	1	T -> G	16	SNP (transversion)	0.688	2.2e-33	33	0.188	T	G	11
chrIII	C	Polymorphism	G	86687	86687	1	G -> C	18	SNP (transversion)	0.778	1.9e-36	29	0.056	G	C	14
chrIII	A	Polymorphism	C	86688	86688	1	C -> A	19	SNP (transversion)	0.579	3e-33	34	0.368	C	A	11
chrIII	C	Polymorphism	A	86691	86691	1	A -> C	23	SNP (transversion)	0.609	8.1e-37	30	0.348	A	C	14
chrIII	GA	Polymorphism	TC	86692	86693	2	TC -> GA	24	Substitution	0.917	1.7e-55	26		TC	GA	22
chrIII	T	Polymorphism	A	86694	86694	1	A -> T	24	SNP (transversion)	0.417	1.5e-11	18	0.083	A	T	10
chrIII	G	Polymorphism	A	86694	86694	1	A -> G	24	SNP (transition)	0.5	1e-20	22	0.083	A	G	12
chrIII	T	Polymorphism	A	86696	86696	1	A -> T	24	SNP (transversion)	0.875	5e-52	26	0.042	A	T	21
chrIII	G	Polymorphism	A	86697	86697	1	A -> G	23	SNP (transition)	0.565	2.3e-32	29	0.391	A	G	13
chrIII	C	Polymorphism	T	86698	86698	1	T -> C	23	SNP (transition)	0.391	1.2e-14	22	0.609	T	C	9
chrIII	C	Polymorphism	A	86699	86699	1	A -> C	23	SNP (transversion)	0.609	2e-35	30	0.391	A	C	14
chrIII	CA	Polymorphism	TT	86700	86701	2	TT -> CA	23	Substitution	0.348	9.4e-09	20		TT	CA	8
chrIII	G	Polymorphism	C	86703	86703	1	C -> G	23	SNP (transversion)	0.348	7e-12	22	0.043	C	G	8
chrIII		Polymorphism	C	86703	86703	1	-C	23	Deletion	0.565	2.7e-14	15		C		13
chrIII	G	Polymorphism	T	86704	86704	1	T -> G	23	SNP (transversion)	0.957	1.4e-56	27	0.043	T	G	22
chrIII	GT	Polymorphism	CC	86706	86707	2	CC -> GT	26	Substitution	0.962	2.6e-59	24		CC	GT	25
chrIII	C	Polymorphism	T	86708	86708	1	T -> C	26	SNP (transition)	0.615	5.2e-34	25		T	C	16
chrIII	A	Polymorphism	T	86708	86708	1	T -> A	26	SNP (transversion)	0.385	4.4e-13	20		T	A	10
chrIII	T	Polymorphism	G	86709	86709	1	G -> T	26	SNP (transversion)	0.962	8.2e-57	24	0.038	G	T	25
chrIII	G	Polymorphism	T	86711	86711	1	T -> G	26	SNP (transversion)	0.962	2.6e-64	27	0.038	T	G	25
chrIII	G	Polymorphism	T	86713	86713	1	T -> G	26	SNP (transversion)	0.577	7.6e-36	28		T	G	15
chrIII	C	Polymorphism	T	86713	86713	1	T -> C	26	SNP (transition)	0.385	4.9e-17	24		T	C	10
chrIII	GG	Polymorphism	AC	86714	86715	2	AC -> GG	27	Substitution	0.889	7.3e-55	25		AC	GG	24
chrIII	TC	Polymorphism	AG	86717	86718	2	AG -> TC	27 -> 28	Substitution	51.9% -> 53.6%	4.8e-27	25		AG	TC	14 -> 15
chrIII	G	Polymorphism	A	86719	86719	1	A -> G	27	SNP (transition)	0.556	1.7e-32	27	0.037	A	G	15
chrIII	C	Polymorphism	A	86719	86719	1	A -> C	27	SNP (transversion)	0.37	7.8e-17	24	0.037	A	C	10
chrIII	G	Polymorphism	A	86720	86720	1	A -> G	27	SNP (transition)	0.926	1.1e-60	25		A	G	25
chrIII	TC	Polymorphism		86721	86720	0	+TC	27	Insertion	0.333	8.6e-15	23			TC	9
chrIII	G	Polymorphism	C	86722	86722	1	C -> G	27	SNP (transversion)	0.963	2.7e-64	25		C	G	26
chrIII	TG	Polymorphism	CT	86724	86725	2	CT -> TG	27	Substitution	0.963	2.7e-64	25		CT	TG	26
chrIII	GTAT	Polymorphism	TAGA	86727	86730	4	TAGA -> GTAT	27	Substitution	0.963	1.1e-61	25		TAGA	GTAT	26
chrIII		Polymorphism	TC	86735	86736	2	-TC	27	Deletion	1	2e-30	12		TC		27
chrIII	ACA	Polymorphism	GAT	86738	86740	3	GAT -> ACA	27	Substitution	0.889	7.3e-55	24		GAT	ACA	24
chrIII	A	Polymorphism	C	86749	86749	1	C -> A	41	SNP (transversion)	0.732	2.7e-45	19		C	A	30
chrIII	G	Polymorphism	A	87970	87970	1	A -> G	45	SNP (transition)	0.356	6.6e-18	19	0.622	A	G	16
chrIII	G	Polymorphism	A	88006	88006	1	A -> G	44	SNP (transition)	0.318	1e-13	18	0.659	A	G	14
chrIII		Polymorphism	AT	88050	88051	2	-AT	41	Deletion	0.341	6.1e-09	13		AT		14
chrIII		Polymorphism	ATT	88052	88054	3	-ATT	38	Deletion	0.447	8.3e-13	13		ATT		17
chrIII	G	Polymorphism	T	88057	88057	1	T -> G	36	SNP (transversion)	0.25	4.5e-17	27	0.667	T	G	9
chrIII	G	Polymorphism	C	88058	88058	1	C -> G	36	SNP (transversion)	0.306	2.2e-18	25	0.389	C	G	11
chrIII	CTG	Polymorphism		88059	88058	0	+CTG	35	Insertion	0.343	1.2e-20	25			CTG	12
chrIII	T	Polymorphism	C	88059	88059	1	C -> T	35	SNP (transition)	0.971	2.2e-77	24		C	T	34
chrIII	T	Polymorphism	C	88064	88064	1	C -> T	39	SNP (transition)	0.974	2.5e-90	25		C	T	38
chrIII		Polymorphism	G	88071	88071	1	-G	40	Deletion	1	1e-48	12		G		40
chrIII	GA	Polymorphism		88076	88075	0	+GA	41	Insertion	0.293	1.8e-11	17			GA	12
chrIII	C	Polymorphism	G	88077	88077	1	G -> C	41	SNP (transversion)	0.512	3.3e-50	30	0.293	G	C	21
chrIII	G	Polymorphism	T	88078	88078	1	T -> G	41	SNP (transversion)	0.683	1.1e-71	30		T	G	28
chrIII	C	Polymorphism	T	88078	88078	1	T -> C	41	SNP (transition)	0.293	1.8e-11	17		T	C	12
chrIII	T	Polymorphism	A	88079	88079	1	A -> T	41	SNP (transversion)	0.293	2.5e-10	17	0.707	A	T	12
chrIII	G	Polymorphism	C	88083	88083	1	C -> G	41	SNP (transversion)	0.293	2.5e-10	16	0.707	C	G	12
chrIII	A	Polymorphism	T	88087	88087	1	T -> A	43	SNP (transversion)	0.977	4.3e-104	25		T	A	42
chrIII	T	Polymorphism	A	88088	88088	1	A -> T	43	SNP (transversion)	0.465	8.1e-31	22		A	T	20
chrIII	G	Polymorphism	A	88088	88088	1	A -> G	43	SNP (transition)	0.535	1.5e-48	27		A	G	23
chrIII	A	Polymorphism	T	88089	88089	1	T -> A	42	SNP (transversion)	1	6.3e-110	26		T	A	42
chrIII	C	Polymorphism	A	88091	88091	1	A -> C	40	SNP (transversion)	0.55	1.8e-53	29	0.075	A	C	22
chrIII	C	Polymorphism	T	88092	88092	1	T -> C	38	SNP (transition)	0.737	4.6e-62	25	0.053	T	C	28
chrIII	T	Polymorphism	A	88095	88095	1	A -> T	39	SNP (transversion)	0.41	3.5e-30	25	0.59	A	T	16
chrIII	G	Polymorphism	T	88096	88096	1	T -> G	39	SNP (transversion)	0.923	1.4e-97	28		T	G	36
chrIII	T	Polymorphism	A	88097	88097	1	A -> T	39	SNP (transversion)	0.256	5.9e-18	26	0.718	A	T	10
chrIII	C	Polymorphism	A	88098	88098	1	A -> C	39	SNP (transversion)	0.821	6e-80	28		A	C	32
chrIII	T	Polymorphism	A	88099	88099	1	A -> T	39	SNP (transversion)	0.256	5.8e-17	25	0.744	A	T	10
chrIII	T	Polymorphism	G	88100	88100	1	G -> T	38	SNP (transversion)	0.816	4.9e-68	24	0.026	G	T	31
chrIII	CT	Polymorphism	AG	88101	88102	2	AG -> CT	38	Substitution	0.684	2.2e-48	23		AG	CT	26
chrIII	G	Polymorphism	A	88103	88103	1	A -> G	38	SNP (transition)	0.263	4.5e-19	28		A	G	10
chrIII	C	Polymorphism	A	88103	88103	1	A -> C	38	SNP (transversion)	0.711	3.7e-59	25		A	C	27
chrIII	T	Polymorphism	C	88107	88107	1	C -> T	37	SNP (transition)	1	2.5e-104	29		C	T	37
chrIII	G	Polymorphism	C	88108	88108	1	C -> G	37	SNP (transversion)	0.703	8.3e-57	26	0.297	C	G	26
chrIII	C	Polymorphism	G	88109	88109	1	G -> C	38	SNP (transversion)	0.579	5.5e-52	29	0.421	G	C	22
chrIII	T	Polymorphism	A	88110	88110	1	A -> T	38	SNP (transversion)	0.421	8.6e-37	29		A	T	16
chrIII	C	Polymorphism	A	88110	88110	1	A -> C	38	SNP (transversion)	0.553	2.8e-53	30		A	C	21
chrIII	G	Polymorphism	A	88111	88111	1	A -> G	38	SNP (transition)	0.816	2e-80	28		A	G	31
chrIII	T	Polymorphism	A	88112	88112	1	A -> T	38	SNP (transversion)	0.526	3.2e-42	27		A	T	20
chrIII	G	Polymorphism	A	88112	88112	1	A -> G	38	SNP (transition)	0.447	1.7e-34	26		A	G	17
chrIII	G	Polymorphism	T	88113	88113	1	T -> G	38	SNP (transversion)	0.289	1.5e-23	30		T	G	11
chrIII	C	Polymorphism	T	88113	88113	1	T -> C	38	SNP (transition)	0.684	4.2e-64	28		T	C	26
chrIII	T	Polymorphism	G	88114	88114	1	G -> T	38	SNP (transversion)	0.5	5e-32	23	0.053	G	T	19
chrIII	C	Polymorphism	G	88114	88114	1	G -> C	38	SNP (transversion)	0.421	5.3e-32	27	0.053	G	C	16
chrIII	TC	Polymorphism	GG	88115	88116	2	GG -> TC	37 -> 38	Substitution	78.9% -> 81.1%	4.7e-62	26		GG	TC	30
chrIII	G	Polymorphism	T	88117	88117	1	T -> G	38	SNP (transversion)	0.263	4.5e-19	28	0.579	T	G	10
chrIII	C	Polymorphism	G	88119	88119	1	G -> C	36	SNP (transversion)	0.639	1.8e-53	27		G	C	23
chrIII	A	Polymorphism	G	88119	88119	1	G -> A	36	SNP (transition)	0.361	1.8e-26	27		G	A	13
chrIII	G	Polymorphism	T	88120	88120	1	T -> G	36	SNP (transversion)	0.361	1.8e-26	27	0.556	T	G	13
chrIII	T	Polymorphism	A	88121	88121	1	A -> T	35	SNP (transversion)	0.571	3.1e-39	24	0.429	A	T	20
chrIII	T	Polymorphism	C	88122	88122	1	C -> T	35	SNP (transition)	0.429	3.1e-30	26		C	T	15
chrIII	G	Polymorphism	C	88122	88122	1	C -> G	35	SNP (transversion)	0.571	3.1e-41	25		C	G	20
chrIII	G	Polymorphism	C	88123	88123	1	C -> G	35	SNP (transversion)	0.4	2.2e-26	26		C	G	14
chrIII	A	Polymorphism	C	88123	88123	1	C -> A	35	SNP (transversion)	0.6	4.8e-23	15		C	A	21
chrIII	T	Polymorphism	G	88124	88124	1	G -> T	35	SNP (transversion)	0.371	4.4e-24	26	0.029	G	T	13
chrIII	A	Polymorphism	G	88124	88124	1	G -> A	35	SNP (transition)	0.6	3e-29	18	0.029	G	A	21
chrIII	G	Polymorphism	T	88125	88125	1	T -> G	35	SNP (transversion)	0.4	2.2e-26	25		T	G	14
chrIII	A	Polymorphism	T	88125	88125	1	T -> A	35	SNP (transversion)	0.6	1.7e-35	21		T	A	21
chrIII	A	Polymorphism	T	88126	88126	1	T -> A	35	SNP (transversion)	0.6	1.7e-35	21	0.4	T	A	21
chrIII	A	Polymorphism	G	88127	88127	1	G -> A	34	SNP (transition)	1	2.5e-82	25		G	A	34
chrIII	T	Polymorphism	A	88128	88128	1	A -> T	34	SNP (transversion)	0.412	5.3e-28	26	0.588	A	T	14
chrIII	A	Polymorphism	T	88130	88130	1	T -> A	33	SNP (transversion)	0.939	2.6e-69	24		T	A	31
chrIII	G	Polymorphism	C	88131	88131	1	C -> G	32	SNP (transversion)	0.406	5.3e-26	27		C	G	13
chrIII	A	Polymorphism	C	88131	88131	1	C -> A	32	SNP (transversion)	0.563	4.5e-37	26		C	A	18
chrIII	C	Polymorphism	T	88135	88135	1	T -> C	21	SNP (transition)	0.714	1.7e-33	25		T	C	15
chrIII	G	Polymorphism		88137	88136	0	+G	20	Insertion	0.75	1.5e-32	25			G	15
chrIII	AGATA	Polymorphism		88137	88136	0	+AGATA	19	Insertion	0.316	6.8e-15	32			AGATA	6
chrIII	A	Polymorphism	T	90716	90716	1	T -> A	14	SNP (transversion)	0.714	6.8e-08	10	0.214	T	A	10
chrIII	C	Polymorphism	A	90726	90726	1	A -> C	10	SNP (transversion)	0.7	3.5e-09	15	0.1	A	C	7
chrIII	TCTCTTAT	Polymorphism	GAATCCCA	90732	90739	8	GAATCCCA -> TCTCTTAT	9 -> 10	Substitution	80.0% -> 88.9%	7e-08	12		GAATCCCA	TCTCTTAT	8
chrIII	CA	Polymorphism	AT	90743	90744	2	AT -> CA	7	Substitution	1	4e-09	14		AT	CA	7
chrIII	CT	Polymorphism	AC	90746	90747	2	AC -> CT	5 -> 7	Substitution	1	7.9e-10	16		AC	CT	5 -> 7
chrIII	G	Polymorphism	T	90761	90761	1	T -> G	2	SNP (transversion)	1	1e-07	36		T	G	2
chrIII	G	Polymorphism	T	90788	90788	1	T -> G	5	SNP (transversion)	0.8	3.2e-11	29		T	G	4
chrIII	TTA	Polymorphism	CCT	90790	90792	3	CCT -> TTA	5 -> 6	Substitution	80.0% -> 83.3%	2e-12	31		CCT	TTA	4 -> 5
chrIII	A	Polymorphism	G	90794	90794	1	G -> A	6	SNP (transition)	0.667	1.5e-13	35		G	A	4
chrIII	AG	Polymorphism	CA	90797	90798	2	CA -> AG	6	Substitution	0.667	9.5e-13	35		CA	AG	4
chrIII	GA	Polymorphism	TG	90799	90800	2	TG -> GA	6	Substitution	1	4e-18	31		TG	GA	6
chrIII	TGTC	Polymorphism	GTGT	90802	90805	4	GTGT -> TGTC	6 -> 7	Substitution	66.7% -> 71.4%	3.8e-13	35		GTGT	TGTC	4 -> 5
chrIII	A	Polymorphism	T	90806	90806	1	T -> A	7	SNP (transversion)	1	1.6e-24	34		T	A	7
chrIII	AG	Polymorphism	CA	90807	90808	2	CA -> AG	7	Substitution	0.714	2.1e-17	37		CA	AG	5
chrIII	C	Polymorphism	A	90810	90810	1	A -> C	7	SNP (transversion)	0.714	6.6e-17	35		A	C	5
chrIII	CTCCG	Polymorphism	ACGTT	90812	90816	5	ACGTT -> CTCCG	9 -> 10	Substitution	77.8% -> 80.0%	1.4e-21	31		ACGTT	CTCCG	7 -> 8
chrIII	AC	Polymorphism	TA	90822	90823	2	TA -> AC	10	Substitution	1	1e-32	34		TA	AC	10
chrIII	C	Polymorphism	A	90825	90825	1	A -> C	10	SNP (transversion)	1	1e-35	35		A	C	10
chrIII	A	Polymorphism		90827	90826	0	+A	10	Insertion	0.9	2.5e-30	34			A	9
chrIII	CCCG	Polymorphism	ATAA	90828	90831	4	ATAA -> CCCG	11	Substitution	0.909	7.9e-35	33		ATAA	CCCG	10
chrIII	A	Polymorphism	T	90833	90833	1	T -> A	12	SNP (transversion)	1	6.3e-44	36		T	A	12
chrIII	AAC	Polymorphism	TCT	90838	90840	3	TCT -> AAC	13	Substitution	1	6.3e-45	35		TCT	AAC	13
chrIII		Polymorphism	T	90844	90844	1	(T)3 -> (T)2	13	Deletion (tandem repeat)	1	1.6e-21	16		T		13
chrIII	T	Polymorphism	-	90983	90982	0	(T)7 -> (T)8	24	Insertion (tandem repeat)	0.958	4.8e-66	29			T	23
chrIII	T	Polymorphism	-	90984	90983	0	+T	24	Insertion	0.917	2.8e-64	31			T	22
chrIII	ATATATATAT	Polymorphism	--------	91304	91303	0	(AT)8 -> (AT)13	14 -> 15	Insertion (tandem repeat)	92.9% -> 93.3%	1.8e-42	35			ATATATATAT	13 -> 14
chrIII	G	Polymorphism	C	91321	91321	1	C -> G	27	SNP (transversion)	0.963	1.1e-87	35	0.037	C	G	26
chrIII	T	Polymorphism	C	91728	91728	1	C -> T	29	SNP (transition)	0.897	1.5e-85	35		C	T	26
chrIII	A	Polymorphism	G	91977	91977	1	G -> A	25	SNP (transition)	1	3.2e-83	34		G	A	25
chrIII	C	Polymorphism	T	92106	92106	1	T -> C	26	SNP (transition)	1	1.6e-86	34		T	C	26
chrIII	T	Polymorphism	C	92187	92187	1	C -> T	28	SNP (transition)	0.964	1.1e-85	33	0.036	C	T	27
chrIII	C	Polymorphism	T	92193	92193	1	T -> C	25	SNP (transition)	0.96	2.5e-71	30		T	C	24
chrIII	A	Polymorphism	G	92292	92292	1	G -> A	32	SNP (transition)	1	6.3e-116	36		G	A	32
chrIII	A	Polymorphism	G	92330	92330	1	G -> A	31	SNP (transition)	1	2.5e-112	36		G	A	31
chrIII	T	Polymorphism	C	92671	92671	1	C -> T	7	SNP (transition)	1	3.2e-25	36		C	T	7
chrIII	T	Polymorphism	C	92716	92716	1	C -> T	7	SNP (transition)	0.857	4.4e-19	32		C	T	6
chrIII		Polymorphism	AA	92756	92757	2	(AA)6 -> (AA)5	5	Deletion (tandem repeat)	1	1e-07	14		AA		5
chrIII	A	Polymorphism	G	93194	93194	1	G -> A	42	SNP (transition)	0.929	1.4e-117	32	0.024	G	A	39
chrIII	T	Polymorphism	C	93275	93275	1	C -> T	37	SNP (transition)	0.919	1.9e-112	35	0.027	C	T	34
chrIII	A	Polymorphism	T	93278	93278	1	T -> A	36	SNP (transversion)	0.944	1e-106	33		T	A	34
chrIII	G	Polymorphism	A	93455	93455	1	A -> G	20	SNP (transition)	1	1e-62	31		A	G	20
chrIII	G	Polymorphism	A	93512	93512	1	A -> G	20	SNP (transition)	1	1e-58	30		A	G	20
chrIII	C	Polymorphism	T	93620	93620	1	T -> C	29	SNP (transition)	1	2.5e-99	35		T	C	29
chrIII	G	Polymorphism	A	93824	93824	1	A -> G	24	SNP (transition)	1	6.3e-80	34		A	G	24
chrIII	T	Polymorphism	C	94248	94248	1	C -> T	39	SNP (transition)	0.949	4.7e-131	36		C	T	37
chrIII	G	Polymorphism	T	94470	94470	1	T -> G	20	SNP (transversion)	1	1e-66	33		T	G	20
chrIII		Polymorphism	TA	94511	94512	2	(AT)4 -> (AT)3	15	Deletion (tandem repeat)	0.867	3.1e-18	15		TA		13
chrIII	A	Polymorphism	G	94554	94554	1	G -> A	19	SNP (transition)	0.895	2.7e-56	34	0.053	G	A	17
chrIII	A	Polymorphism	G	94573	94573	1	G -> A	20	SNP (transition)	0.9	7.6e-58	34		G	A	18
chrIII	G	Polymorphism	C	94591	94591	1	C -> G	31	SNP (transversion)	0.935	7.4e-91	32	0.032	C	G	29
chrIII	G	Polymorphism	A	95029	95029	1	A -> G	24	SNP (transition)	1	2.5e-70	29		A	G	24
chrIII	G	Polymorphism	A	95071	95071	1	A -> G	24	SNP (transition)	1	2.5e-82	34		A	G	24
chrIII	G	Polymorphism	A	95149	95149	1	A -> G	30	SNP (transition)	0.967	4.8e-92	33		A	G	29
chrIII	C	Polymorphism	T	95527	95527	1	T -> C	27	SNP (transition)	1	4e-87	33		T	C	27
chrIII	T	Polymorphism	C	95697	95697	1	C -> T	33	SNP (transition)	0.97	3.3e-111	36		C	T	32
chrIII	C	Polymorphism	T	95776	95776	1	T -> C	41	SNP (transition)	0.951	1.3e-122	32		T	C	39
chrIII	T	Polymorphism	C	95815	95815	1	C -> T	35	SNP (transition)	1	1e-119	34		C	T	35
chrIII	C	Polymorphism	A	95935	95935	1	A -> C	18	SNP (transversion)	1	6.3e-62	35		A	C	18
chrIII	G	Polymorphism	C	95946	95946	1	C -> G	13	SNP (transversion)	1	2.5e-42	33		C	G	13
chrIII	T	Polymorphism	G	95967	95967	1	G -> T	10	SNP (transversion)	0.9	4e-32	36		G	T	9
chrIII	G	Polymorphism	A	96019	96019	1	A -> G	10	SNP (transition)	1	1e-34	34		A	G	10
chrIII	G	Polymorphism	A	96055	96055	1	A -> G	13	SNP (transition)	1	1.6e-34	27		A	G	13
chrIII	A	Polymorphism	G	96799	96799	1	G -> A	23	SNP (transition)	1	1.3e-76	33		G	A	23
chrIII	A	Polymorphism	G	96890	96890	1	G -> A	32	SNP (transition)	0.969	1.3e-104	35		G	A	31
chrIII	G	Polymorphism	A	97369	97369	1	A -> G	21	SNP (transition)	1	2.5e-76	36		A	G	21
chrIII	G	Polymorphism	A	97696	97696	1	A -> G	23	SNP (transition)	0.913	1.6e-65	32		A	G	21
chrIII	A	Polymorphism	G	98145	98145	1	G -> A	20	SNP (transition)	0.95	4e-62	34		G	A	19
chrIII	T	Polymorphism	C	98578	98578	1	C -> T	12	SNP (transition)	1	6.3e-38	32		C	T	12
chrIII	C	Polymorphism	T	98617	98617	1	T -> C	12	SNP (transition)	0.833	6.6e-32	34	0.083	T	C	10
chrIII	C	Polymorphism	G	98750	98750	1	G -> C	14	SNP (transversion)	1	1.6e-52	37		G	C	14
chrIII	A	Polymorphism	G	98770	98770	1	G -> A	12	SNP (transition)	0.917	3e-39	36		G	A	11
chrIII	G	Polymorphism	A	99014	99014	1	A -> G	13	SNP (transition)	0.923	3.3e-39	33		A	G	12
chrIII	C	Polymorphism	T	99163	99163	1	T -> C	14	SNP (transition)	1	4e-51	37		T	C	14
chrIII	A	Polymorphism	C	99195	99195	1	C -> A	19	SNP (transversion)	1	1.6e-61	33		C	A	19
chrIII	G	Polymorphism	A	99209	99209	1	A -> G	20	SNP (transition)	1	1e-70	35		A	G	20
chrIII	T	Polymorphism	C	99392	99392	1	C -> T	24	SNP (transition)	1	1e-84	35		C	T	24
chrIII	C	Polymorphism	T	99481	99481	1	T -> C	16	SNP (transition)	0.938	5.1e-55	37		T	C	15
chrIII	T	Polymorphism	C	99547	99547	1	C -> T	19	SNP (transition)	1	2.5e-65	35		C	T	19
chrIII	T	Polymorphism	C	99655	99655	1	C -> T	25	SNP (transition)	1	3.2e-83	34		C	T	25
chrIII	G	Polymorphism	A	100295	100295	1	A -> G	15	SNP (transition)	1	3.2e-47	32		A	G	15
chrIII	A	Polymorphism	C	100329	100329	1	C -> A	16	SNP (transversion)	1	1.6e-53	34		C	A	16
chrIII	T	Polymorphism	C	101896	101896	1	C -> T	15	SNP (transition)	0.533	9.7e-14	21	0.467	C	T	8
chrIII	T	Polymorphism	C	106818	106818	1	C -> T	27	SNP (transition)	1	4e-87	33		C	T	27
chrIII	A	Polymorphism	G	112292	112292	1	G -> A	24	SNP (transition)	0.958	7.6e-80	36		G	A	23
chrIII	C	Polymorphism	A	114861	114861	1	A -> C	18	SNP (transversion)	0.278	2.7e-10	27	0.722	A	C	5
chrIII	A	Polymorphism	G	119918	119918	1	G -> A	14	SNP (transition)	0.929	1.8e-42	33	0.071	G	A	13
chrIII	A	Polymorphism	G	133636	133636	1	G -> A	21	SNP (transition)	0.952	2.1e-61	31		G	A	20
chrIII	T	Polymorphism	A	136856	136856	1	A -> T	14	SNP (transversion)	0.286	9.8e-08	25	0.643	A	T	4
chrIII	T	Polymorphism	G	136858	136858	1	G -> T	14	SNP (transversion)	0.286	9.9e-10	30	0.714	G	T	4
chrIII	C	Polymorphism	T	143131	143131	1	T -> C	27	SNP (transition)	1	4e-87	33		T	C	27
chrIII	T	Polymorphism	C	148615	148615	1	C -> T	13	SNP (transition)	1	1.3e-43	34		C	T	13
chrIII	GG	Polymorphism	C---A	148619	148620	2	CA -> GG	11	Substitution	1	5e-37	33		CA	GG	11
chrIII	T	Polymorphism	G	148623	148623	1	G -> T	11	SNP (transversion)	1	3.2e-39	35		G	T	11
chrIII	AAAATCAACTA	Polymorphism	G---C------T--------G---------G---------------T-------------------------------------T---T---T----G--------------T	148625	148635	11	GCTGGTTTTGT -> AAAATCAACTA	10 -> 11	Substitution	1	1e-35	36		GCTGGTTTTGT	AAAATCAACTA	10 -> 11
chrIII	A	Polymorphism	T	148638	148638	1	T -> A	10	SNP (transversion)	1	1e-36	36		T	A	10
chrIII	CTACTA	Polymorphism	A----A--------------C-----A----A---T	148640	148645	6	AACAAT -> CTACTA	10	Substitution	1	1e-33	36		AACAAT	CTACTA	10
chrIII	C	Polymorphism	T	148647	148647	1	T -> C	10	SNP (transition)	1	1e-35	36		T	C	10
chrIII	AG	Polymorphism	T--------C	148649	148650	2	TC -> AG	9	Substitution	1	1.3e-28	32		TC	AG	9
chrIII	AT	Polymorphism	T------G	148652	148653	2	TG -> AT	9	Substitution	1	1e-27	32		TG	AT	9
chrIII	T	Polymorphism	A	148655	148655	1	A -> T	7	SNP (transversion)	0.857	1.8e-21	37		A	T	6
chrIII	CG	Polymorphism	G---------------A	148657	148658	2	GA -> CG	7	Substitution	0.857	1e-21	34		GA	CG	6
chrIII	TA	Polymorphism	CT	148660	148661	2	CT -> TA	6	Substitution	0.833	6e-18	37		CT	TA	5
chrIII	AG	Polymorphism	TA	148664	148665	2	TA -> AG	6	Substitution	0.833	1.9e-17	36		TA	AG	5
chrIII	TA	Polymorphism	GT	148666	148667	2	GT -> TA	3	Substitution	1	5e-10	31		GT	TA	3
chrIII	A	Polymorphism	G	148669	148669	1	G -> A	3	SNP (transition)	1	3.2e-11	36		G	A	3
chrIII	AT	Polymorphism	C-G	148672	148673	2	CG -> AT	3	Substitution	0.667	3e-07	36		CG	AT	2
chrIII	G	Polymorphism	T	148684	148684	1	T -> G	2	SNP (transversion)	1	6.3e-07	31		T	G	2
chrIII	G	Polymorphism	C	151431	151431	1	C -> G	6	SNP (transversion)	0.667	9.4e-11	29		C	G	4
chrIII	G	Polymorphism	C	151432	151432	1	C -> G	6	SNP (transversion)	0.833	6e-12	24		C	G	5
chrIII	A	Polymorphism	C	151434	151434	1	C -> A	6	SNP (transversion)	1	2.5e-13	21		C	A	6
chrIII	G	Polymorphism	A	151436	151436	1	A -> G	8	SNP (transition)	0.625	1.7e-10	24	0.375	A	G	5
chrIII	G	Polymorphism	A	151438	151438	1	A -> G	10	SNP (transition)	0.6	8.2e-13	24	0.1	A	G	6
chrIII	A	Polymorphism	T	151439	151439	1	T -> A	12	SNP (transversion)	0.667	1.2e-11	18	0.167	T	A	8
chrIII	A	Polymorphism	T	151440	151440	1	T -> A	13	SNP (transversion)	0.692	8.7e-17	21	0.077	T	A	9
chrIII	T	Polymorphism	A	151441	151441	1	A -> T	14	SNP (transversion)	0.5	3.8e-09	18	0.143	A	T	7
chrIII	G	Polymorphism	A	151441	151441	1	A -> G	14	SNP (transition)	0.357	2e-10	26	0.143	A	G	5
chrIII	G	Polymorphism	T	151442	151442	1	T -> G	14	SNP (transversion)	0.643	4.2e-10	14	0.143	T	G	9
chrIII	G	Polymorphism	T	151443	151443	1	T -> G	14	SNP (transversion)	0.929	2.8e-24	19	0.071	T	G	13
chrIII	A	Polymorphism	T	151445	151445	1	T -> A	17	SNP (transversion)	0.353	6.5e-07	18	0.235	T	A	6
chrIII	G	Polymorphism	C	151446	151446	1	C -> G	17	SNP (transversion)	0.647	2.2e-15	17		C	G	11
chrIII	A	Polymorphism	C	151446	151446	1	C -> A	17	SNP (transversion)	0.294	5.8e-08	23		C	A	5
chrIII	G	Polymorphism	T	151447	151447	1	T -> G	20	SNP (transversion)	0.6	6.6e-15	16	0.25	T	G	12
chrIII	G	Polymorphism	A	151449	151449	1	A -> G	24	SNP (transition)	0.25	4.4e-07	19	0.458	A	G	6
chrIII	A	Polymorphism	T	151450	151450	1	T -> A	24	SNP (transversion)	0.708	1.8e-22	16	0.208	T	A	17
chrIII	A	Polymorphism	C	151451	151451	1	C -> A	27	SNP (transversion)	0.407	1.4e-14	19	0.222	C	A	11
chrIII	G	Polymorphism	A	151452	151452	1	A -> G	31	SNP (transition)	0.677	1e-24	16	0.097	A	G	21
chrIII	T	Polymorphism	C	151453	151453	1	C -> T	33	SNP (transition)	0.303	7.1e-12	19	0.061	C	T	10
chrIII	G	Polymorphism	C	151453	151453	1	C -> G	33	SNP (transversion)	0.455	1.9e-14	16	0.061	C	G	15
chrIII	G	Polymorphism	T	151454	151454	1	T -> G	34	SNP (transversion)	0.382	2.7e-10	14	0.206	T	G	13
chrIII	A	Polymorphism	T	151455	151455	1	T -> A	35	SNP (transversion)	0.286	1e-08	16	0.371	T	A	10
chrIII	A	Polymorphism	G	151456	151456	1	G -> A	42	SNP (transition)	0.262	5.4e-07	15	0.476	G	A	11
chrIII	G	Polymorphism	A	151457	151457	1	A -> G	42	SNP (transition)	0.286	1.2e-13	20	0.476	A	G	12
chrIII	G	Polymorphism	T	151458	151458	1	T -> G	43	SNP (transversion)	0.512	1.3e-30	19	0.163	T	G	22
chrIII	G	Polymorphism	A	151460	151460	1	A -> G	45	SNP (transition)	0.378	1.5e-14	16	0.356	A	G	17
chrIII	G	Polymorphism	A	151461	151461	1	A -> G	50	SNP (transition)	0.3	9.8e-13	16	0.42	A	G	15
chrIII	A	Polymorphism	G	151464	151464	1	G -> A	64	SNP (transition)	0.25	3.9e-12	17	0.484	G	A	16
chrIII	A	Polymorphism	T	151466	151466	1	T -> A	70	SNP (transversion)	0.257	2e-10	15	0.429	T	A	18
chrIII	G	Polymorphism	T	151469	151469	1	T -> G	89	SNP (transversion)	0.292	3.8e-28	19	0.371	T	G	26
chrIII	C	Polymorphism	A	151787	151787	1	A -> C	44	SNP (transversion)	0.705	8e-43	18	0.25	A	C	31
chrIII	G	Polymorphism	T	151801	151801	1	T -> G	20	SNP (transversion)	0.35	5.8e-12	24	0.6	T	G	7
chrIII	C	Polymorphism	T	151803	151803	1	T -> C	19	SNP (transition)	0.263	1.1e-07	22	0.684	T	C	5
chrIII	G	Polymorphism	A	151804	151804	1	A -> G	19	SNP (transition)	0.368	7.7e-13	25	0.579	A	G	7
chrIII	A	Polymorphism	T	151805	151805	1	T -> A	19	SNP (transversion)	0.263	1.1e-07	22	0.632	T	A	5
chrIII	A	Polymorphism	G	158482	158482	1	G -> A	16	SNP (transition)	0.938	5.1e-40	27		G	A	15
chrIII	C	Polymorphism	T	162361	162361	1	T -> C	6	SNP (transition)	1	6.3e-23	38		T	C	6
chrIII	C	Polymorphism	G	162396	162396	1	G -> C	2	SNP (transversion)	1	4e-08	38		G	C	2
chrIII	A	Polymorphism	T	162454	162454	1	T -> A	6	SNP (transversion)	0.667	3.7e-09	24	0.333	T	A	4
chrIII	G	Polymorphism	A	162472	162472	1	A -> G	6	SNP (transition)	0.333	9.5e-07	36	0.333	A	G	2
chrIII	G	Polymorphism	T	162640	162640	1	T -> G	19	SNP (transversion)	0.895	3.4e-51	32	0.053	T	G	17
chrIII	A	Polymorphism	G	162694	162694	1	G -> A	27	SNP (transition)	0.963	6.8e-80	32	0.037	G	A	26
chrIII		Polymorphism	A	162722	162722	1	(A)10 -> (A)9	23	Deletion (tandem repeat)	1	3.2e-35	15		A		23
chrIII	C	Polymorphism	T	163059	163059	1	T -> C	21	SNP (transition)	0.857	8.4e-59	34	0.048	T	C	18
chrIII	A	Polymorphism	-	163173	163172	0	(A)9 -> (A)10	15	Insertion (tandem repeat)	0.733	6.8e-34	34			A	11
chrIII	T	Polymorphism	-	163196	163195	0	(T)3 -> (T)4	16	Insertion (tandem repeat)	1	1.6e-53	34			T	16
chrIII	A	Polymorphism	G	168408	168408	1	G -> A	21	SNP (transition)	0.333	1.8e-12	25	0.619	G	A	7
chrIII	C	Polymorphism	T	168491	168491	1	T -> C	75	SNP (transition)	0.333	1.6e-63	34	0.667	T	C	25
chrIII	A	Polymorphism	T	168666	168666	1	T -> A	95	SNP (transversion)	0.284	4.3e-16	15	0.432	T	A	27
chrIII	A	Polymorphism	G	168694	168694	1	G -> A	45	SNP (transition)	0.356	6.6e-18	18	0.489	G	A	16
chrIII	A	Polymorphism	G	168760	168760	1	G -> A	60	SNP (transition)	0.417	3e-29	18	0.583	G	A	25
chrIII	A	Polymorphism	T	168965	168965	1	T -> A	41	SNP (transversion)	0.512	2.7e-29	20	0.293	T	A	21
chrIII	A	Polymorphism	G	168966	168966	1	G -> A	34	SNP (transition)	0.559	1.8e-16	14	0.176	G	A	19
chrIII	A	Polymorphism	C	168974	168974	1	C -> A	22	SNP (transversion)	0.318	1.6e-07	18	0.545	C	A	7
chrIII	C	Polymorphism	T	168987	168987	1	T -> C	11	SNP (transition)	0.273	6.5e-07	29	0.727	T	C	3
chrIII	C	Polymorphism	G	168997	168997	1	G -> C	10	SNP (transversion)	0.3	4.7e-07	28	0.7	G	C	3
chrIII	C	Polymorphism	T	168999	168999	1	T -> C	10	SNP (transition)	0.3	1.5e-08	34	0.7	T	C	3
chrIII	T	Polymorphism	C	169906	169906	1	C -> T	28	SNP (transition)	1	4e-93	34		C	T	28
chrIII	T	Polymorphism	C	179744	179744	1	C -> T	29	SNP (transition)	0.966	7.3e-89	33		C	T	28
chrIII	A	Polymorphism	G	181262	181262	1	G -> A	9	SNP (transition)	0.889	9e-28	36		G	A	8
chrIII	C	Polymorphism	A	188639	188639	1	A -> C	10	SNP (transversion)	0.3	1.2e-07	30	0.7	A	C	3
chrIII	T	Polymorphism	A	189021	189021	1	A -> T	12	SNP (transversion)	0.25	2.2e-07	31	0.75	A	T	3
chrIII	A	Polymorphism	G	199081	199081	1	G -> A	34	SNP (transition)	0.824	4e-31	13	0.176	G	A	28
chrIII	G	Polymorphism	A	199307	199307	1	A -> G	47	SNP (transition)	0.511	1.3e-35	21	0.447	A	G	24
chrIII	A	Polymorphism	T	200606	200606	1	T -> A	27	SNP (transversion)	1	7.9e-09	3		T	A	27
chrIII	C	Polymorphism	G	200659	200659	1	G -> C	25	SNP (transversion)	1	3.2e-08	3		G	C	25
chrIII	A	Polymorphism	G	217487	217487	1	G -> A	20	SNP (transition)	1	1e-60	30		G	A	20
chrIII	T	Polymorphism	A	224772	224772	1	A -> T	8	SNP (transversion)	0.375	2.8e-08	32	0.625	A	T	3
chrIII	A	Polymorphism	G	250946	250946	1	G -> A	20	SNP (transition)	1	1e-58	30		G	A	20
chrIII	A	Polymorphism	T	259290	259290	1	T -> A	11	SNP (transversion)	0.273	2.1e-08	34	0.727	T	A	3
chrIII	TG	Polymorphism	AT	259299	259300	2	AT -> TG	13	Substitution	0.308	1.8e-09	32		AT	TG	4
chrIII	A	Polymorphism	C	294875	294875	1	C -> A	8	SNP (transversion)	0.375	4.4e-07	27	0.625	C	A	3
chrIII	G	Polymorphism	A	294887	294887	1	A -> G	11	SNP (transition)	0.273	6.5e-07	29	0.727	A	G	3
chrIII	A	Polymorphism	G	314073	314073	1	G -> A	22	SNP (transition)	1	2.5e-73	34		G	A	22
chrIII	G	Polymorphism	T	316536	316536	1	T -> G	10	SNP (transversion)	0.3	6e-08	31	0.4	T	G	3
chrIII	T	Polymorphism	G	316555	316555	1	G -> T	8	SNP (transversion)	0.5	4.4e-12	34	0.5	G	T	4
chrIII	G	Polymorphism	T	316557	316557	1	T -> G	7	SNP (transversion)	0.571	8.8e-11	30	0.429	T	G	4
chrIII	TG	Polymorphism	GT	316561	316562	2	GT -> TG	6	Substitution	0.5	4e-08	34		GT	TG	3
chrIII	G	Polymorphism	-	316577	316576	0	(G)2 -> (G)3	6	Insertion (tandem repeat)	0.5	1e-08	32			G	3
chrIII	G	Polymorphism	T	316579	316579	1	T -> G	6	SNP (transversion)	0.5	6.3e-07	25	0.5	T	G	3
chrIII	T	Polymorphism	G	316586	316586	1	G -> T	6	SNP (transversion)	0.333	9.5e-07	36	0.667	G	T	2

## Sheet: Chr4_Variants_Sc57_Te5R
Sequence Name	Name	Type	Sequence	Minimum	Maximum	Length	Change	Coverage	Polymorphism Type	Variant Frequency	Variant P-Value (approximate)	Average Quality	Reference Frequency	Reference Nucleotide(s)	Variant Nucleotide(s)	Variant Raw Frequency
chrIV	T	Polymorphism	C	2	2	1	C -> T	433	SNP (transition)	0.291	2.4e-154	22	0.411	C	T	126
chrIV	T	Polymorphism	C	5	5	1	C -> T	433	SNP (transition)	0.263	3.5e-134	22	0.467	C	T	114
chrIV	T	Polymorphism	C	7	7	1	C -> T	433	SNP (transition)	0.256	5.3e-162	25	0.485	C	T	111
chrIV	C	Polymorphism		17	16	0	(C)2 -> (C)3	436	Insertion (tandem repeat)	0.486	0	23			C	212
chrIV	T	Polymorphism	C	26	26	1	C -> T	403	SNP (transition)	0.28	1.7e-125	21	0.486	C	T	113
chrIV	T	Polymorphism	C	28	28	1	C -> T	373	SNP (transition)	0.26	7.3e-114	21	0.499	C	T	97
chrIV	T	Polymorphism	C	31	31	1	C -> T	296	SNP (transition)	0.253	3.3e-102	23	0.446	C	T	75
chrIV	T	Polymorphism	C	33	33	1	C -> T	251	SNP (transition)	0.255	2.2e-81	23	0.502	C	T	64
chrIV	T	Polymorphism	C	35	35	1	C -> T	195	SNP (transition)	0.297	2.5e-101	27	0.395	C	T	58
chrIV	A	Polymorphism	C	36	36	1	C -> A	163	SNP (transversion)	0.276	7.8e-73	25	0.534	C	A	45
chrIV		Polymorphism	A	42	42	1	-A	54	Deletion	0.852	1.4e-42	12		A		46
chrIV		Polymorphism	A	82	82	1	-A	15	Deletion	0.867	9.8e-07	7		A		13
chrIV	A	Polymorphism		89	88	0	+A	13	Insertion	0.538	2.2e-07	15			A	7
chrIV		Polymorphism	CA-C	94	96	3	-CAC	12	Deletion	0.917	2e-07	7		CAC		11
chrIV	C	Polymorphism	A	128	128	1	A -> C	7	SNP (transversion)	0.857	1.1e-10	18	0.143	A	C	6
chrIV	G	Polymorphism	C	268	268	1	C -> G	5	SNP (transversion)	0.6	6.3e-07	24		C	G	3
chrIV	G	Polymorphism	A	270	270	1	A -> G	8	SNP (transition)	0.75	1e-07	15	0.125	A	G	6
chrIV	A	Polymorphism	C	271	271	1	C -> A	9	SNP (transversion)	0.889	1.4e-12	17		C	A	8
chrIV	T	Polymorphism	C	272	272	1	C -> T	16	SNP (transition)	0.375	1.9e-09	22	0.063	C	T	6
chrIV	G	Polymorphism	C	272	272	1	C -> G	16	SNP (transversion)	0.5	1.2e-12	20	0.063	C	G	8
chrIV	G	Polymorphism	C	275	275	1	C -> G	33	SNP (transversion)	0.576	1.7e-20	15	0.061	C	G	19
chrIV	T	Polymorphism	C	276	276	1	C -> T	39	SNP (transition)	0.41	3.9e-07	10	0.077	C	T	16
chrIV	A	Polymorphism	C	276	276	1	C -> A	39	SNP (transversion)	0.308	9.4e-12	18	0.077	C	A	12
chrIV	T	Polymorphism	C	279	279	1	C -> T	56	SNP (transition)	0.679	1.2e-43	15	0.018	C	T	38
chrIV	T	Polymorphism	C	281	281	1	C -> T	71	SNP (transition)	0.324	3.4e-11	12	0.028	C	T	23
chrIV	G	Polymorphism	C	281	281	1	C -> G	71	SNP (transversion)	0.479	1.6e-38	17	0.028	C	G	34
chrIV	T	Polymorphism	C	283	283	1	C -> T	96	SNP (transition)	0.677	9.6e-61	13	0.052	C	T	65
chrIV	T	Polymorphism	A	285	285	1	A -> T	132	SNP (transversion)	0.636	9.9e-83	14	0.121	A	T	84
chrIV	T	Polymorphism	C	286	286	1	C -> T	147	SNP (transition)	0.701	8.8e-98	13	0.041	C	T	103
chrIV	T	Polymorphism	A	289	289	1	A -> T	198	SNP (transversion)	0.732	6.8e-156	15	0.071	A	T	145
chrIV	T	Polymorphism	C	290	290	1	C -> T	225	SNP (transition)	0.782	5.8e-198	14	0.04	C	T	176
chrIV	T	Polymorphism	C	291	291	1	C -> T	253	SNP (transition)	0.763	5.1e-213	14	0.028	C	T	193
chrIV	T	Polymorphism	A	292	292	1	A -> T	274	SNP (transversion)	0.803	7.8e-252	14	0.062	A	T	220
chrIV	T	Polymorphism	C	293	293	1	C -> T	314	SNP (transition)	0.79	8.8e-305	16	0.016	C	T	248
chrIV	TTTTTTTT	Polymorphism	AACCACCG	295	302	8	AACCACCG -> TTTTTTTT	483 -> 533	Substitution	97.7% -> 97.8%	0	21		AACCACCG	TTTTTTTT	472 -> 521
chrIV	T	Polymorphism	C	304	304	1	C -> T	534	SNP (transition)	0.991	0	15		C	T	529
chrIV	AGCAG	Polymorphism	CC-ATA	307	311	5	CCATA -> AGCAG	541 -> 544	Substitution	97.2% -> 97.8%	0	27		CCATA	AGCAG	529
chrIV	AGACGG	Polymorphism	CCGTTA	313	318	6	CCGTTA -> AGACGG	545	Substitution	0.972	0	27		CCGTTA	AGACGG	530
chrIV	ATA	Polymorphism	CCT	320	322	3	CCT -> ATA	547 -> 552	Substitution	96.7% -> 97.3%	0	27		CCT	ATA	532 -> 534
chrIV	G	Polymorphism	C	324	324	1	C -> G	555	SNP (transversion)	0.991	0	27		C	G	550
chrIV	GA	Polymorphism	A-T	326	327	2	AT -> GA	555	Substitution	0.964	0	23		AT	GA	535
chrIV	GT	Polymorphism	AC	329	330	2	AC -> GT	557 -> 558	Substitution	95.7% -> 95.9%	0	28		AC	GT	534
chrIV	TTAGGGTCT	Polymorphism	CA-TATCCAA	332	340	9	CATATCCAA -> TTAGGGTCT	558 -> 561	Substitution	94.7% -> 95.2%	0	24		CATATCCAA	TTAGGGTCT	531
chrIV	GTGGGCT	Polymorphism	T----------------------C--------------C-------------A-------------C-------------T------A	342	348	7	TCCACTA -> GTGGGCT	561	Substitution	0.947	0	28		TCCACTA	GTGGGCT	531
chrIV	GGAGATGTG	Polymorphism	C-------A-------------C---T------T----A------------C-----C-------C	350	358	9	CACTTACCC -> GGAGATGTG	561	Substitution	0.939	0	24		CACTTACCC	GGAGATGTG	527
chrIV	TA	Polymorphism	C-----T	361	362	2	CT -> TA	561	Substitution	1	0	28		CT	TA	561
chrIV	GAGA	Polymorphism	T---T----A--------C	364	367	4	TTAC -> GAGA	561	Substitution	0.995	0	28		TTAC	GAGA	558
chrIV	AG	Polymorphism	C----T	369	370	2	CT -> AG	561	Substitution	0.993	0	28		CT	AG	557
chrIV	T	Polymorphism	C	372	372	1	C -> T	565	SNP (transition)	0.257	7.5e-240	27	0.474	C	T	145
chrIV	T	Polymorphism	A	374	374	1	A -> T	565	SNP (transversion)	0.255	1e-237	26	0.49	A	T	144
chrIV	A	Polymorphism	-	474	473	0	+A	54	Insertion	0.333	1.5e-51	36			A	18
chrIV	C	Polymorphism	A	475	475	1	A -> C	54	SNP (transversion)	0.333	1.5e-51	37	0.426	A	C	18
chrIV		Polymorphism	T	483	483	1	-T	44	Deletion	0.455	1.2e-24	18		T		20
chrIV	C	Polymorphism	T	483	483	1	T -> C	44	SNP (transition)	0.364	2.6e-48	38	0.114	T	C	16
chrIV		Polymorphism	ACCAC	484	488	5	-ACCAC	42 -> 43	Deletion	48.8% -> 50.0%	1.2e-26	17		ACCAC		21
chrIV		Polymorphism	CAC	489	491	3	(ACC)3 -> (ACC)2	41 -> 42	Deletion (tandem repeat)	35.7% -> 36.6%	6.6e-17	18		CAC		15
chrIV		Polymorphism	C	492	492	1	-C	40	Deletion	0.3	9.3e-13	18		C		12
chrIV		Polymorphism	G	493	493	1	-G	40	Deletion	0.3	9.3e-13	18		G		12
chrIV	A	Polymorphism	G	493	493	1	G -> A	40	SNP (transition)	0.325	1.9e-37	36	0.125	G	A	13
chrIV		Polymorphism	C	494	494	1	-C	39	Deletion	0.308	6.6e-13	18		C		12
chrIV	A	Polymorphism	T	498	498	1	T -> A	36	SNP (transversion)	0.694	1.9e-84	37	0.25	T	A	25
chrIV	T	Polymorphism	C	504	504	1	C -> T	36	SNP (transition)	0.694	6e-82	37	0.25	C	T	25
chrIV	G	Polymorphism	C	519	519	1	C -> G	32	SNP (transversion)	0.625	2.3e-64	37	0.156	C	G	20
chrIV	TA	Polymorphism	--	522	521	0	+TA	30	Insertion	0.4	3.4e-37	37			TA	12
chrIV	T	Polymorphism	C	522	522	1	C -> T	30	SNP (transition)	0.333	3e-29	37	0.667	C	T	10
chrIV	G	Polymorphism	T	530	530	1	T -> G	24	SNP (transversion)	0.458	6.3e-34	37	0.25	T	G	11
chrIV	G	Polymorphism	A	595	595	1	A -> G	5	SNP (transition)	1	3.2e-08	15		A	G	5
chrIV	A	Polymorphism	G	598	598	1	G -> A	7	SNP (transition)	0.714	2e-08	18	0.286	G	A	5
chrIV	T	Polymorphism	C	601	601	1	C -> T	12	SNP (transition)	0.417	7.5e-08	20	0.167	C	T	5
chrIV	G	Polymorphism	T	604	604	1	T -> G	27	SNP (transversion)	0.296	1.9e-10	20	0.333	T	G	8
chrIV	A	Polymorphism	T	604	604	1	T -> A	27	SNP (transversion)	0.296	2.3e-07	17	0.333	T	A	8
chrIV	G	Polymorphism	T	605	605	1	T -> G	31	SNP (transversion)	0.387	8e-11	16	0.194	T	G	12
chrIV	A	Polymorphism	T	605	605	1	T -> A	31	SNP (transversion)	0.419	2.1e-13	16	0.194	T	A	13
chrIV	A	Polymorphism	C	606	606	1	C -> A	39	SNP (transversion)	0.308	4.5e-14	20	0.231	C	A	12
chrIV	G	Polymorphism	T	607	607	1	T -> G	45	SNP (transversion)	0.267	2.1e-14	20	0.667	T	G	12
chrIV	T	Polymorphism	A	609	609	1	A -> T	94	SNP (transversion)	0.255	1.1e-17	17	0.574	A	T	24
chrIV	T	Polymorphism	A	784	784	1	A -> T	53	SNP (transversion)	0.264	3.7e-33	32	0.528	A	T	14
chrIV	A	Polymorphism	G	789	789	1	G -> A	49	SNP (transition)	0.429	9.7e-63	36	0.571	G	A	21
chrIV	TGT	Polymorphism	GTA	1213	1215	3	GTA -> TGT	2	Substitution	1	4e-08	38		GTA	TGT	2
chrIV	T	Polymorphism	C	1217	1217	1	C -> T	2	SNP (transition)	1	2.5e-08	38		C	T	2
chrIV	C	Polymorphism	T	1224	1224	1	T -> C	2	SNP (transition)	1	2.5e-08	38		T	C	2
chrIV	C	Polymorphism	T	1226	1226	1	T -> C	2	SNP (transition)	1	2.5e-08	38		T	C	2
chrIV	T	Polymorphism	G	1228	1228	1	G -> T	2	SNP (transversion)	1	2.5e-08	38		G	T	2
chrIV	G	Polymorphism	T	1231	1231	1	T -> G	3	SNP (transversion)	1	1.6e-08	26		T	G	3
chrIV	G	Polymorphism	A	1243	1243	1	A -> G	4	SNP (transition)	0.75	6.3e-08	26	0.25	A	G	3
chrIV	T	Polymorphism		1503	1502	0	+T	4	Insertion	0.5	3.8e-07	36			T	2
chrIV	CTG	Polymorphism	TAA	1503	1505	3	TAA -> CTG	4	Substitution	1	2.5e-08	20		TAA	CTG	4
chrIV	T	Polymorphism	A	1506	1506	1	A -> T	4	SNP (transversion)	0.75	1.3e-07	25		A	T	3
chrIV	CTT	Polymorphism	ACG	1515	1517	3	ACG -> CTT	4	Substitution	0.75	1e-06	23		ACG	CTT	3
chrIV	AT	Polymorphism	GC	1518	1519	2	GC -> AT	4	Substitution	1	4e-07	18		GC	AT	4
chrIV	A	Polymorphism	C	1524	1524	1	C -> A	4	SNP (transversion)	0.75	1.3e-07	26	0.25	C	A	3
chrIV	T	Polymorphism	G	1525	1525	1	G -> T	4	SNP (transversion)	1	1e-08	21		G	T	4
chrIV	C	Polymorphism		1526	1525	0	+C	4	Insertion	0.75	1.3e-07	25			C	3
chrIV	TG	Polymorphism	AC	1532	1533	2	AC -> TG	4	Substitution	0.75	1e-06	24		AC	TG	3
chrIV	AC	Polymorphism	CA	1537	1538	2	CA -> AC	3	Substitution	1	1.3e-07	23		CA	AC	3
chrIV	T	Polymorphism	A	1552	1552	1	A -> T	2	SNP (transversion)	1	1.6e-07	35		A	T	2
chrIV	T	Polymorphism	C	1789	1789	1	C -> T	5	SNP (transition)	1	1e-12	24		C	T	5
chrIV	TTT	Polymorphism	C---A-----C	1791	1793	3	CAC -> TTT	5	Substitution	1	1e-15	31		CAC	TTT	5
chrIV	TTTC	Polymorphism	A---C------------C-----G	1795	1798	4	ACCG -> TTTC	5	Substitution	0.8	1.3e-09	28		ACCG	TTTC	4
chrIV	GCA	Polymorphism	A----A--T	1801	1803	3	AAT -> GCA	5	Substitution	0.8	2e-14	34		AAT	GCA	4
chrIV	GAC	Polymorphism	A---G---A	1807	1809	3	AGA -> GAC	5	Substitution	0.8	7.9e-15	36		AGA	GAC	4
chrIV	GCAT	Polymorphism	A--A--T----------G	1811	1814	4	AATG -> GCAT	5	Substitution	0.8	5e-14	36		AATG	GCAT	4
chrIV	C	Polymorphism	A	1816	1816	1	A -> C	5	SNP (transversion)	0.8	7.9e-15	38	0.2	A	C	4
chrIV	AG	Polymorphism	T-C	1818	1819	2	TC -> AG	6	Substitution	0.667	9.4e-11	31		TC	AG	4
chrIV	TGT	Polymorphism	AA-	1821	1822	2	AA -> TGT	6	Insertion	0.667	1.5e-11	35		AA	TGT	4
chrIV	C	Polymorphism	G	1823	1823	1	G -> C	6	SNP (transversion)	1	4e-18	29		G	C	6
chrIV	T	Polymorphism	A	1824	1824	1	A -> T	6	SNP (transversion)	0.667	2.4e-14	37	0.333	A	T	4
chrIV	A	Polymorphism	G	1826	1826	1	G -> A	6	SNP (transition)	0.667	9.5e-15	38	0.333	G	A	4
chrIV	G	Polymorphism	A	1827	1827	1	A -> G	6	SNP (transition)	1	6.3e-20	32		A	G	6
chrIV	GT	Polymorphism	AA	1829	1830	2	AA -> GT	6	Substitution	1	2.5e-19	33		AA	GT	6
chrIV	C	Polymorphism	A	1831	1831	1	A -> C	7	SNP (transversion)	0.571	5.5e-14	37	0.429	A	C	4
chrIV	TCGT	Polymorphism	AGCG	1832	1835	4	AGCG -> TCGT	8 -> 9	Substitution	1	6.3e-26	31		AGCG	TCGT	8 -> 9
chrIV	G	Polymorphism	T	1836	1836	1	T -> G	9	SNP (transversion)	0.444	2e-13	37		T	G	4
chrIV	C	Polymorphism	T	1836	1836	1	T -> C	9	SNP (transition)	0.556	4e-12	28		T	C	5
chrIV	G	Polymorphism	A	1837	1837	1	A -> G	9	SNP (transition)	1	7.9e-27	30		A	G	9
chrIV	C	Polymorphism	A	1839	1839	1	A -> C	9	SNP (transversion)	1	1e-27	31		A	C	9
chrIV	A	Polymorphism	T	1840	1840	1	T -> A	9	SNP (transversion)	0.444	7.8e-08	24	0.444	T	A	4
chrIV	C	Polymorphism	G	1841	1841	1	G -> C	9	SNP (transversion)	0.444	2e-13	37	0.556	G	C	4
chrIV	G	Polymorphism	T	1842	1842	1	T -> G	9	SNP (transversion)	0.444	7.9e-14	38		T	G	4
chrIV	C	Polymorphism	T	1842	1842	1	T -> C	9	SNP (transition)	0.556	1.3e-13	30		T	C	5
chrIV	C	Polymorphism	T	1845	1845	1	T -> C	9	SNP (transition)	0.556	3.9e-11	25		T	C	5
chrIV	GATG	Polymorphism	TCCT	1847	1850	4	TCCT -> GATG	9	Substitution	1	2e-30	34		TCCT	GATG	9
chrIV	GT	Polymorphism	CA	1852	1853	2	CA -> GT	9	Substitution	1	1.6e-29	33		CA	GT	9
chrIV	TA	Polymorphism	AC	1855	1856	2	AC -> TA	9	Substitution	1	1.3e-28	33		AC	TA	9
chrIV	A	Polymorphism	CTC	1859	1861	3	CTC -> A	9	Deletion	1	3.2e-14	21		CTC	A	9
chrIV	C	Polymorphism	ATCCCA	1864	1869	6	ATCCCA -> C	9	Deletion	1	3.2e-14	18		ATCCCA	C	9
chrIV	G	Polymorphism	A	1871	1871	1	A -> G	9	SNP (transition)	1	1.3e-28	32		A	G	9
chrIV	CCAAA	Polymorphism		1872	1871	0	+CCAAA	9	Insertion	0.444	7.9e-10	31			CCAAA	4
chrIV	C	Polymorphism		1872	1871	0	+C	9	Insertion	0.333	8.4e-08	31			C	3
chrIV	G	Polymorphism	T	2008	2008	1	T -> G	27	SNP (transversion)	0.333	1.5e-25	36	0.667	T	G	9
chrIV		Polymorphism	G	2036	2036	1	-G	18	Deletion	0.389	7.4e-07	15		G		7
chrIV	C	Polymorphism	T	2043	2043	1	T -> C	15	SNP (transition)	0.733	5.4e-35	34	0.267	T	C	11
chrIV	TAT	Polymorphism	GGG	2047	2049	3	GGG -> TAT	13	Substitution	0.923	2.1e-40	35		GGG	TAT	12
chrIV	AC	Polymorphism	CA	2052	2053	2	CA -> AC	13	Substitution	0.923	2.1e-40	34		CA	AC	12
chrIV	C	Polymorphism	A	2056	2056	1	A -> C	13	SNP (transversion)	1	6.3e-45	35		A	C	13
chrIV	CC	Polymorphism	TT	2058	2059	2	TT -> CC	13	Substitution	0.846	2.5e-37	36		TT	CC	11
chrIV	AGC	Polymorphism	TC...	2061	>2062	>2	TC -> AGC	13	Insertion	0.846	1.5e-17	20		TC	AGC	11
chrIV	CACGAGACCC	Polymorphism	TTGTTATTTG	2064	2073	10	TTGTTATTTG -> CACGAGACCC	13	Substitution	0.923	1.3e-41	35		TTGTTATTTG	CACGAGACCC	12
chrIV	AAGACA	Polymorphism	GGACTT	2075	2080	6	GGACTT -> AAGACA	13	Substitution	0.846	2.5e-37	34		GGACTT	AAGACA	11
chrIV	T	Polymorphism	A	2088	2088	1	A -> T	12	SNP (transversion)	1	4e-45	37		A	T	12
chrIV	CG	Polymorphism	GT	2091	2092	2	GT -> CG	12	Substitution	1	2.5e-40	34		GT	CG	12
chrIV	T	Polymorphism	C	2095	2095	1	C -> T	12	SNP (transition)	1	4e-39	32		C	T	12
chrIV	CTG	Polymorphism	T-AT	2097	2099	3	TAT -> CTG	12	Substitution	1	1.6e-41	36		TAT	CTG	12
chrIV	TTG	Polymorphism	G----A------------A	2101	2103	3	GAA -> TTG	12	Substitution	0.917	3.8e-27	25		GAA	TTG	11
chrIV	A	Polymorphism	C	2105	2105	1	C -> A	12	SNP (transversion)	0.917	3e-28	27	0.083	C	A	11
chrIV	AAA	Polymorphism	CT-C	2108	2110	3	CTC -> AAA	11	Substitution	1	1.6e-31	30		CTC	AAA	11
chrIV	AA	Polymorphism	TT	2112	2113	2	TT -> AA	11	Substitution	1	1.6e-31	32		TT	AA	11
chrIV	A	Polymorphism	T	2590	2590	1	T -> A	16	SNP (transversion)	0.563	5.1e-12	17	0.188	T	A	9
chrIV	A	Polymorphism	C	2591	2591	1	C -> A	21	SNP (transversion)	0.429	2e-12	19	0.143	C	A	9
chrIV	T	Polymorphism	C	2592	2592	1	C -> T	30	SNP (transition)	0.667	2.4e-25	17	0.033	C	T	20
chrIV	T	Polymorphism	G	2594	2594	1	G -> T	43	SNP (transversion)	0.302	9.3e-14	18	0.488	G	T	13
chrIV	T	Polymorphism	G	2595	2595	1	G -> T	45	SNP (transversion)	0.289	5.4e-16	21	0.467	G	T	13
chrIV	T	Polymorphism	A	2596	2596	1	A -> T	52	SNP (transversion)	0.288	4.7e-11	15	0.442	A	T	15
chrIV	G	Polymorphism	T	2597	2597	1	T -> G	67	SNP (transversion)	0.269	9.2e-16	18	0.552	T	G	18
chrIV	T	Polymorphism	G	2599	2599	1	G -> T	94	SNP (transversion)	0.255	1.7e-15	15	0.606	G	T	24
chrIV	A	Polymorphism	G	2751	2751	1	G -> A	68	SNP (transition)	0.309	5.9e-57	35	0.426	G	A	21
chrIV	A	Polymorphism	G	2752	2752	1	G -> A	64	SNP (transition)	0.359	9.1e-62	34	0.578	G	A	23
chrIV	C	Polymorphism	A	2754	2754	1	A -> C	47	SNP (transversion)	0.383	2.9e-49	34	0.574	A	C	18
chrIV	A	Polymorphism	T	2756	2756	1	T -> A	24	SNP (transversion)	0.333	4.6e-22	34	0.625	T	A	8
chrIV	A	Polymorphism	G	2758	2758	1	G -> A	20	SNP (transition)	0.35	1.2e-19	35	0.65	G	A	7
chrIV	AA	Polymorphism	TT	2759	2760	2	TT -> AA	17 -> 18	Substitution	27.8% -> 29.4%	8.5e-14	34		TT	AA	5
chrIV	G	Polymorphism	C	3584	3584	1	C -> G	3	SNP (transversion)	1	2.5e-07	22		C	G	3
chrIV	C	Polymorphism	T	3588	3588	1	T -> C	3	SNP (transition)	0.667	4.8e-07	35		T	C	2
chrIV	T	Polymorphism	C	3590	3590	1	C -> T	3	SNP (transition)	1	1.3e-07	23		C	T	3
chrIV	GG	Polymorphism	CC	3592	3593	2	CC -> GG	3	Substitution	0.667	1.9e-07	37		CC	GG	2
chrIV	C	Polymorphism	A	3594	3594	1	A -> C	3	SNP (transversion)	1	5e-07	21		A	C	3
chrIV	GC	Polymorphism	TA	3596	3597	2	TA -> GC	2	Substitution	1	2.5e-07	35		TA	GC	2
chrIV	TCA	Polymorphism	AGC	3599	3601	3	AGC -> TCA	2	Substitution	1	6.3e-08	37		AGC	TCA	2
chrIV	GTG	Polymorphism	AGC	3605	3607	3	AGC -> GTG	2	Substitution	1	2.5e-07	35		AGC	GTG	2
chrIV	T	Polymorphism	C	3610	3610	1	C -> T	2	SNP (transition)	1	4e-07	33		C	T	2
chrIV	G	Polymorphism	T	3613	3613	1	T -> G	2	SNP (transversion)	1	4e-07	33		T	G	2
chrIV	C	Polymorphism	A	3617	3617	1	A -> C	2	SNP (transversion)	1	1.6e-07	34		A	C	2
chrIV	G	Polymorphism	A	3619	3619	1	A -> G	2	SNP (transition)	1	4e-08	37		A	G	2
chrIV	G	Polymorphism	C	3765	3765	1	C -> G	10	SNP (transversion)	0.3	7.6e-09	34	0.7	C	G	3
chrIV	T	Polymorphism	G	3778	3778	1	G -> T	41	SNP (transversion)	0.341	3.5e-39	36	0.512	G	T	14
chrIV	A	Polymorphism	T	3934	3934	1	T -> A	71	SNP (transversion)	0.282	3.2e-12	15	0.07	T	A	20
chrIV	A	Polymorphism	T	3937	3937	1	T -> A	46	SNP (transversion)	0.304	1.8e-09	14	0.565	T	A	14
chrIV	A	Polymorphism	C	3939	3939	1	C -> A	35	SNP (transversion)	0.629	1.4e-22	15	0.229	C	A	22
chrIV	A	Polymorphism	G	3944	3944	1	G -> A	13	SNP (transition)	0.923	8e-19	17	0.077	G	A	12
chrIV	A	Polymorphism	G	3945	3945	1	G -> A	10	SNP (transition)	0.7	7.1e-10	17		G	A	7
chrIV	A	Polymorphism	T	3953	3953	1	T -> A	4	SNP (transversion)	0.75	1.3e-07	26	0.25	T	A	3
chrIV	G	Polymorphism	A	3955	3955	1	A -> G	4	SNP (transition)	1	2.5e-10	25		A	G	4
chrIV	T	Polymorphism	C	5233	5233	1	C -> T	6	SNP (transition)	0.333	6e-07	38	0.667	C	T	2
chrIV	CTGTC	Polymorphism	TCCAT	5234	5238	5	TCCAT -> CTGTC	4	Substitution	1	1e-08	21		TCCAT	CTGTC	4
chrIV	CT	Polymorphism	TA	5240	5241	2	TA -> CT	4	Substitution	1	1e-08	21		TA	CT	4
chrIV	TACACAT	Polymorphism	CTTTTTA	5244	5250	7	CTTTTTA -> TACACAT	4	Substitution	1	1e-08	20		CTTTTTA	TACACAT	4
chrIV	C	Polymorphism	T	5255	5255	1	T -> C	4	SNP (transition)	1	1e-08	21		T	C	4
chrIV	CGA	Polymorphism	TTT	5256	5258	3	TTT -> CGA	4	Substitution	0.5	1.5e-07	38		TTT	CGA	2
chrIV	G	Polymorphism	T	5259	5259	1	T -> G	4	SNP (transversion)	1	1e-08	21		T	G	4
chrIV	C	Polymorphism	T	5261	5261	1	T -> C	4	SNP (transition)	1	1e-08	20		T	C	4
chrIV	ACGA	Polymorphism	CAAG	5263	5266	4	CAAG -> ACGA	4	Substitution	1	1e-08	21		CAAG	ACGA	4
chrIV	GACC	Polymorphism	CA	5267	5268	2	CA -> GACC	3 -> 4	Insertion	50.0% -> 66.7%	1.5e-07	38		CA	GACC	2
chrIV	CT	Polymorphism	AA	5269	5270	2	AA -> CT	3	Substitution	1	1.6e-08	26		AA	CT	3
chrIV	CA	Polymorphism	TT	5275	5276	2	TT -> CA	3	Substitution	0.667	1.2e-07	38		TT	CA	2
chrIV	T	Polymorphism	A	5279	5279	1	A -> T	3	SNP (transversion)	0.667	1.2e-07	38	0.333	A	T	2
chrIV	A	Polymorphism	T	5283	5283	1	T -> A	3	SNP (transversion)	0.667	1.2e-07	38		T	A	2
chrIV	TGC	Polymorphism	GTT	5284	5286	3	GTT -> TGC	2 -> 3	Substitution	1	4e-08	33		GTT	TGC	2 -> 3
chrIV	TCTTC	Polymorphism	GGAGG	5289	5293	5	GGAGG -> TCTTC	2	Substitution	1	2.5e-08	38		GGAGG	TCTTC	2
chrIV	GCT	Polymorphism	AAA	5295	5297	3	AAA -> GCT	2	Substitution	1	2.5e-08	38		AAA	GCT	2
chrIV	G	Polymorphism	A	5299	5299	1	A -> G	2	SNP (transition)	1	4e-08	37		A	G	2
chrIV	A	Polymorphism	G	5304	5304	1	G -> A	7	SNP (transition)	0.571	1.4e-11	31	0.286	G	A	4
chrIV	A	Polymorphism	T	5305	5305	1	T -> A	7	SNP (transversion)	0.714	6.6e-10	21	0.143	T	A	5
chrIV	A	Polymorphism	G	5307	5307	1	G -> A	10	SNP (transition)	0.6	5.2e-14	26	0.2	G	A	6
chrIV		Polymorphism	GAGCAGTCAGG	5310	5320	11	-GAGCAGTCAGG	11	Deletion	1	2e-08	7		GAGCAGTCAGG		11
chrIV	T	Polymorphism	G	5328	5328	1	G -> T	38	SNP (transversion)	0.289	1.7e-08	15	0.395	G	T	11
chrIV	G	Polymorphism	T	5329	5329	1	T -> G	43	SNP (transversion)	0.349	1.2e-19	20	0.581	T	G	15
chrIV	T	Polymorphism	G	5476	5476	1	G -> T	102	SNP (transversion)	0.294	5.6e-68	32	0.294	G	T	30
chrIV	A	Polymorphism	G	5476	5476	1	G -> A	102	SNP (transition)	0.255	7.6e-60	32	0.294	G	A	26
chrIV	C	Polymorphism	G	5483	5483	1	G -> C	28	SNP (transversion)	0.321	1.4e-23	33	0.321	G	C	9
chrIV	T	Polymorphism	G	5488	5488	1	G -> T	12	SNP (transversion)	0.417	7.8e-12	28	0.583	G	T	5
chrIV	A	Polymorphism	T	5644	5644	1	T -> A	36	SNP (transversion)	0.972	5.8e-10	3		T	A	35
chrIV	C	Polymorphism	G	7736	7736	1	G -> C	16	SNP (transversion)	0.438	5.9e-08	17	0.125	G	C	7
chrIV	T	Polymorphism	C	7738	7738	1	C -> T	33	SNP (transition)	0.667	9.3e-28	16	0.061	C	T	22
chrIV	A	Polymorphism	G	7898	7898	1	G -> A	66	SNP (transition)	0.258	2.4e-36	31	0.561	G	A	17
chrIV	C	Polymorphism	T	7901	7901	1	T -> C	50	SNP (transition)	0.28	3.6e-32	32	0.68	T	C	14
chrIV	A	Polymorphism	G	13937	13937	1	G -> A	51	SNP (transition)	0.549	2.5e-23	14	0.451	G	A	28
chrIV	T	Polymorphism	C	15069	15069	1	C -> T	17	SNP (transition)	0.765	1.8e-19	18	0.235	C	T	13
chrIV	G	Polymorphism	C	17343	17343	1	C -> G	10	SNP (transversion)	0.3	2.4e-07	29	0.7	C	G	3
chrIV	T	Polymorphism	C	43856	43856	1	C -> T	12	SNP (transition)	0.417	7.5e-08	21	0.583	C	T	5
chrIV	T	Polymorphism	A	43874	43874	1	A -> T	10	SNP (transversion)	0.3	4.7e-07	29	0.7	A	T	3
chrIV	T	Polymorphism	C	51750	51750	1	C -> T	24	SNP (transition)	0.917	1.7e-66	32		C	T	22
chrIV	G	Polymorphism	T	57027	57027	1	T -> G	6	SNP (transversion)	0.5	7.9e-08	28	0.5	T	G	3
chrIV	T	Polymorphism	C	91091	91091	1	C -> T	25	SNP (transition)	0.96	6.3e-81	35		C	T	24
chrIV	C	Polymorphism	A	117087	117087	1	A -> C	16	SNP (transversion)	0.25	4.4e-07	25	0.75	A	C	4
chrIV	G	Polymorphism	T	137669	137669	1	T -> G	8	SNP (transversion)	0.375	8.8e-07	26	0.625	T	G	3
chrIV	AG	Polymorphism	TA	155760	155761	2	TA -> AG	12	Substitution	0.25	1.1e-07	34		TA	AG	3
chrIV	C	Polymorphism	A	163414	163414	1	A -> C	7	SNP (transversion)	0.429	7e-08	29	0.571	A	C	3
chrIV	A	Polymorphism	C	168376	168376	1	C -> A	8	SNP (transversion)	0.25	7e-07	38	0.75	C	A	2
chrIV	GT	Polymorphism	CA	168380	168381	2	CA -> GT	9	Substitution	0.333	1.7e-07	31		CA	GT	3
chrIV	A	Polymorphism	C	203927	203927	1	C -> A	26	SNP (transversion)	0.962	8.2e-82	34	0.038	C	A	25
chrIV	A	Polymorphism	G	210356	210356	1	G -> A	21	SNP (transition)	1	1e-63	31		G	A	21
chrIV	T	Polymorphism	A	212429	212429	1	A -> T	14	SNP (transversion)	0.357	6.1e-09	23	0.643	A	T	5
chrIV	T	Polymorphism	C	212433	212433	1	C -> T	14	SNP (transition)	0.429	6.3e-07	16	0.5	C	T	6
chrIV	T	Polymorphism	G	212458	212458	1	G -> T	12	SNP (transversion)	0.417	2.5e-12	29	0.583	G	T	5
chrIV	C	Polymorphism	A	226825	226825	1	A -> C	13	SNP (transversion)	0.385	3.9e-08	21	0.615	A	C	5
chrIV	G	Polymorphism	A	226827	226827	1	A -> G	10	SNP (transition)	0.3	4.7e-07	29	0.5	A	G	3
chrIV	T	Polymorphism	A	226833	226833	1	A -> T	9	SNP (transversion)	0.333	8.4e-08	30	0.444	A	T	3
chrIV	C	Polymorphism	T	226834	226834	1	T -> C	9	SNP (transition)	0.333	3.3e-07	29	0.444	T	C	3
chrIV	C	Polymorphism	A	226837	226837	1	A -> C	9	SNP (transversion)	0.333	1.1e-08	34	0.667	A	C	3
chrIV	C	Polymorphism	T	226840	226840	1	T -> C	9	SNP (transition)	0.444	2e-09	28	0.333	T	C	4
chrIV	C	Polymorphism	A	226843	226843	1	A -> C	9	SNP (transversion)	0.556	4e-12	28	0.333	A	C	5
chrIV	C	Polymorphism	T	226846	226846	1	T -> C	9	SNP (transition)	0.444	7.9e-10	28	0.333	T	C	4
chrIV	G	Polymorphism	T	226848	226848	1	T -> G	9	SNP (transversion)	0.556	4e-14	32	0.333	T	G	5
chrIV	G	Polymorphism	A	226853	226853	1	A -> G	9	SNP (transition)	0.333	2.7e-09	36	0.444	A	G	3
chrIV	A	Polymorphism	T	226858	226858	1	T -> A	12	SNP (transversion)	0.25	5.5e-08	32	0.75	T	A	3
chrIV	C	Polymorphism	T	242299	242299	1	T -> C	8	SNP (transition)	0.375	7e-09	34	0.625	T	C	3
chrIV	T	Polymorphism	C	255308	255308	1	C -> T	25	SNP (transition)	0.92	9.5e-79	35		C	T	23
chrIV	A	Polymorphism	T	306861	306861	1	T -> A	12	SNP (transversion)	0.25	5.5e-08	32	0.75	T	A	3
chrIV	T	Polymorphism	C	308079	308079	1	C -> T	54	SNP (transition)	0.981	1.4e-168	33		C	T	53
chrIV	T	Polymorphism	C	330618	330618	1	C -> T	40	SNP (transition)	0.95	1.2e-115	32	0.025	C	T	38
chrIV	TC	Polymorphism	AA	338286	338287	2	AA -> TC	10	Substitution	0.3	1.2e-07	32		AA	TC	3
chrIV	A	Polymorphism	T	338299	338299	1	T -> A	10	SNP (transversion)	0.3	3e-08	32	0.7	T	A	3
chrIV	TA	Polymorphism	-	344031	344030	0	(TA)13 -> (TA)14	15	Insertion (tandem repeat)	0.267	5.4e-10	31			TA	4
chrIV	T	Polymorphism	A	357611	357611	1	A -> T	15	SNP (transversion)	0.267	2.2e-10	32	0.733	A	T	4
chrIV	A	Polymorphism	T	361562	361562	1	T -> A	12	SNP (transversion)	0.25	1.1e-07	31	0.75	T	A	3
chrIV	G	Polymorphism	A	361569	361569	1	A -> G	12	SNP (transition)	0.25	2.2e-07	30	0.75	A	G	3
chrIV	T	Polymorphism	C	364398	364398	1	C -> T	14	SNP (transition)	0.929	1.8e-42	33		C	T	13
chrIV	CTGT	Polymorphism	TAAA	364852	364855	4	TAAA -> CTGT	6	Substitution	0.333	9.5e-07	37		TAAA	CTGT	2
chrIV	TCTT	Polymorphism	AGAA	364857	364860	4	AGAA -> TCTT	5	Substitution	0.4	6.3e-07	37		AGAA	TCTT	2
chrIV	T	Polymorphism	C	364862	364862	1	C -> T	5	SNP (transition)	0.4	4e-07	38	0.6	C	T	2
chrIV	A	Polymorphism	T	364895	364895	1	T -> A	6	SNP (transversion)	0.333	9.5e-07	36	0.667	T	A	2
chrIV	T	Polymorphism	C	382257	382257	1	C -> T	27	SNP (transition)	1	4e-87	32		C	T	27
chrIV	A	Polymorphism	T	383419	383419	1	T -> A	28	SNP (transversion)	1	1.6e-101	36		T	A	28
chrIV	T	Polymorphism	-	403521	403520	0	(T)9 -> (T)10	19	Insertion (tandem repeat)	0.947	1.2e-60	35			T	18
chrIV	A	Polymorphism	C	408184	408184	1	C -> A	5	SNP (transversion)	0.8	7.9e-11	27	0.2	C	A	4
chrIV	C	Polymorphism	A	413633	413633	1	A -> C	12	SNP (transversion)	0.25	6.9e-09	35	0.75	A	C	3
chrIV	CAC	Polymorphism	TTT	414919	414921	3	TTT -> CAC	12	Substitution	0.25	1.1e-07	35		TTT	CAC	3
chrIV	A	Polymorphism	G	414927	414927	1	G -> A	11	SNP (transition)	0.273	1.6e-07	31	0.727	G	A	3
chrIV	C	Polymorphism	A	414937	414937	1	A -> C	10	SNP (transversion)	0.4	8e-07	22	0.6	A	C	4
chrIV	A	Polymorphism	C	414939	414939	1	C -> A	10	SNP (transversion)	0.3	2.4e-07	29	0.7	C	A	3
chrIV	G	Polymorphism	T	419311	419311	1	T -> G	14	SNP (transversion)	0.286	1.6e-08	27	0.714	T	G	4
chrIV	T	Polymorphism	C	422512	422512	1	C -> T	33	SNP (transition)	1	6.3e-113	35		C	T	33
chrIV	T	Polymorphism	A	443994	443994	1	A -> T	10	SNP (transversion)	0.3	1.5e-08	33	0.7	A	T	3
chrIV	G	Polymorphism	A	450204	450204	1	A -> G	17	SNP (transition)	0.294	6.1e-13	33	0.647	A	G	5
chrIV	A	Polymorphism	C	450215	450215	1	C -> A	16	SNP (transversion)	0.313	1.4e-13	33	0.688	C	A	5
chrIV	T	Polymorphism	C	450486	450486	1	C -> T	29	SNP (transition)	0.931	6.4e-90	34		C	T	27
chrIV	G	Polymorphism	A	455043	455043	1	A -> G	12	SNP (transition)	0.25	8.7e-07	28	0.75	A	G	3
chrIV	T	Polymorphism	C	480693	480693	1	C -> T	16	SNP (transition)	1	1e-56	35		C	T	16
chrIV	T	Polymorphism	C	484400	484400	1	C -> T	23	SNP (transition)	1	5e-72	32		C	T	23
chrIV	A	Polymorphism	T	505257	505257	1	T -> A	11	SNP (transversion)	0.455	4.6e-14	33	0.545	T	A	5
chrIV	A	Polymorphism	T	505259	505259	1	T -> A	11	SNP (transversion)	0.455	1.4e-09	24	0.545	T	A	5
chrIV	T	Polymorphism	G	525214	525214	1	G -> T	7	SNP (transversion)	0.429	5.5e-07	26	0.571	G	T	3
chrIV	T	Polymorphism	C	566761	566761	1	C -> T	24	SNP (transition)	0.958	6e-73	33		C	T	23
chrIV	C	Polymorphism	A	573716	573716	1	A -> C	11	SNP (transversion)	0.273	1e-08	34	0.727	A	C	3
chrIV	A	Polymorphism	T	599445	599445	1	T -> A	12	SNP (transversion)	0.25	8.7e-07	29	0.75	T	A	3
chrIV	A	Polymorphism	G	607042	607042	1	G -> A	7	SNP (transition)	0.571	1.4e-07	22	0.429	G	A	4
chrIV	G	Polymorphism	A	607153	607153	1	A -> G	8	SNP (transition)	0.375	4.4e-07	27	0.625	A	G	3
chrIV	G	Polymorphism	A	607159	607159	1	A -> G	8	SNP (transition)	0.375	4.4e-07	27	0.625	A	G	3
chrIV	A	Polymorphism	G	607172	607172	1	G -> A	8	SNP (transition)	0.375	5.6e-08	31	0.625	G	A	3
chrIV	A	Polymorphism	C	612191	612191	1	C -> A	7	SNP (transversion)	0.714	6.5e-09	20	0.286	C	A	5
chrIV	T	Polymorphism	C	621160	621160	1	C -> T	25	SNP (transition)	0.96	6.3e-81	34		C	T	24
chrIV	A	Polymorphism	C	621876	621876	1	C -> A	4	SNP (transversion)	0.75	1.3e-07	25	0.25	C	A	3
chrIV	A	Polymorphism	G	621879	621879	1	G -> A	4	SNP (transition)	1	1.6e-13	32		G	A	4
chrIV	A	Polymorphism	G	629248	629248	1	G -> A	18	SNP (transition)	1	6.3e-62	34		G	A	18
chrIV	T	Polymorphism	C	631642	631642	1	C -> T	32	SNP (transition)	1	2.5e-106	33		C	T	32
chrIV	T	Polymorphism	C	632580	632580	1	C -> T	25	SNP (transition)	1	3.2e-78	31		C	T	25
chrIV	T	Polymorphism	C	642860	642860	1	C -> T	20	SNP (transition)	1	1e-68	35		C	T	20
chrIV	G	Polymorphism	C	654467	654467	1	C -> G	5	SNP (transversion)	0.4	4e-07	37	0.6	C	G	2
chrIV	C	Polymorphism	T	668492	668492	1	T -> C	14	SNP (transition)	0.286	6.2e-09	29	0.643	T	C	4
chrIV	C	Polymorphism	T	668500	668500	1	T -> C	14	SNP (transition)	0.286	6.2e-09	28	0.5	T	C	4
chrIV	T	Polymorphism	A	668501	668501	1	A -> T	14	SNP (transversion)	0.286	2.4e-07	25	0.714	A	T	4
chrIV	TT	Polymorphism	AA	678049	678050	2	AA -> TT	6	Substitution	0.667	6e-10	25		AA	TT	4
chrIV	AA	Polymorphism		678051	678050	0	+AA	6	Insertion	0.333	9.5e-07	36			AA	2
chrIV	TT	Polymorphism	--	688077	688076	0	(TT)7 -> (TT)8	11	Insertion (tandem repeat)	1	7.9e-24	24			TT	11
chrIV	T	Polymorphism	C	706105	706105	1	C -> T	31	SNP (transition)	0.968	3.1e-98	33		C	T	30
chrIV	A	Polymorphism	G	724200	724200	1	G -> A	18	SNP (transition)	0.278	8.5e-12	30	0.667	G	A	5
chrIV	G	Polymorphism	C	724204	724204	1	C -> G	18	SNP (transversion)	0.333	2.8e-10	23	0.667	C	G	6
chrIV	C	Polymorphism	A	732749	732749	1	A -> C	8	SNP (transversion)	0.375	2.2e-07	28	0.625	A	C	3
chrIV	T	Polymorphism	C	734652	734652	1	C -> T	16	SNP (transition)	0.938	5.1e-49	34		C	T	15
chrIV	T	Polymorphism	C	735769	735769	1	C -> T	22	SNP (transition)	0.955	1.4e-66	33		C	T	21
chrIV	T	Polymorphism	C	750224	750224	1	C -> T	15	SNP (transition)	1	3.2e-53	35		C	T	15
chrIV	T	Polymorphism	A	755107	755107	1	A -> T	13	SNP (transversion)	0.308	7e-08	25	0.692	A	T	4
chrIV	C	Polymorphism	G	757631	757631	1	G -> C	35	SNP (transversion)	0.971	8.5e-47	15		G	C	34
chrIV	C	Polymorphism	T	758310	758310	1	T -> C	35	SNP (transition)	0.971	3.4e-50	15		T	C	34
chrIV	G	Polymorphism	A	803074	803074	1	A -> G	29	SNP (transition)	0.276	1e-15	28	0.655	A	G	8
chrIV	A	Polymorphism	G	804860	804860	1	G -> A	51	SNP (transition)	0.255	5.9e-32	33	0.745	G	A	13
chrIV	T	Polymorphism	A	804958	804958	1	A -> T	50	SNP (transversion)	0.26	3.8e-19	24	0.66	A	T	13
chrIV	A	Polymorphism	-	817542	817541	0	(A)10 -> (A)11	21	Insertion (tandem repeat)	0.857	3.3e-55	33			A	18
chrIV	T	Polymorphism	C	822253	822253	1	C -> T	12	SNP (transition)	0.917	2.4e-40	37		C	T	11
chrIV	T	Polymorphism	C	824100	824100	1	C -> T	26	SNP (transition)	1	1e-78	31		C	T	26
chrIV	T	Polymorphism	C	840843	840843	1	C -> T	29	SNP (transition)	1	4e-105	36		C	T	29
chrIV	T	Polymorphism	C	842391	842391	1	C -> T	17	SNP (transition)	1	7.9e-57	33		C	T	17
chrIV	T	Polymorphism	C	864552	864552	1	C -> T	28	SNP (transition)	0.929	6e-84	33		C	T	26
chrIV	C	Polymorphism	A	864876	864876	1	A -> C	11	SNP (transversion)	0.364	1.3e-08	26	0.545	A	C	4
chrIV	G	Polymorphism	A	864878	864878	1	A -> G	9	SNP (transition)	0.444	2e-09	28	0.556	A	G	4
chrIV	C	Polymorphism	A	864880	864880	1	A -> C	7	SNP (transversion)	0.714	6.6e-10	21	0.286	A	C	5
chrIV	C	Polymorphism	A	864882	864882	1	A -> C	7	SNP (transversion)	0.571	2.2e-12	34	0.429	A	C	4
chrIV	TA	Polymorphism	AT	864884	864885	2	AT -> TA	7	Substitution	0.429	1.4e-07	32		AT	TA	3
chrIV	A	Polymorphism	T	864887	864887	1	T -> A	7	SNP (transversion)	0.429	5.5e-07	26	0.571	T	A	3
chrIV	C	Polymorphism	A	864888	864888	1	A -> C	8	SNP (transversion)	0.5	2.8e-09	27	0.5	A	C	4
chrIV	AC	Polymorphism	TG	864889	864890	2	TG -> AC	7 -> 8	Substitution	37.5% -> 42.9%	2.2e-09	35		TG	AC	3
chrIV	A	Polymorphism	T	864891	864891	1	T -> A	7	SNP (transversion)	0.571	1.4e-11	31	0.429	T	A	4
chrIV	C	Polymorphism	A	864893	864893	1	A -> C	7	SNP (transversion)	0.429	7e-08	29	0.571	A	C	3
chrIV	GACGC	Polymorphism	ATTAT	864895	864899	5	ATTAT -> GACGC	6	Substitution	0.5	6.3e-07	30		ATTAT	GACGC	3
chrIV	CCG	Polymorphism	TTA	864902	864904	3	TTA -> CCG	6	Substitution	0.5	7.9e-08	29		TTA	CCG	3
chrIV	C	Polymorphism	T	864906	864906	1	T -> C	6	SNP (transition)	0.5	1e-08	31	0.5	T	C	3
chrIV	G	Polymorphism	A	880697	880697	1	A -> G	33	SNP (transition)	0.515	1.4e-37	28	0.485	A	G	17
chrIV	T	Polymorphism	C	890250	890250	1	C -> T	24	SNP (transition)	0.917	4.4e-62	30		C	T	22
chrIV	T	Polymorphism	A	892732	892732	1	A -> T	3	SNP (transversion)	0.667	1.2e-07	37	0.333	A	T	2
chrIV	A	Polymorphism	T	894983	894983	1	T -> A	10	SNP (transversion)	0.3	2.4e-07	30	0.7	T	A	3
chrIV	T	Polymorphism	C	905838	905838	1	C -> T	21	SNP (transition)	0.952	2.1e-65	34	0.048	C	T	20
chrIV	T	Polymorphism	C	908647	908647	1	C -> T	13	SNP (transition)	1	7.9e-49	37		C	T	13
chrIV	T	Polymorphism	G	909756	909756	1	G -> T	21	SNP (transversion)	0.333	1.8e-12	24	0.667	G	T	7
chrIV	G	Polymorphism	T	915636	915636	1	T -> G	5	SNP (transversion)	0.6	5e-09	31	0.4	T	G	3
chrIV	T	Polymorphism	A	915637	915637	1	A -> T	5	SNP (transversion)	0.4	2.5e-07	38	0.6	A	T	2
chrIV	T	Polymorphism	G	915639	915639	1	G -> T	5	SNP (transversion)	0.4	6.3e-07	36	0.6	G	T	2
chrIV	A	Polymorphism	G	915645	915645	1	G -> A	6	SNP (transition)	0.5	3.2e-10	36	0.333	G	A	3
chrIV	C	Polymorphism	T	915646	915646	1	T -> C	6	SNP (transition)	0.5	5e-09	32	0.333	T	C	3
chrIV	G	Polymorphism		915648	915647	0	+G	6	Insertion	0.5	1.6e-07	27			G	3
chrIV	G	Polymorphism	T	921888	921888	1	T -> G	3	SNP (transversion)	0.667	4.8e-07	35	0.333	T	G	2
chrIV	G	Polymorphism	T	946689	946689	1	T -> G	12	SNP (transversion)	0.333	1.2e-07	25	0.667	T	G	4
chrIV	A	Polymorphism	G	946696	946696	1	G -> A	13	SNP (transition)	0.308	1.1e-10	32	0.692	G	A	4
chrIV	A	Polymorphism	G	946698	946698	1	G -> A	16	SNP (transition)	0.25	1.8e-07	25	0.75	G	A	4
chrIV	A	Polymorphism	G	948379	948379	1	G -> A	17	SNP (transition)	1	7.9e-57	34		G	A	17
chrIV	T	Polymorphism	C	956552	956552	1	C -> T	58	SNP (transition)	1	1e-203	36		C	T	58
chrIV	A	Polymorphism	T	966520	966520	1	T -> A	16	SNP (transversion)	0.25	1.1e-08	29	0.688	T	A	4
chrIV	T	Polymorphism	G	982185	982185	1	G -> T	34	SNP (transversion)	0.294	1.1e-12	21	0.706	G	T	10
chrIV	C	Polymorphism	A	986340	986340	1	A -> C	43	SNP (transversion)	0.279	1.4e-20	25	0.605	A	C	12
chrIV	A	Polymorphism	G	986406	986406	1	G -> A	44	SNP (transition)	0.25	3.8e-27	33	0.705	G	A	11
chrIV	T	Polymorphism	A	986487	986487	1	A -> T	41	SNP (transversion)	0.268	9.9e-30	35	0.732	A	T	11
chrIV	C	Polymorphism	T	987750	987750	1	T -> C	36	SNP (transition)	0.25	2.1e-14	24	0.75	T	C	9
chrIV	T	Polymorphism	C	987753	987753	1	C -> T	36	SNP (transition)	0.333	4.3e-18	22	0.667	C	T	12
chrIV	T	Polymorphism	C	1000592	1000592	1	C -> T	15	SNP (transition)	1	1e-51	34		C	T	15
chrIV	A	Polymorphism	G	1016880	1016880	1	G -> A	13	SNP (transition)	0.308	4.5e-11	33	0.692	G	A	4
chrIV	T	Polymorphism	C	1020532	1020532	1	C -> T	14	SNP (transition)	1	1e-42	30		C	T	14
chrIV	A	Polymorphism	G	1021281	1021281	1	G -> A	24	SNP (transition)	0.958	7.6e-80	35	0.042	G	A	23
chrIV	G	Polymorphism	A	1031749	1031749	1	A -> G	15	SNP (transition)	0.267	8.2e-07	24	0.733	A	G	4
chrIV	G	Polymorphism	C	1031759	1031759	1	C -> G	15	SNP (transversion)	0.267	3.4e-09	30	0.733	C	G	4
chrIV	T	Polymorphism	C	1036845	1036845	1	C -> T	14	SNP (transition)	1	1e-49	35		C	T	14
chrIV	C	Polymorphism	A	1046576	1046576	1	A -> C	16	SNP (transversion)	0.25	4.4e-07	24	0.75	A	C	4
chrIV	C	Polymorphism	G	1047299	1047299	1	G -> C	28	SNP (transversion)	0.964	2.2e-88	33	0.036	G	C	27
chrIV	T	Polymorphism	C	1052152	1052152	1	C -> T	23	SNP (transition)	1	6.3e-79	35		C	T	23
chrIV	G	Polymorphism	C	1068598	1068598	1	C -> G	4	SNP (transversion)	0.5	2.4e-07	38	0.5	C	G	2
chrIV	A	Polymorphism	T	1077935	1077935	1	T -> A	11	SNP (transversion)	0.364	3.2e-08	25	0.636	T	A	4
chrIV	T	Polymorphism	A	1077940	1077940	1	A -> T	11	SNP (transversion)	0.364	2.1e-09	29	0.636	A	T	4
chrIV	T	Polymorphism	A	1077942	1077942	1	A -> T	11	SNP (transversion)	0.364	5.2e-09	27	0.636	A	T	4
chrIV	G	Polymorphism	C	1077947	1077947	1	C -> G	12	SNP (transversion)	0.25	1.1e-07	31	0.75	C	G	3
chrIV	G	Polymorphism	T	1077953	1077953	1	T -> G	11	SNP (transversion)	0.364	3.3e-12	36	0.636	T	G	4
chrIV	T	Polymorphism	C	1079037	1079037	1	C -> T	7	SNP (transition)	0.571	1.4e-07	22	0.429	C	T	4
chrIV	T	Polymorphism	C	1091030	1091030	1	C -> T	21	SNP (transition)	0.952	2.1e-71	37	0.048	C	T	20
chrIV	T	Polymorphism	C	1095494	1095494	1	C -> T	18	SNP (transition)	1	1e-54	31		C	T	18
chrIV	T	Polymorphism	A	1105875	1105875	1	A -> T	12	SNP (transversion)	0.333	3e-07	24	0.667	A	T	4
chrIV	T	Polymorphism	C	1107104	1107104	1	C -> T	25	SNP (transition)	0.96	9.9e-74	31		C	T	24
chrIV	T	Polymorphism	C	1108505	1108505	1	C -> T	16	SNP (transition)	1	6.3e-52	32		C	T	16
chrIV	T	Polymorphism		1109894	1109893	0	+T	6	Insertion	0.333	9.5e-07	36			T	2
chrIV	A	Polymorphism	G	1112932	1112932	1	G -> A	25	SNP (transition)	1	3.2e-88	35		G	A	25
chrIV	G	Polymorphism	A	1120335	1120335	1	A -> G	13	SNP (transition)	0.923	1.3e-41	36	0.077	A	G	12
chrIV	T	Polymorphism	C	1122170	1122170	1	C -> T	26	SNP (transition)	0.923	5.1e-75	32	0.038	C	T	24
chrIV	T	Polymorphism	C	1135669	1135669	1	C -> T	10	SNP (transition)	0.4	8.3e-09	26	0.6	C	T	4
chrIV	A	Polymorphism	G	1145593	1145593	1	G -> A	35	SNP (transition)	0.971	3.5e-118	36	0.029	G	A	34
chrIV	G	Polymorphism	-	1150913	1150912	0	(G)2 -> (G)3	16	Insertion (tandem repeat)	0.938	5.1e-52	36			G	15
chrIV	T	Polymorphism	C	1153375	1153375	1	C -> T	23	SNP (transition)	0.957	3.6e-74	35		C	T	22
chrIV	T	Polymorphism	C	1168454	1168454	1	C -> T	29	SNP (transition)	0.966	4.6e-86	31		C	T	28
chrIV	G	Polymorphism	C	1168638	1168638	1	C -> G	15	SNP (transversion)	0.267	2.2e-10	33	0.667	C	G	4
chrIV	G	Polymorphism	T	1168642	1168642	1	T -> G	14	SNP (transversion)	0.286	1.6e-08	27	0.643	T	G	4
chrIV	A	Polymorphism	C	1168649	1168649	1	C -> A	14	SNP (transversion)	0.286	9.9e-10	31	0.714	C	A	4
chrIV	A	Polymorphism	G	1175539	1175539	1	G -> A	31	SNP (transition)	0.258	1.7e-11	22	0.677	G	A	8
chrIV	A	Polymorphism	G	1175694	1175694	1	G -> A	34	SNP (transition)	1	4e-106	31		G	A	34
chrIV	T	Polymorphism	C	1178906	1178906	1	C -> T	28	SNP (transition)	1	1e-84	30		C	T	28
chrIV	T	Polymorphism	C	1198095	1198095	1	C -> T	29	SNP (transition)	0.966	1.8e-94	35		C	T	28
chrIV	T	Polymorphism	C	1198343	1198343	1	C -> T	29	SNP (transition)	0.966	4.6e-100	37	0.034	C	T	28
chrIV	A	Polymorphism	-	1202190	1202189	0	(A)12 -> (A)13	5	Insertion (tandem repeat)	0.4	2.5e-07	38			A	2
chrIV	T	Polymorphism	G	1203122	1203122	1	G -> T	9	SNP (transversion)	0.333	6.6e-07	27	0.667	G	T	3
chrIV	T	Polymorphism	C	1205843	1205843	1	C -> T	13	SNP (transition)	1	1.3e-43	34		C	T	13
chrIV	A	Polymorphism	G	1206705	1206705	1	G -> A	12	SNP (transition)	1	1.6e-41	35		G	A	12
chrIV	AT	Polymorphism	TG	1206707	1206708	2	TG -> AT	12	Substitution	1	2.5e-40	34		TG	AT	12
chrIV	T	Polymorphism	A	1206710	1206710	1	A -> T	12	SNP (transversion)	1	2.5e-40	33		A	T	12
chrIV	GTAT	Polymorphism	TAGA	1206712	1206715	4	TAGA -> GTAT	8 -> 9	Substitution	87.5% -> 88.9%	1e-18	30		TAGA	GTAT	7 -> 8
chrIV	T	Polymorphism	A	1206717	1206717	1	A -> T	8	SNP (transversion)	0.75	2.8e-20	36	0.125	A	T	6
chrIV	A	Polymorphism	T	1206718	1206718	1	T -> A	7	SNP (transversion)	1	1.3e-19	28		T	A	7
chrIV	T	Polymorphism	C	1206719	1206719	1	C -> T	7	SNP (transition)	0.714	6.6e-17	36		C	T	5
chrIV	CA	Polymorphism	AC	1206721	1206722	2	AC -> CA	6 -> 7	Substitution	1	1e-18	29		AC	CA	6 -> 7
chrIV	C	Polymorphism	A	1206727	1206727	1	A -> C	4	SNP (transversion)	0.5	6e-07	36	0.5	A	C	2
chrIV	C	Polymorphism	A	1209374	1209374	1	A -> C	12	SNP (transversion)	0.333	1.2e-07	24		A	C	4
chrIV	T	Polymorphism	A	1209375	1209375	1	A -> T	12	SNP (transversion)	0.833	5.7e-10	12	0.083	A	T	10
chrIV	G	Polymorphism	C	1209376	1209376	1	C -> G	12	SNP (transversion)	0.417	2.3e-07	19	0.25	C	G	5
chrIV	C	Polymorphism	A	1209378	1209378	1	A -> C	12	SNP (transversion)	0.667	4.4e-10	16	0.167	A	C	8
chrIV	C	Polymorphism		1209380	1209379	0	+C	12	Insertion	0.417	7.5e-08	20			C	5
chrIV	A	Polymorphism	G	1209384	1209384	1	G -> A	15	SNP (transition)	0.467	3.4e-08	17	0.267	G	A	7
chrIV	C	Polymorphism	G	1209385	1209385	1	G -> C	16	SNP (transversion)	0.5	1e-08	15	0.25	G	C	8
chrIV	C	Polymorphism	T	1209387	1209387	1	T -> C	15	SNP (transition)	0.4	1.8e-08	19	0.467	T	C	6
chrIV	C	Polymorphism	A	1209399	1209399	1	A -> C	15	SNP (transversion)	0.4	7e-08	18	0.533	A	C	6
chrIV	A	Polymorphism	G	1212298	1212298	1	G -> A	48	SNP (transition)	0.5	3e-47	25	0.479	G	A	24
chrIV	A	Polymorphism	C	1212557	1212557	1	C -> A	95	SNP (transversion)	0.274	1.8e-17	16	0.495	C	A	26
chrIV	C	Polymorphism	T	1212558	1212558	1	T -> C	85	SNP (transition)	0.259	2.3e-31	23	0.412	T	C	22
chrIV	A	Polymorphism	T	1212558	1212558	1	T -> A	85	SNP (transversion)	0.259	1.5e-18	18	0.412	T	A	22
chrIV	T	Polymorphism	A	1212560	1212560	1	A -> T	68	SNP (transversion)	0.426	9.4e-40	21	0.309	A	T	29
chrIV	C	Polymorphism	T	1212561	1212561	1	T -> C	63	SNP (transition)	0.476	7e-49	22	0.206	T	C	30
chrIV	T	Polymorphism	A	1212562	1212562	1	A -> T	57	SNP (transversion)	0.421	1.3e-30	19	0.211	A	T	24
chrIV	C	Polymorphism	A	1212562	1212562	1	A -> C	57	SNP (transversion)	0.263	1.7e-20	22	0.211	A	C	15
chrIV	C	Polymorphism	T	1212563	1212563	1	T -> C	49	SNP (transition)	0.327	3.2e-17	18	0.327	T	C	16
chrIV	G	Polymorphism	T	1212564	1212564	1	T -> G	44	SNP (transversion)	0.25	5.7e-13	21	0.227	T	G	11
chrIV	C	Polymorphism	T	1212564	1212564	1	T -> C	44	SNP (transition)	0.295	1.3e-13	18	0.227	T	C	13
chrIV	C	Polymorphism	A	1212565	1212565	1	A -> C	38	SNP (transversion)	0.263	2.5e-08	16	0.316	A	C	10
chrIV	C	Polymorphism	T	1212566	1212566	1	T -> C	35	SNP (transition)	0.486	3.8e-25	21	0.286	T	C	17
chrIV	T	Polymorphism	A	1212567	1212567	1	A -> T	31	SNP (transversion)	0.29	1.2e-10	20	0.29	A	T	9
chrIV	C	Polymorphism	A	1212567	1212567	1	A -> C	31	SNP (transversion)	0.29	1.7e-11	20	0.29	A	C	9
chrIV	T	Polymorphism	G	1212568	1212568	1	G -> T	28	SNP (transversion)	0.464	8.6e-22	22	0.107	G	T	13
chrIV	A	Polymorphism	C	1212569	1212569	1	C -> A	24	SNP (transversion)	0.542	1.5e-25	24	0.208	C	A	13
chrIV	G	Polymorphism	C	1212570	1212570	1	C -> G	23	SNP (transversion)	0.261	6.3e-15	32	0.261	C	G	6
chrIV	A	Polymorphism	T	1212572	1212572	1	T -> A	19	SNP (transversion)	0.474	2.2e-17	25	0.211	T	A	9
chrIV	C	Polymorphism	T	1212573	1212573	1	T -> C	18	SNP (transition)	0.444	4e-12	20	0.167	T	C	8
chrIV	C	Polymorphism	T	1212575	1212575	1	T -> C	18	SNP (transition)	0.5	1.5e-18	25	0.222	T	C	9
chrIV	T	Polymorphism	C	1212576	1212576	1	C -> T	17	SNP (transition)	0.294	5.9e-09	25	0.353	C	T	5
chrIV	A	Polymorphism	C	1212576	1212576	1	C -> A	17	SNP (transversion)	0.294	6.1e-13	33	0.353	C	A	5
chrIV	T	Polymorphism	A	1212577	1212577	1	A -> T	16	SNP (transversion)	0.313	4e-07	20	0.188	A	T	5
chrIV	C	Polymorphism	A	1212577	1212577	1	A -> C	16	SNP (transversion)	0.5	5.1e-19	29	0.188	A	C	8
chrIV	C	Polymorphism	A	1212578	1212578	1	A -> C	14	SNP (transversion)	0.286	2.4e-07	24	0.429	A	C	4
chrIV	G	Polymorphism	C	1212579	1212579	1	C -> G	13	SNP (transversion)	0.385	4.1e-14	33	0.077	C	G	5
chrIV	G	Polymorphism	A	1212581	1212581	1	A -> G	10	SNP (transition)	0.5	2.5e-14	33		A	G	5
chrIV	T	Polymorphism	G	1212583	1212583	1	G -> T	10	SNP (transversion)	0.6	2.1e-19	35		G	T	6
chrIV	T	Polymorphism	A	1212585	1212585	1	A -> T	9	SNP (transversion)	0.556	1.3e-14	32	0.222	A	T	5
chrIV	TTGCG	Polymorphism	CCCAA	1212588	1212592	5	CCCAA -> TTGCG	8 -> 10	Substitution	60.0% -> 75.0%	4.5e-18	30		CCCAA	TTGCG	6
chrIV	TTC	Polymorphism	AAT	1212594	1212596	3	AAT -> TTC	7	Substitution	0.714	6.6e-15	32		AAT	TTC	5
chrIV	GAGCG	Polymorphism	ATCTC	1212598	1212602	5	ATCTC -> GAGCG	6	Substitution	1	4e-18	31		ATCTC	GAGCG	6
chrIV	TGC	Polymorphism	ACA	1212604	1212606	3	ACA -> TGC	6	Substitution	0.833	1.6e-17	33		ACA	TGC	5
chrIV	CG	Polymorphism	AC	1212610	1212611	2	AC -> CG	6	Substitution	0.833	6e-16	31		AC	CG	5
chrIV	G	Polymorphism	T	1212613	1212613	1	T -> G	6	SNP (transversion)	1	6.3e-20	33		T	G	6
chrIV		Polymorphism	T	1212616	1212616	1	(T)3 -> (T)2	6	Deletion (tandem repeat)	1	6.3e-11	18		T		6
chrIV	G	Polymorphism	C	1212618	1212618	1	C -> G	6	SNP (transversion)	1	1.6e-20	34		C	G	6
chrIV	TG	Polymorphism	CA	1212620	1212621	2	CA -> TG	7	Substitution	0.857	7e-18	31		CA	TG	6
chrIV	T	Polymorphism	C	1240393	1240393	1	C -> T	25	SNP (transition)	0.96	6.3e-81	35	0.04	C	T	24
chrIV	A	Polymorphism	G	1242708	1242708	1	G -> A	17	SNP (transition)	0.882	4.3e-48	33		G	A	15
chrIV	C	Polymorphism	T	1253397	1253397	1	T -> C	45	SNP (transition)	1	3.2e-140	31		T	C	45
chrIV	T	Polymorphism	C	1253577	1253577	1	C -> T	21	SNP (transition)	1	5e-70	34		C	T	21
chrIV	T	Polymorphism	C	1265671	1265671	1	C -> T	26	SNP (transition)	0.962	8.2e-87	36		C	T	25
chrIV	T	Polymorphism	G	1265985	1265985	1	G -> T	18	SNP (transversion)	0.944	1.4e-55	34	0.056	G	T	17
chrIV	C	Polymorphism	T	1268064	1268064	1	T -> C	15	SNP (transition)	0.267	1.4e-09	30	0.733	T	C	4
chrIV	A	Polymorphism	G	1268084	1268084	1	G -> A	10	SNP (transition)	0.3	7.6e-09	35	0.7	G	A	3
chrIV	T	Polymorphism	C	1274091	1274091	1	C -> T	19	SNP (transition)	0.842	2.4e-47	32		C	T	16
chrIV	T	Polymorphism	C	1278466	1278466	1	C -> T	42	SNP (transition)	1	1.6e-143	35		C	T	42
chrIV	A	Polymorphism	G	1280001	1280001	1	G -> A	26	SNP (transition)	1	2.5e-94	37		G	A	26
chrIV	T	Polymorphism	C	1296235	1296235	1	C -> T	28	SNP (transition)	0.929	1.5e-86	35		C	T	26
chrIV	T	Polymorphism	C	1297507	1297507	1	C -> T	39	SNP (transition)	0.974	3.9e-113	31	0.026	C	T	38
chrIV		Polymorphism	G	1305682	1305682	1	-G	10	Deletion	1	1e-15	16		G		10
chrIV	C	Polymorphism	T	1307967	1307967	1	T -> C	19	SNP (transition)	0.947	7.2e-23	14	0.053	T	C	18
chrIV	C	Polymorphism	T	1308011	1308011	1	T -> C	14	SNP (transition)	0.929	4.8e-10	9	0.071	T	C	13
chrIV	T	Polymorphism	C	1322926	1322926	1	C -> T	12	SNP (transition)	0.25	3.5e-09	36	0.75	C	T	3
chrIV	T	Polymorphism	A	1322928	1322928	1	A -> T	12	SNP (transversion)	0.25	3.5e-09	37	0.667	A	T	3
chrIV	G	Polymorphism	T	1322996	1322996	1	T -> G	16	SNP (transversion)	0.25	4.4e-07	24	0.75	T	G	4
chrIV	T	Polymorphism	C	1330483	1330483	1	C -> T	23	SNP (transition)	0.957	3.6e-74	34		C	T	22
chrIV	T	Polymorphism	A	1337334	1337334	1	A -> T	8	SNP (transversion)	0.375	1.4e-08	32	0.625	A	T	3
chrIV	C	Polymorphism	A	1337335	1337335	1	A -> C	8	SNP (transversion)	0.375	1.4e-08	33	0.625	A	C	3
chrIV	C	Polymorphism	A	1337343	1337343	1	A -> C	11	SNP (transversion)	0.273	4.1e-08	32	0.636	A	C	3
chrIV	C	Polymorphism	T	1339433	1339433	1	T -> C	5	SNP (transition)	0.4	1e-06	36	0.6	T	C	2
chrIV	A	Polymorphism	T	1339495	1339495	1	T -> A	6	SNP (transversion)	0.5	1e-08	32	0.5	T	A	3
chrIV		Polymorphism	C	1341652	1341652	1	(C)11 -> (C)10	23	Deletion (tandem repeat)	0.957	5.5e-28	14		C		22
chrIV	A	Polymorphism	G	1342500	1342500	1	G -> A	24	SNP (transition)	0.958	7.6e-80	35		G	A	23
chrIV	TT	Polymorphism	GG	1357510	1357511	2	GG -> TT	4	Substitution	0.75	2.5e-07	25		GG	TT	3
chrIV	A	Polymorphism	G	1357566	1357566	1	G -> A	5	SNP (transition)	0.4	6.3e-07	36	0.6	G	A	2
chrIV	T	Polymorphism	C	1366768	1366768	1	C -> T	14	SNP (transition)	0.929	5.6e-36	29	0.071	C	T	13
chrIV	A	Polymorphism	G	1369395	1369395	1	G -> A	15	SNP (transition)	0.867	2.1e-36	30		G	A	13
chrIV	T	Polymorphism	C	1402305	1402305	1	C -> T	25	SNP (transition)	0.96	4e-76	33		C	T	24
chrIV	G	Polymorphism	T	1428295	1428295	1	T -> G	23	SNP (transversion)	0.261	6.2e-12	28	0.696	T	G	6
chrIV	T	Polymorphism	A	1433710	1433710	1	A -> T	30	SNP (transversion)	1	1e-93	32		A	T	30
chrIV	T	Polymorphism	C	1435355	1435355	1	C -> T	19	SNP (transition)	0.947	3e-64	36		C	T	18
chrIV	T	Polymorphism	C	1450317	1450317	1	C -> T	19	SNP (transition)	1	1e-57	31		C	T	19
chrIV	A	Polymorphism	G	1458908	1458908	1	G -> A	41	SNP (transition)	0.976	4.1e-131	34		G	A	40
chrIV	T	Polymorphism	C	1464761	1464761	1	C -> T	21	SNP (transition)	1	4e-72	35		C	T	21
chrIV	A	Polymorphism	C	1468504	1468504	1	C -> A	24	SNP (transversion)	0.25	4.4e-07	20	0.75	C	A	6
chrIV	A	Polymorphism	C	1468506	1468506	1	C -> A	24	SNP (transversion)	0.25	4.4e-07	20	0.708	C	A	6
chrIV	G	Polymorphism	T	1471482	1471482	1	T -> G	12	SNP (transversion)	0.25	1.1e-07	31	0.75	T	G	3
chrIV	T	Polymorphism	C	1476066	1476066	1	C -> T	41	SNP (transition)	1	5e-136	33		C	T	41
chrIV	T	Polymorphism	C	1478311	1478311	1	C -> T	8	SNP (transition)	1	2.5e-26	32		C	T	8
chrIV		Polymorphism	A	1515045	1515045	1	(A)11 -> (A)10	35	Deletion (tandem repeat)	1	3.2e-46	14		A		35
chrIV	T	Polymorphism	A	1517677	1517677	1	A -> T	3	SNP (transversion)	0.667	3e-07	36	0.333	A	T	2
chrIV	A	Polymorphism	T	1517681	1517681	1	T -> A	3	SNP (transversion)	0.667	1.9e-07	36		T	A	2
chrIV	A	Polymorphism	T	1517690	1517690	1	T -> A	3	SNP (transversion)	1	2.5e-10	33		T	A	3
chrIV	T	Polymorphism		1518962	1518961	0	(T)13 -> (T)14	17	Insertion (tandem repeat)	0.882	1.4e-40	28			T	15
chrIV	G	Polymorphism	A	1524974	1524974	1	A -> G	54	SNP (transition)	0.944	1.6e-159	33	0.037	A	G	51
chrIV	G	Polymorphism	T	1525313	1525313	1	T -> G	14	SNP (transversion)	0.929	4.4e-45	36		T	G	13
chrIV	G	Polymorphism	C	1525335	1525335	1	C -> G	10	SNP (transversion)	1	1e-36	36		C	G	10
chrIV	A	Polymorphism	C	1525340	1525340	1	C -> A	10	SNP (transversion)	1	1e-35	36		C	A	10
chrIV	G	Polymorphism	C	1525345	1525345	1	C -> G	8	SNP (transversion)	1	1.6e-29	36		C	G	8
chrIV	G	Polymorphism	C	1525351	1525351	1	C -> G	7	SNP (transversion)	1	3.2e-25	36		C	G	7
chrIV	G	Polymorphism	C	1525357	1525357	1	C -> G	5	SNP (transversion)	1	3.2e-16	32		C	G	5
chrIV	G	Polymorphism	C	1525363	1525363	1	C -> G	3	SNP (transversion)	1	1.3e-10	33		C	G	3
chrIV	T	Polymorphism	G	1525387	1525387	1	G -> T	7	SNP (transversion)	0.714	6.6e-11	24	0.286	G	T	5
chrIV	T	Polymorphism	G	1525389	1525389	1	G -> T	8	SNP (transversion)	0.75	4.1e-07	13	0.25	G	T	6
chrIV	TTT	Polymorphism	G-TGGG	1525391	1525395	5	GTGGG -> TTT	10	Deletion	0.8	1e-08	14		GTGGG	TTT	8
chrIV	T	Polymorphism	G	1525397	1525397	1	G -> T	9	SNP (transversion)	0.889	5.5e-11	14	0.111	G	T	8
chrIV	CAA	Polymorphism	GGT	1525399	1525401	3	GGT -> CAA	9	Substitution	0.778	1.1e-09	16		GGT	CAA	7
chrIV	CA	Polymorphism	TG	1525403	1525404	2	TG -> CA	9	Substitution	0.889	1.4e-16	22		TG	CA	8
chrIV	AA	Polymorphism	GT	1525406	1525407	2	GT -> AA	9 -> 10	Substitution	88.9% -> 90.0%	1.4e-12	16		GT	AA	8 -> 9
chrIV	AC	Polymorphism	TG	1525409	1525410	2	TG -> AC	9	Substitution	1	7.9e-18	20		TG	AC	9
chrIV	CA	Polymorphism	TG	1525413	1525414	2	TG -> CA	10	Substitution	1	1e-17	18		TG	CA	10
chrIV	ACGAGA	Polymorphism	GGTGTG	1525416	1525421	6	GGTGTG -> ACGAGA	12 -> 13	Substitution	66.7% -> 69.2%	2.5e-11	16		GGTGTG	ACGAGA	8 -> 9
chrIV	T	Polymorphism	G	1525422	1525422	1	G -> T	13	SNP (transversion)	1	7.9e-23	18		G	T	13
chrIV	C	Polymorphism	G	1525425	1525425	1	G -> C	13	SNP (transversion)	1	4e-24	18		G	C	13
chrIV	TA	Polymorphism	GGT	1525427	1525429	3	GGT -> TA	13	Deletion	0.923	2e-12	16		GGT	TA	12
chrIV	C	Polymorphism	G	1525434	1525434	1	G -> C	16	SNP (transversion)	0.75	2.8e-20	19	0.125	G	C	12
chrIV	C	Polymorphism	G	1525436	1525436	1	G -> C	16	SNP (transversion)	0.875	2.9e-25	19	0.125	G	C	14
chrIV	G	Polymorphism	T	1525440	1525440	1	T -> G	16	SNP (transversion)	0.875	2.9e-25	19	0.125	T	G	14
chrIV	C	Polymorphism	G	1525442	1525442	1	G -> C	17	SNP (transversion)	0.824	6.2e-19	16	0.176	G	C	14
chrIV	CG	Polymorphism	GT	1525444	1525445	2	GT -> CG	19	Substitution	0.526	8.3e-15	19		GT	CG	10
chrIV	A	Polymorphism	T	1525447	1525447	1	T -> A	20	SNP (transversion)	0.35	1.6e-08	18	0.65	T	A	7
chrIV	A	Polymorphism	T	1525449	1525449	1	T -> A	20	SNP (transversion)	0.45	6.9e-11	18	0.55	T	A	9
chrIV	A	Polymorphism	T	1525455	1525455	1	T -> A	22	SNP (transversion)	0.364	4.6e-12	21	0.545	T	A	8
chrIV	A	Polymorphism	T	1525458	1525458	1	T -> A	22	SNP (transversion)	0.318	1.6e-07	18	0.409	T	A	7
chrIV	A	Polymorphism	G	1525461	1525461	1	G -> A	24	SNP (transition)	0.333	3.9e-10	19	0.583	G	A	8
chrIV		Polymorphism	T	1525463	1525463	1	-T	25	Deletion	0.96	1.3e-18	9		T		24
chrIV	C	Polymorphism	T	1531929	1531929	1	T -> C	34	SNP (transition)	0.265	6.5e-21	32	0.588	T	C	9

## Sheet: Chr5_Variants_Sc57_Te5R
Sequence Name	Name	Type	Sequence	Minimum	Maximum	Length	Change	Coverage	Polymorphism Type	Variant Frequency	Variant P-Value (approximate)	Average Quality	Reference Frequency	Reference Nucleotide(s)	Variant Nucleotide(s)	Variant Raw Frequency
chrV	T	Polymorphism	G	2	2	1	G -> T	255	SNP (transversion)	0.282	3.8e-152	30	0.333	G	T	72
chrV	A	Polymorphism	G	6514	6514	1	G -> A	19	SNP (transition)	0.947	1.9e-53	31		G	A	18
chrV	TC	Polymorphism	AA	6559	6560	2	AA -> TC	15	Substitution	0.267	3.4e-09	32		AA	TC	4
chrV	A	Polymorphism	T	6563	6563	1	T -> A	16	SNP (transversion)	0.25	4.5e-09	30	0.75	T	A	4
chrV	T	Polymorphism	G	16086	16086	1	G -> T	24	SNP (transversion)	0.292	6.9e-08	18	0.667	G	T	7
chrV	A	Polymorphism		19588	19587	0	(A)13 -> (A)14	11	Insertion (tandem repeat)	0.364	3.3e-12	35			A	4
chrV	A	Polymorphism	G	38950	38950	1	G -> A	58	SNP (transition)	1	6.3e-198	35		G	A	58
chrV	C	Polymorphism	T	48384	48384	1	T -> C	26	SNP (transition)	1	4e-89	34		T	C	26
chrV	T	Polymorphism	C	59407	59407	1	C -> T	7	SNP (transition)	0.571	3.5e-09	26	0.286	C	T	4
chrV	A	Polymorphism	T	59408	59408	1	T -> A	7	SNP (transversion)	0.429	5.5e-10	36	0.429	T	A	3
chrV	A	Polymorphism	C	59411	59411	1	C -> A	7	SNP (transversion)	0.429	2.8e-07	27	0.571	C	A	3
chrV	AG	Polymorphism	TC	59413	59414	2	TC -> AG	7 -> 8	Substitution	37.5% -> 42.9%	8.8e-07	29		TC	AG	3
chrV	T	Polymorphism	A	65320	65320	1	A -> T	6	SNP (transversion)	0.333	9.5e-07	36	0.667	A	T	2
chrV	A	Polymorphism	T	67100	67100	1	T -> A	12	SNP (transversion)	0.25	1.4e-08	35	0.75	T	A	3
chrV	T	Polymorphism	C	95153	95153	1	C -> T	20	SNP (transition)	1	1e-64	33		C	T	20
chrV	A	Polymorphism	T	100542	100542	1	T -> A	13	SNP (transversion)	0.385	3.7e-07	20	0.615	T	A	5
chrV	C	Polymorphism	A	100595	100595	1	A -> C	12	SNP (transversion)	0.333	1.2e-11	35	0.667	A	C	4
chrV	A	Polymorphism	C	100596	100596	1	C -> A	11	SNP (transversion)	0.636	1.6e-18	30	0.364	C	A	7
chrV	G	Polymorphism	A	100597	100597	1	A -> G	11	SNP (transition)	0.273	5.2e-09	36	0.727	A	G	3
chrV	A	Polymorphism	G	100612	100612	1	G -> A	9	SNP (transition)	1	2e-30	33		G	A	9
chrV	T	Polymorphism	A	108427	108427	1	A -> T	9	SNP (transversion)	0.333	4.2e-08	32	0.556	A	T	3
chrV	T	Polymorphism	C	109375	109375	1	C -> T	23	SNP (transition)	0.957	3.6e-74	34		C	T	22
chrV	AC	Polymorphism	TG	116217	116218	2	TG -> AC	16	Substitution	0.313	1.4e-10	32		TG	AC	5
chrV	AA	Polymorphism	GC	116221	116222	2	GC -> AA	15	Substitution	0.267	3e-14	36		GC	AA	4
chrV	T	Polymorphism	C	116223	116223	1	C -> T	15	SNP (transition)	0.4	1.2e-15	32	0.6	C	T	6
chrV	TTA	Polymorphism	AGC	116225	116227	3	AGC -> TTA	15 -> 16	Substitution	31.3% -> 33.3%	1.4e-13	35		AGC	TTA	5
chrV	GCC	Polymorphism	TTT	116230	116232	3	TTT -> GCC	18 -> 19	Substitution	36.8% -> 38.9%	1e-20	34		TTT	GCC	7
chrV	TT	Polymorphism	AA	116233	116234	2	AA -> TT	19 -> 20	Substitution	47.4% -> 50.0%	9.2e-23	32		AA	TT	9 -> 10
chrV	AC	Polymorphism	TG	116240	116241	2	TG -> AC	21	Substitution	0.381	8.1e-22	31		TG	AC	8
chrV	A	Polymorphism	C	116242	116242	1	C -> A	21	SNP (transversion)	0.571	7.3e-29	29	0.429	C	A	12
chrV	T	Polymorphism	C	116244	116244	1	C -> T	22	SNP (transition)	0.409	6.2e-23	32	0.455	C	T	9
chrV	G	Polymorphism	A	116246	116246	1	A -> G	22	SNP (transition)	0.409	6.2e-23	31	0.591	A	G	9
chrV	T	Polymorphism	A	116249	116249	1	A -> T	22	SNP (transversion)	0.455	6.4e-27	33	0.409	A	T	10
chrV	C	Polymorphism	G	116250	116250	1	G -> C	22	SNP (transversion)	0.545	1.6e-28	28	0.455	G	C	12
chrV	C	Polymorphism	A	116252	116252	1	A -> C	24	SNP (transversion)	0.375	1.3e-21	30	0.542	A	C	9
chrV	T	Polymorphism	A	116258	116258	1	A -> T	24	SNP (transversion)	0.583	7.8e-38	31	0.375	A	T	14
chrV	TA	Polymorphism	CT	116259	116260	2	CT -> TA	24	Substitution	0.375	1.6e-22	33		CT	TA	9
chrV	T	Polymorphism	G	116262	116262	1	G -> T	24	SNP (transversion)	0.25	5e-10	24	0.375	G	T	6
chrV	C	Polymorphism	G	116262	116262	1	G -> C	24	SNP (transversion)	0.375	4.1e-26	36	0.375	G	C	9
chrV	C	Polymorphism	G	116264	116264	1	G -> C	23	SNP (transversion)	0.348	1.9e-25	38	0.348	G	C	8
chrV	A	Polymorphism	G	116264	116264	1	G -> A	23	SNP (transition)	0.261	2.4e-11	26	0.348	G	A	6
chrV	A	Polymorphism	T	116265	116265	1	T -> A	23	SNP (transversion)	0.565	7.2e-39	35	0.391	T	A	13
chrV	A	Polymorphism	G	116266	116266	1	G -> A	23	SNP (transition)	0.391	4.1e-28	37	0.391	G	A	9
chrV	A	Polymorphism		116268	116267	0	+A	23	Insertion	0.391	3.2e-27	36			A	9
chrV	ATT	Polymorphism	GGA	116274	116276	3	GGA -> ATT	20 -> 21	Substitution	65.0% -> 66.7%	2.4e-41	34		GGA	ATT	13 -> 14
chrV	C	Polymorphism	G	116278	116278	1	G -> C	21	SNP (transversion)	0.714	5.4e-44	33	0.238	G	C	15
chrV	CA	Polymorphism	TC	116280	116281	2	TC -> CA	21	Substitution	0.714	5.4e-47	35		TC	CA	15
chrV	T	Polymorphism	A	116290	116290	1	A -> T	23	SNP (transversion)	0.261	1.6e-12	28	0.739	A	T	6
chrV		Polymorphism	AT	132586	132587	2	(AT)11 -> (AT)10	16	Deletion (tandem repeat)	0.938	4.9e-22	16		AT		15
chrV	G	Polymorphism	A	140099	140099	1	A -> G	3	SNP (transition)	0.667	1.2e-07	38	0.333	A	G	2
chrV	A	Polymorphism	G	145871	145871	1	G -> A	7	SNP (transition)	1	1.3e-26	37		G	A	7
chrV	A	Polymorphism	T	154531	154531	1	T -> A	22	SNP (transversion)	1	2.5e-73	34		T	A	22
chrV	C	Polymorphism	A	156802	156802	1	A -> C	12	SNP (transversion)	0.25	8.7e-07	28	0.75	A	C	3
chrV	C	Polymorphism	T	160010	160010	1	T -> C	22	SNP (transition)	1	1.6e-75	34		T	C	22
chrV	G	Polymorphism	T	167749	167749	1	T -> G	12	SNP (transversion)	0.25	2.8e-08	33	0.75	T	G	3
chrV	T	Polymorphism	C	175637	175637	1	C -> T	25	SNP (transition)	0.28	8.5e-10	21	0.72	C	T	7
chrV	CT	Polymorphism	GC	175642	175643	2	GC -> CT	25	Substitution	0.96	9.9e-62	29		GC	CT	24
chrV	T	Polymorphism	A	175646	175646	1	A -> T	23	SNP (transversion)	1	5e-72	32		A	T	23
chrV	T	Polymorphism	C	175656	175656	1	C -> T	22	SNP (transition)	0.682	1.7e-31	24	0.182	C	T	15
chrV	GC	Polymorphism	CT	175660	175661	2	CT -> GC	22	Substitution	0.591	4.8e-26	24		CT	GC	13
chrV	A	Polymorphism	C	175669	175669	1	C -> A	21	SNP (transversion)	0.476	3.2e-15	21	0.524	C	A	10
chrV	A	Polymorphism	T	175670	175670	1	T -> A	21	SNP (transversion)	0.333	1e-09	20	0.667	T	A	7
chrV	TA	Polymorphism	CT	175673	175674	2	CT -> TA	21	Substitution	0.381	3.4e-20	28		CT	TA	8
chrV	A	Polymorphism	C	175675	175675	1	C -> A	20	SNP (transversion)	0.4	7.6e-15	24	0.6	C	A	8
chrV	GT	Polymorphism	AA	175676	175677	2	AA -> GT	20	Substitution	0.45	8.1e-21	25		AA	GT	9
chrV	CT	Polymorphism	GC	175678	175679	2	GC -> CT	20	Substitution	0.5	1.8e-20	24		GC	CT	10
chrV	CT	Polymorphism	AA	175687	175688	2	AA -> CT	20	Substitution	0.5	1.8e-26	32		AA	CT	10
chrV	C	Polymorphism	T	175691	175691	1	T -> C	18	SNP (transition)	0.444	4.3e-16	25	0.556	T	C	8
chrV	C	Polymorphism	A	175692	175692	1	A -> C	18	SNP (transversion)	0.389	5.9e-11	22	0.5	A	C	7
chrV	C	Polymorphism	A	175693	175693	1	A -> C	17	SNP (transversion)	0.529	2.3e-14	20	0.412	A	C	9
chrV	A	Polymorphism	G	175694	175694	1	G -> A	16	SNP (transition)	0.5	2e-17	27	0.5	G	A	8
chrV	AG	Polymorphism	TC	175695	175696	2	TC -> AG	15	Substitution	0.267	5.4e-10	30		TC	AG	4
chrV	C	Polymorphism	T	175697	175697	1	T -> C	15	SNP (transition)	0.4	7.6e-11	24	0.6	T	C	6
chrV	A	Polymorphism	C	175705	175705	1	C -> A	14	SNP (transversion)	0.429	7.1e-10	22	0.571	C	A	6
chrV	A	Polymorphism	T	175706	175706	1	T -> A	14	SNP (transversion)	0.286	6.1e-07	23	0.643	T	A	4
chrV	T	Polymorphism	C	175709	175709	1	C -> T	14	SNP (transition)	0.357	6.3e-15	36	0.571	C	T	5
chrV	GTCT	Polymorphism	AAGC	175712	175715	4	AAGC -> GTCT	15	Substitution	0.267	8.5e-09	33		AAGC	GTCT	4
chrV	T	Polymorphism	A	175724	175724	1	A -> T	14	SNP (transversion)	0.286	3.9e-08	27	0.714	A	T	4
chrV	C	Polymorphism	T	216185	216185	1	T -> C	27	SNP (transition)	1	4e-87	33		T	C	27
chrV	A	Polymorphism	C	217895	217895	1	C -> A	7	SNP (transversion)	1	1.6e-24	34		C	A	7
chrV	C	Polymorphism	T	227059	227059	1	T -> C	8	SNP (transition)	0.375	2.2e-07	29	0.625	T	C	3
chrV	C	Polymorphism	A	232000	232000	1	A -> C	16	SNP (transversion)	0.25	2.8e-08	28	0.75	A	C	4
chrV	T	Polymorphism	C	233147	233147	1	C -> T	14	SNP (transition)	0.286	9.9e-10	30	0.714	C	T	4
chrV	G	Polymorphism	A	237456	237456	1	A -> G	5	SNP (transition)	0.6	2.5e-09	32	0.4	A	G	3
chrV	A	Polymorphism	G	243665	243665	1	G -> A	8	SNP (transition)	0.5	1.1e-09	28	0.5	G	A	4
chrV	A	Polymorphism	G	258100	258100	1	G -> A	6	SNP (transition)	1	1.6e-20	33		G	A	6
chrV	A	Polymorphism	G	270383	270383	1	G -> A	41	SNP (transition)	1	5e-136	33		G	A	41
chrV		Polymorphism	T	272570	272570	1	(T)12 -> (T)11	28	Deletion (tandem repeat)	0.929	5.4e-32	14		T		26
chrV	T	Polymorphism	C	278026	278026	1	C -> T	39	SNP (transition)	0.256	6.3e-26	35	0.718	C	T	10
chrV	C	Polymorphism	T	278032	278032	1	T -> C	40	SNP (transition)	0.25	8.3e-24	32	0.725	T	C	10
chrV	A	Polymorphism	G	297012	297012	1	G -> A	26	SNP (transition)	1	1.6e-86	33		G	A	26
chrV	A	Polymorphism	T	305731	305731	1	T -> A	10	SNP (transversion)	0.7	1.7e-08	14	0.1	T	A	7
chrV	A	Polymorphism	G	305737	305737	1	G -> A	24	SNP (transition)	0.5	5.2e-09	12	0.208	G	A	12
chrV	T	Polymorphism	A	305738	305738	1	A -> T	33	SNP (transversion)	0.303	7.8e-14	21	0.455	A	T	10
chrV	A	Polymorphism	T	305739	305739	1	T -> A	41	SNP (transversion)	0.439	3.3e-20	17	0.317	T	A	18
chrV	T	Polymorphism	A	305740	305740	1	A -> T	47	SNP (transversion)	0.277	1e-10	17	0.362	A	T	13
chrV	G	Polymorphism	A	305740	305740	1	A -> G	47	SNP (transition)	0.298	2.5e-17	21	0.362	A	G	14
chrV	T	Polymorphism	A	305741	305741	1	A -> T	60	SNP (transversion)	0.25	2.7e-14	19	0.483	A	T	15
chrV	T	Polymorphism	A	305742	305742	1	A -> T	73	SNP (transversion)	0.315	3.9e-17	16	0.438	A	T	23
chrV	G	Polymorphism	C	305743	305743	1	C -> G	87	SNP (transversion)	0.253	2.6e-18	18	0.241	C	G	22
chrV	T	Polymorphism	C	305890	305890	1	C -> T	92	SNP (transition)	0.261	3.1e-53	32	0.533	C	T	24
chrV	T	Polymorphism	A	305891	305891	1	A -> T	76	SNP (transversion)	0.25	3.6e-40	30	0.539	A	T	19
chrV	T	Polymorphism	A	305892	305892	1	A -> T	63	SNP (transversion)	0.254	1.4e-40	34	0.556	A	T	16
chrV	G	Polymorphism	A	319631	319631	1	A -> G	5	SNP (transition)	0.4	4e-07	38	0.6	A	G	2
chrV	C	Polymorphism	A	327903	327903	1	A -> C	12	SNP (transversion)	0.25	2.8e-08	33	0.75	A	C	3
chrV	A	Polymorphism	G	333386	333386	1	G -> A	22	SNP (transition)	1	1e-66	30		G	A	22
chrV	A	Polymorphism	C	337483	337483	1	C -> A	12	SNP (transversion)	0.25	2.2e-07	30	0.75	C	A	3
chrV	A	Polymorphism	G	345036	345036	1	G -> A	25	SNP (transition)	0.96	1e-85	37		G	A	24
chrV	G	Polymorphism	A	352394	352394	1	A -> G	25	SNP (transition)	1	1e-90	36		A	G	25
chrV	A	Polymorphism	G	373426	373426	1	G -> A	31	SNP (transition)	0.903	1.8e-89	33	0.032	G	A	28
chrV	T	Polymorphism	C	382296	382296	1	C -> T	3	SNP (transition)	0.667	1.9e-07	36	0.333	C	T	2
chrV	T	Polymorphism	A	382298	382298	1	A -> T	3	SNP (transversion)	0.667	1.9e-07	36	0.333	A	T	2
chrV	A	Polymorphism	G	399331	399331	1	G -> A	11	SNP (transition)	0.273	1.3e-09	37	0.727	G	A	3
chrV	T	Polymorphism	C	402046	402046	1	C -> T	12	SNP (transition)	0.333	1.9e-08	26	0.583	C	T	4
chrV	T	Polymorphism		404507	404506	0	(T)18 -> (T)19	5	Insertion (tandem repeat)	0.8	5e-08	21			T	4
chrV	G	Polymorphism	T	412978	412978	1	T -> G	11	SNP (transversion)	0.273	1.6e-07	30	0.727	T	G	3
chrV		Polymorphism	G	426747	426747	1	-G	36	Deletion	1	1e-54	16		G		36
chrV	A	Polymorphism	G	434643	434643	1	G -> A	27	SNP (transition)	0.852	4.4e-70	32	0.111	G	A	23
chrV	G	Polymorphism	C	439595	439595	1	C -> G	20	SNP (transversion)	0.25	4.8e-10	27	0.75	C	G	5
chrV	C	Polymorphism	A	455088	455088	1	A -> C	12	SNP (transversion)	0.25	3.5e-09	37	0.667	A	C	3
chrV	C	Polymorphism	-	455090	455089	0	+C	12	Insertion	0.25	1.7e-09	37			C	3
chrV	AC	Polymorphism	TT	455094	455095	2	TT -> AC	12	Substitution	0.25	2.8e-08	35		TT	AC	3
chrV	C	Polymorphism	T	455097	455097	1	T -> C	12	SNP (transition)	0.25	5.5e-08	32	0.75	T	C	3
chrV	C	Polymorphism	T	455100	455100	1	T -> C	12	SNP (transition)	0.25	2.2e-07	30	0.75	T	C	3
chrV	A	Polymorphism	T	455103	455103	1	T -> A	12	SNP (transversion)	0.25	5.5e-08	32	0.75	T	A	3
chrV	T	Polymorphism	C	473099	473099	1	C -> T	48	SNP (transition)	1	2.5e-154	33		C	T	48
chrV	T	Polymorphism	C	489502	489502	1	C -> T	18	SNP (transition)	1	2.5e-58	33		C	T	18
chrV	T	Polymorphism	C	503010	503010	1	C -> T	25	SNP (transition)	1	1e-80	33		C	T	25
chrV	C	Polymorphism	T	517529	517529	1	T -> C	14	SNP (transition)	0.929	8.8e-44	35		T	C	13
chrV	T	Polymorphism	C	518726	518726	1	C -> T	18	SNP (transition)	0.944	3.6e-52	32		C	T	17
chrV	A	Polymorphism	G	529283	529283	1	G -> A	32	SNP (transition)	0.969	2.5e-95	32		G	A	31
chrV	T	Polymorphism	C	561168	561168	1	C -> T	32	SNP (transition)	0.969	1.3e-104	34		C	T	31
chrV	T	Polymorphism	C	569771	569771	1	C -> T	65	SNP (transition)	0.277	1.8e-35	28	0.708	C	T	18
chrV	A	Polymorphism	G	569773	569773	1	G -> A	64	SNP (transition)	0.281	8.3e-34	27	0.703	G	A	18
chrV	G	Polymorphism	A	569838	569838	1	A -> G	83	SNP (transition)	0.434	3.9e-85	30	0.566	A	G	36
chrV	C	Polymorphism	T	569879	569879	1	T -> C	91	SNP (transition)	0.396	1.1e-79	29	0.593	T	C	36
chrV	A	Polymorphism	-	569881	569880	0	+A	93	Insertion	0.376	1.4e-76	30			A	35
chrV	AA	Polymorphism	TT	569889	569890	2	TT -> AA	94	Substitution	0.426	5.5e-94	31		TT	AA	40
chrV	A	Polymorphism	G	569922	569922	1	G -> A	97	SNP (transition)	0.402	3.9e-102	33	0.536	G	A	39
chrV		Polymorphism	TAG	569955	569957	3	-TAG	82 -> 83	Deletion	37.3% -> 37.8%	3.7e-25	16		TAG		31
chrV	T	Polymorphism	C	569962	569962	1	C -> T	78	SNP (transition)	0.423	2.1e-74	30	0.551	C	T	33
chrV	T	Polymorphism	C	569974	569974	1	C -> T	79	SNP (transition)	0.456	9.7e-90	32	0.532	C	T	36
chrV	C	Polymorphism	A	569978	569978	1	A -> C	79	SNP (transversion)	0.443	3.1e-83	31	0.544	A	C	35
chrV	A	Polymorphism	G	569982	569982	1	G -> A	83	SNP (transition)	0.458	9.7e-95	31	0.518	G	A	38
chrV	T	Polymorphism	G	569994	569994	1	G -> T	72	SNP (transversion)	0.5	6.9e-99	33	0.486	G	T	36
chrV	A	Polymorphism	G	570023	570023	1	G -> A	75	SNP (transition)	0.52	5.1e-104	33	0.453	G	A	39
chrV	T	Polymorphism	C	570039	570039	1	C -> T	76	SNP (transition)	0.513	1e-103	33	0.474	C	T	39
chrV	T	Polymorphism	C	570041	570041	1	C -> T	73	SNP (transition)	0.534	1.5e-108	33	0.452	C	T	39
chrV	AAC	Polymorphism	GGG	570196	570198	3	GGG -> AAC	40	Substitution	0.525	1.3e-52	31		GGG	AAC	21
chrV	T	Polymorphism	-	570202	570201	0	+T	41	Insertion	0.512	3.3e-50	30			T	21
chrV	T	Polymorphism	G	570209	570209	1	G -> T	41	SNP (transversion)	0.439	5e-47	32	0.561	G	T	18
chrV	A	Polymorphism	G	570218	570218	1	G -> A	39	SNP (transition)	0.487	1.1e-50	33	0.513	G	A	19
chrV	A	Polymorphism	-	570236	570235	0	+A	36	Insertion	0.361	5.7e-33	32			A	13
chrV	A	Polymorphism	G	570243	570243	1	G -> A	28	SNP (transition)	0.393	8.5e-31	34	0.607	G	A	11
chrV	TG	Polymorphism	AC	576847	576848	2	AC -> TG	8 -> 9	Substitution	50.0% -> 55.6%	3.8e-08	19		AC	TG	4 -> 5
chrV	T	Polymorphism	G	576851	576851	1	G -> T	18	SNP (transversion)	0.611	8.2e-13	16	0.056	G	T	11
chrV	A	Polymorphism	T	576855	576855	1	T -> A	29	SNP (transversion)	0.345	1.4e-10	18	0.552	T	A	10
chrV	T	Polymorphism	C	576856	576856	1	C -> T	36	SNP (transition)	0.694	1.4e-29	16	0.083	C	T	25
chrV	T	Polymorphism	A	576857	576857	1	A -> T	44	SNP (transversion)	0.341	1.8e-09	13	0.409	A	T	15
chrV	T	Polymorphism	C	576862	576862	1	C -> T	86	SNP (transition)	0.721	9.3e-61	14	0.116	C	T	62
chrV	T	Polymorphism	A	576863	576863	1	A -> T	98	SNP (transversion)	0.673	5.3e-55	12	0.102	A	T	66
chrV	CA	Polymorphism	...T	<116272	116272	>1	T -> CA	20 -> 22	Insertion	63.6% -> 70.0%	8e-43	34		T	CA	14

## Sheet: Chr6_Variants_Sc57_Te5R
Sequence Name	Name	Type	Sequence	Minimum	Maximum	Length	Change	Coverage	Polymorphism Type	Variant Frequency	Variant P-Value (approximate)	Average Quality	Reference Frequency	Reference Nucleotide(s)	Variant Nucleotide(s)	Variant Raw Frequency
chrVI	A	Polymorphism	C	843	843	1	C -> A	57	SNP (transversion)	0.281	2.3e-41	34	0.719	C	A	16
chrVI	C	Polymorphism	G	993	993	1	G -> C	100	SNP (transversion)	0.29	1.9e-17	14	0.03	G	C	29
chrVI	A	Polymorphism	T	997	997	1	T -> A	44	SNP (transversion)	0.682	7.4e-35	16	0.136	T	A	30
chrVI	A	Polymorphism	G	998	998	1	G -> A	37	SNP (transition)	0.486	5.4e-16	15	0.243	G	A	18
chrVI	C	Polymorphism	G	999	999	1	G -> C	29	SNP (transversion)	0.655	1.1e-27	18		G	C	19
chrVI	G	Polymorphism	A	1000	1000	1	A -> G	26	SNP (transition)	0.308	2.2e-11	22	0.577	A	G	8
chrVI	T	Polymorphism	G	1001	1001	1	G -> T	25	SNP (transversion)	0.44	2.6e-18	22		G	T	11
chrVI	C	Polymorphism	G	1001	1001	1	G -> C	25	SNP (transversion)	0.48	1.1e-15	18		G	C	12
chrVI	CA	Polymorphism	T----T	1002	1003	2	TT -> CA	14 -> 18	Substitution	77.8% -> 85.7%	7.9e-28	21		TT	CA	12 -> 14
chrVI	A	Polymorphism	G	1005	1005	1	G -> A	12	SNP (transition)	0.917	1.2e-21	21		G	A	11
chrVI	G	Polymorphism	A	1007	1007	1	A -> G	9	SNP (transition)	1	2.5e-22	24		A	G	9
chrVI	T	Polymorphism	C	1008	1008	1	C -> T	9	SNP (transition)	0.778	2.8e-15	24		C	T	7
chrVI	G	Polymorphism	T	1009	1009	1	T -> G	9	SNP (transversion)	1	1.6e-20	22		T	G	9
chrVI	A	Polymorphism		1011	1010	0	+A	9	Insertion	1	2.5e-22	25			A	9
chrVI	A	Polymorphism	C	1012	1012	1	C -> A	9	SNP (transversion)	1	2e-21	24		C	A	9
chrVI	A	Polymorphism	T	1015	1015	1	T -> A	9	SNP (transversion)	0.889	5.6e-15	19		T	A	8
chrVI	AC	Polymorphism	G-----T	1017	1018	2	GT -> AC	9	Substitution	1	7.9e-18	21		GT	AC	9
chrVI	A	Polymorphism	G	1148	1148	1	G -> A	4	SNP (transition)	0.75	1.3e-07	25	0.25	G	A	3
chrVI	G	Polymorphism	T	1153	1153	1	T -> G	5	SNP (transversion)	0.8	7.8e-07	18		T	G	4
chrVI	G	Polymorphism	A	1157	1157	1	A -> G	9	SNP (transition)	0.889	1.4e-12	17		A	G	8
chrVI	AA	Polymorphism	TG	1159	1160	2	TG -> AA	10 -> 15	Substitution	60.0% -> 66.7%	7.1e-10	15		TG	AA	6 -> 10
chrVI	A	Polymorphism	T	1162	1162	1	T -> A	22	SNP (transversion)	0.5	6.4e-17	21	0.091	T	A	11
chrVI	T	Polymorphism	A	1163	1163	1	A -> T	25	SNP (transversion)	0.36	1.8e-12	20	0.48	A	T	9
chrVI	G	Polymorphism	C	1164	1164	1	C -> G	26	SNP (transversion)	0.269	5.6e-09	21		C	G	7
chrVI	A	Polymorphism	C	1164	1164	1	C -> A	26	SNP (transversion)	0.538	2.1e-20	19		C	A	14
chrVI	G	Polymorphism	T	1165	1165	1	T -> G	28	SNP (transversion)	0.643	1.6e-22	17	0.214	T	G	18
chrVI	T	Polymorphism	G	1166	1166	1	G -> T	30	SNP (transversion)	0.6	4.7e-27	19	0.067	G	T	18
chrVI	A	Polymorphism	G	1166	1166	1	G -> A	30	SNP (transition)	0.3	4.9e-09	17	0.067	G	A	9
chrVI	G	Polymorphism	C	1168	1168	1	C -> G	38	SNP (transversion)	0.605	9.2e-30	17	0.079	C	G	23
chrVI	T	Polymorphism	A	1169	1169	1	A -> T	39	SNP (transversion)	0.667	1.5e-32	17	0.154	A	T	26
chrVI	G	Polymorphism	T	1170	1170	1	T -> G	43	SNP (transversion)	0.256	5.7e-11	18	0.233	T	G	11
chrVI	A	Polymorphism	T	1170	1170	1	T -> A	43	SNP (transversion)	0.512	1.1e-15	13	0.233	T	A	22
chrVI	A	Polymorphism	T	1171	1171	1	T -> A	49	SNP (transversion)	0.531	2.9e-26	16	0.224	T	A	26
chrVI	T	Polymorphism	G	1172	1172	1	G -> T	62	SNP (transversion)	0.323	1.8e-13	14	0.5	G	T	20
chrVI	T	Polymorphism	C	1323	1323	1	C -> T	31	SNP (transition)	0.258	4.9e-17	29	0.742	C	T	8
chrVI	T	Polymorphism	C	1369	1369	1	C -> T	20	SNP (transition)	0.25	4.6e-08	23	0.75	C	T	5
chrVI	TGT	Polymorphism	A---C---------------A	1444	1446	3	ACA -> TGT	9	Substitution	0.556	5e-09	20		ACA	TGT	5
chrVI	T	Polymorphism	A	1448	1448	1	A -> T	9	SNP (transversion)	0.556	3.7e-07	17		A	T	5
chrVI	AG	Polymorphism	CC	2450	2451	2	CC -> AG	15	Substitution	0.267	8.5e-07	22		CC	AG	4
chrVI	T	Polymorphism	C	2454	2454	1	C -> T	15	SNP (transition)	0.267	3.3e-07	24	0.733	C	T	4
chrVI	A	Polymorphism	T	2456	2456	1	T -> A	15	SNP (transversion)	0.267	8.2e-07	24	0.733	T	A	4
chrVI	T	Polymorphism	G	3005	3005	1	G -> T	25	SNP (transversion)	0.28	9.4e-08	19	0.48	G	T	7
chrVI	T	Polymorphism	C	3006	3006	1	C -> T	35	SNP (transition)	0.629	1.4e-22	14	0.057	C	T	22
chrVI	T	Polymorphism	G	3008	3008	1	G -> T	60	SNP (transversion)	0.267	1.1e-09	14	0.533	G	T	16
chrVI	G	Polymorphism	C	3010	3010	1	C -> G	82	SNP (transversion)	0.329	8.7e-11	11	0.134	C	G	27
chrVI	A	Polymorphism	G	3245	3245	1	G -> A	32	SNP (transition)	0.469	3e-13	15	0.5	G	A	15
chrVI	TTT	Polymorphism	GAC	3607	3609	3	GAC -> TTT	3	Substitution	1	5e-07	24		GAC	TTT	3
chrVI	T	Polymorphism	A	3611	3611	1	A -> T	3	SNP (transversion)	1	1e-09	30		A	T	3
chrVI	TCA	Polymorphism	CGG	3615	3617	3	CGG -> TCA	3	Substitution	1	7.9e-09	31		CGG	TCA	3
chrVI	GCA	Polymorphism	AAT	3619	3621	3	AAT -> GCA	3 -> 4	Substitution	75.0% -> 100.0%	2.5e-10	36		AAT	GCA	3
chrVI	A	Polymorphism	C	3624	3624	1	C -> A	4	SNP (transversion)	0.75	3.2e-11	37	0.25	C	A	3
chrVI	G	Polymorphism	A	3625	3625	1	A -> G	4	SNP (transition)	1	6.3e-14	34		A	G	4
chrVI	CGGCA	Polymorphism	TTTTT	3627	3631	5	TTTTT -> CGGCA	5	Substitution	0.8	1.3e-11	28		TTTTT	CGGCA	4
chrVI	ACG	Polymorphism	CAA	3633	3635	3	CAA -> ACG	6	Substitution	0.833	6e-15	30		CAA	ACG	5
chrVI	GATGTC	Polymorphism	AGACCT	3637	3642	6	AGACCT -> GATGTC	6 -> 7	Substitution	83.3% -> 85.7%	6e-12	25		AGACCT	GATGTC	5 -> 6
chrVI	AGGGTC	Polymorphism	TCCTAT	3645	3650	6	TCCTAT -> AGGGTC	7	Substitution	0.857	2.8e-14	26		TCCTAT	AGGGTC	6
chrVI	G	Polymorphism	A	3653	3653	1	A -> G	8	SNP (transition)	1	6.3e-20	24		A	G	8
chrVI	G	Polymorphism	T	3655	3655	1	T -> G	8	SNP (transversion)	0.75	1.1e-13	25		T	G	6
chrVI	GC	Polymorphism	C------A	3657	3658	2	CA -> GC	8	Substitution	1	4e-19	24		CA	GC	8
chrVI	T	Polymorphism	C	3659	3659	1	C -> T	8	SNP (transition)	0.75	1.1e-13	25		C	T	6
chrVI	G	Polymorphism	A	3661	3661	1	A -> G	8	SNP (transition)	0.75	1.1e-13	24		A	G	6
chrVI	AGA	Polymorphism	TTC	3663	3665	3	TTC -> AGA	8	Substitution	1	4e-19	24		TTC	AGA	8
chrVI	TG	Polymorphism	AA	3668	3669	2	AA -> TG	8	Substitution	1	2.5e-18	23		AA	TG	8
chrVI	A	Polymorphism	T	3671	3671	1	T -> A	8	SNP (transversion)	1	6.3e-20	24		T	A	8
chrVI	A	Polymorphism	T	3673	3673	1	T -> A	8	SNP (transversion)	1	4e-19	23		T	A	8
chrVI	GA	Polymorphism	CC	3675	3676	2	CC -> GA	9	Substitution	0.778	1.4e-14	23		CC	GA	7
chrVI		Polymorphism	ATGCAGA-A	3988	3995	8	-ATGCAGAA	22	Deletion	0.364	1e-09	18		ATGCAGAA		8
chrVI		Polymorphism	T	3996	3996	1	-T	22	Deletion	0.5	1.4e-12	16		T		11
chrVI	T	Polymorphism	CG	4000	4001	2	CG -> T	22	Deletion	0.591	6.4e-16	25		CG	T	13
chrVI	CTT	Polymorphism		4004	4003	0	+CTT	21	Insertion	0.952	2e-31	23			CTT	20
chrVI	A	Polymorphism	G	4006	4006	1	G -> A	21	SNP (transition)	1	4e-72	34		G	A	21
chrVI	CA	Polymorphism	GG	4009	4010	2	GG -> CA	21	Substitution	1	4e-72	34		GG	CA	21
chrVI	CT	Polymorphism	GC	4012	4013	2	GC -> CT	21	Substitution	1	4e-72	34		GC	CT	21
chrVI	C	Polymorphism	A	4014	4014	1	A -> C	21	SNP (transversion)	1	4e-72	34		A	C	21
chrVI	CGA	Polymorphism	AAT	4015	4017	3	AAT -> CGA	21	Substitution	0.81	2.4e-51	33		AAT	CGA	17
chrVI	GC	Polymorphism	CT	4018	4019	2	CT -> GC	21	Substitution	1	5e-70	33		CT	GC	21
chrVI	CG	Polymorphism	GC	4023	4024	2	GC -> CG	21	Substitution	1	5e-70	34		GC	CG	21
chrVI	ACC	Polymorphism	CAG	4027	4029	3	CAG -> ACC	20 -> 21	Substitution	85.0% -> 85.7%	6.7e-25	30		CAG	ACC	17 -> 18
chrVI	T	Polymorphism	A	4031	4031	1	A -> T	20	SNP (transversion)	0.95	5e-64	34		A	T	19
chrVI	C	Polymorphism	A	4036	4036	1	A -> C	22	SNP (transversion)	0.727	3e-50	35	0.091	A	C	16
chrVI	TC	Polymorphism	AT	4038	4039	2	AT -> TC	22	Substitution	0.727	1.8e-37	27		AT	TC	16
chrVI	GTA	Polymorphism	AGT	4042	4044	3	AGT -> GTA	22	Substitution	0.727	3e-50	34		AGT	GTA	16
chrVI	GCCGTCTTC	Polymorphism	AATAAGAAA	4046	4054	9	AATAAGAAA -> GCCGTCTTC	21 -> 26	Substitution	57.7% -> 71.4%	5e-28	29		AATAAGAAA	GCCGTCTTC	15
chrVI	GCTTGA	Polymorphism	CTCACT	4056	4061	6	CTCACT -> GCTTGA	26 -> 38	Substitution	39.5% -> 57.7%	4.1e-22	31		CTCACT	GCTTGA	15
chrVI	A	Polymorphism	G	4064	4064	1	G -> A	44	SNP (transition)	0.341	6.9e-30	28	0.659	G	A	15
chrVI	A	Polymorphism	T	4066	4066	1	T -> A	47	SNP (transversion)	0.34	3.5e-30	27	0.66	T	A	16
chrVI	AA	Polymorphism	GC	4069	4070	2	GC -> AA	43 -> 44	Substitution	27.9% -> 29.5%	9.5e-28	33		GC	AA	12 -> 13
chrVI	A	Polymorphism	T	4297	4297	1	T -> A	75	SNP (transversion)	0.32	1.5e-22	17	0.413	T	A	24
chrVI	A	Polymorphism	T	4298	4298	1	T -> A	64	SNP (transversion)	0.266	1.1e-11	16	0.438	T	A	17
chrVI	A	Polymorphism	C	4299	4299	1	C -> A	52	SNP (transversion)	0.327	6e-15	17	0.481	C	A	17
chrVI	T	Polymorphism	A	4648	4648	1	A -> T	60	SNP (transversion)	0.417	5.6e-22	16	0.3	A	T	25
chrVI	T	Polymorphism	A	4649	4649	1	A -> T	49	SNP (transversion)	0.469	1.3e-19	15	0.286	A	T	23
chrVI	A	Polymorphism	C	4650	4650	1	C -> A	44	SNP (transversion)	0.614	2.9e-32	17	0.136	C	A	27
chrVI	C	Polymorphism	A	4651	4651	1	A -> C	41	SNP (transversion)	0.561	3.7e-24	16	0.268	A	C	23
chrVI	T	Polymorphism	G	4659	4659	1	G -> T	12	SNP (transversion)	0.667	7.2e-11	16	0.083	G	T	8
chrVI	C	Polymorphism	A	4661	4661	1	A -> C	7	SNP (transversion)	0.429	1.4e-07	29	0.429	A	C	3
chrVI	C	Polymorphism	G	4663	4663	1	G -> C	6	SNP (transversion)	0.833	6e-10	20		G	C	5
chrVI	A	Polymorphism	C	4787	4787	1	C -> A	6	SNP (transversion)	0.833	1.9e-09	20	0.167	C	A	5
chrVI	G	Polymorphism	A	11006	11006	1	A -> G	36	SNP (transition)	0.472	1.5e-16	16	0.528	A	G	17
chrVI		Polymorphism	T	11082	11082	1	(T)14 -> (T)13	52	Deletion (tandem repeat)	0.462	2.7e-07	9		T		24
chrVI	T	Polymorphism	G	11211	11211	1	G -> T	26	SNP (transversion)	0.385	4.4e-13	19	0.615	G	T	10
chrVI	T	Polymorphism	C	28946	28946	1	C -> T	30	SNP (transition)	0.933	1.7e-90	33		C	T	28
chrVI	T	Polymorphism	C	33772	33772	1	C -> T	24	SNP (transition)	1	6.3e-80	34		C	T	24
chrVI	T	Polymorphism	C	46787	46787	1	C -> T	26	SNP (transition)	1	1e-78	31		C	T	26
chrVI	C	Polymorphism	T	55267	55267	1	T -> C	15	SNP (transition)	0.267	1.4e-09	31	0.733	T	C	4
chrVI	T	Polymorphism	C	55316	55316	1	C -> T	7	SNP (transition)	1	1.3e-26	37		C	T	7
chrVI	T	Polymorphism	C	56024	56024	1	C -> T	25	SNP (transition)	1	1e-85	34		C	T	25
chrVI	CT	Polymorphism	TA	68946	68947	2	TA -> CT	14	Substitution	0.286	9.8e-08	28		TA	CT	4
chrVI	T	Polymorphism	A	68949	68949	1	A -> T	14	SNP (transversion)	0.357	1.9e-08	22	0.643	A	T	5
chrVI	C	Polymorphism	T	68954	68954	1	T -> C	12	SNP (transition)	0.25	6.9e-09	36	0.667	T	C	3
chrVI	C	Polymorphism	T	68956	68956	1	T -> C	12	SNP (transition)	0.333	7.8e-13	37	0.667	T	C	4
chrVI	A	Polymorphism	T	68962	68962	1	T -> A	9	SNP (transversion)	0.333	2.1e-08	32	0.667	T	A	3
chrVI	C	Polymorphism	A	68963	68963	1	A -> C	9	SNP (transversion)	0.444	5e-11	32	0.444	A	C	4
chrVI	G	Polymorphism	T	68964	68964	1	T -> G	9	SNP (transversion)	0.333	1.7e-07	30	0.556	T	G	3
chrVI	C	Polymorphism	A	68965	68965	1	A -> C	9	SNP (transversion)	0.444	3.1e-10	29	0.444	A	C	4
chrVI	G	Polymorphism	A	68967	68967	1	A -> G	8	SNP (transition)	0.375	1.4e-08	32	0.5	A	G	3
chrVI	C	Polymorphism	A	68969	68969	1	A -> C	8	SNP (transversion)	0.5	1.7e-08	24	0.5	A	C	4
chrVI	A	Polymorphism	G	68971	68971	1	G -> A	8	SNP (transition)	0.375	5.6e-08	31	0.625	G	A	3
chrVI	C	Polymorphism	T	68972	68972	1	T -> C	8	SNP (transition)	0.5	4.4e-12	33	0.5	T	C	4
chrVI	G	Polymorphism	T	68973	68973	1	T -> G	8	SNP (transversion)	0.375	4.4e-07	27	0.5	T	G	3
chrVI	T	Polymorphism	C	75144	75144	1	C -> T	22	SNP (transition)	0.955	1.1e-68	33		C	T	21
chrVI	T	Polymorphism	C	76875	76875	1	C -> T	21	SNP (transition)	1	7.9e-66	32		C	T	21
chrVI	T	Polymorphism	-	97875	97874	0	(T)10 -> (T)11	23	Insertion (tandem repeat)	0.826	2.2e-61	34			T	19
chrVI	T	Polymorphism	-	97875	97874	0	(T)10 -> (T)11	23	Insertion (tandem repeat)	0.957	1.5e-67	31			T	22
chrVI	T	Polymorphism	G	106291	106291	1	G -> T	19	SNP (transversion)	0.316	9.4e-08	20	0.684	G	T	6
chrVI	TT	Polymorphism		106291	106290	0	(TT)6 -> (TT)7	18	Insertion (tandem repeat)	0.944	7.2e-54	33			TT	17
chrVI	T	Polymorphism	C	110987	110987	1	C -> T	23	SNP (transition)	1	1.3e-76	33		C	T	23
chrVI	T	Polymorphism	C	128739	128739	1	C -> T	20	SNP (transition)	1	1e-68	34		C	T	20
chrVI	T	Polymorphism	C	135182	135182	1	C -> T	20	SNP (transition)	1	1e-72	37		C	T	20
chrVI	T	Polymorphism	-	156002	156001	0	(T)16 -> (T)17	16	Insertion (tandem repeat)	0.5	1.9e-13	21			T	8
chrVI	T	Polymorphism	A	169482	169482	1	A -> T	11	SNP (transversion)	0.273	1e-08	34	0.727	A	T	3
chrVI	T	Polymorphism	C	174046	174046	1	C -> T	23	SNP (transition)	0.261	3.3e-07	19	0.739	C	T	6
chrVI	T	Polymorphism	C	192029	192029	1	C -> T	38	SNP (transition)	1	1e-133	35		C	T	38
chrVI	T	Polymorphism	C	225985	225985	1	C -> T	32	SNP (transition)	1	1e-112	35		C	T	32
chrVI	A	Polymorphism	T	226147	226147	1	T -> A	32	SNP (transversion)	0.281	1.7e-10	20	0.719	T	A	9
chrVI	T	Polymorphism	C	227500	227500	1	C -> T	8	SNP (transition)	0.75	2.8e-14	25	0.25	C	T	6
chrVI	T	Polymorphism	A	227503	227503	1	A -> T	8	SNP (transversion)	0.875	9.9e-12	18	0.125	A	T	7
chrVI	T	Polymorphism	A	227505	227505	1	A -> T	8	SNP (transversion)	0.75	6.7e-09	17	0.25	A	T	6
chrVI	T	Polymorphism	A	227507	227507	1	A -> T	8	SNP (transversion)	0.875	3.2e-15	23	0.125	A	T	7
chrVI	T	Polymorphism	C	227960	227960	1	C -> T	44	SNP (transition)	0.955	3.8e-132	32		C	T	42
chrVI	T	Polymorphism	C	229067	229067	1	C -> T	35	SNP (transition)	0.971	5.5e-108	33		C	T	34
chrVI	A	Polymorphism	G	229320	229320	1	G -> A	34	SNP (transition)	1	1e-119	36		G	A	34
chrVI	C	Polymorphism	T	229517	229517	1	T -> C	25	SNP (transition)	0.96	9.9e-74	32	0.04	T	C	24
chrVI	G	Polymorphism	A	229520	229520	1	A -> G	25	SNP (transition)	1	3.2e-83	33		A	G	25
chrVI	A	Polymorphism	G	229790	229790	1	G -> A	27	SNP (transition)	0.963	1.1e-87	35		G	A	26
chrVI	A	Polymorphism	T	229838	229838	1	T -> A	27	SNP (transversion)	1	1.6e-92	35		T	A	27
chrVI	G	Polymorphism	A	230250	230250	1	A -> G	36	SNP (transition)	0.972	1.1e-114	34		A	G	35
chrVI	C	Polymorphism	T	230333	230333	1	T -> C	35	SNP (transition)	0.971	2.2e-111	34		T	C	34
chrVI	T	Polymorphism	C	230357	230357	1	C -> T	36	SNP (transition)	0.917	1.1e-115	36	0.028	C	T	33
chrVI	T	Polymorphism	C	230627	230627	1	C -> T	27	SNP (transition)	1	4e-87	33		C	T	27
chrVI	A	Polymorphism	G	230861	230861	1	G -> A	37	SNP (transition)	1	4e-119	32		G	A	37
chrVI	T	Polymorphism	C	230870	230870	1	C -> T	36	SNP (transition)	1	4e-123	34		C	T	36
chrVI	A	Polymorphism	G	230891	230891	1	G -> A	36	SNP (transition)	0.944	1.6e-113	34	0.028	G	A	34
chrVI	T	Polymorphism	C	230918	230918	1	C -> T	33	SNP (transition)	0.97	5.2e-108	35		C	T	32
chrVI	G	Polymorphism	A	230993	230993	1	A -> G	36	SNP (transition)	1	2.5e-112	32		A	G	36
chrVI	G	Polymorphism	A	231775	231775	1	A -> G	41	SNP (transition)	0.976	4.1e-131	34		A	G	40
chrVI	G	Polymorphism	A	231831	231831	1	A -> G	31	SNP (transition)	1	4e-106	35		A	G	31
chrVI	C	Polymorphism	T	232456	232456	1	T -> C	41	SNP (transition)	0.927	4.2e-122	34	0.024	T	C	38
chrVI	C	Polymorphism	T	232697	232697	1	T -> C	31	SNP (transition)	0.935	9.3e-94	34	0.032	T	C	29
chrVI	T	Polymorphism	C	233456	233456	1	C -> T	33	SNP (transition)	0.939	2.6e-100	33		C	T	31
chrVI	T	Polymorphism	C	233643	233643	1	C -> T	21	SNP (transition)	0.857	1.3e-51	31	0.048	C	T	18
chrVI	C	Polymorphism	T	233673	233673	1	T -> C	23	SNP (transition)	0.913	2e-63	31	0.043	T	C	21
chrVI	C	Polymorphism	T	233830	233830	1	T -> C	27	SNP (transition)	0.963	6.8e-80	31		T	C	26
chrVI	C	Polymorphism	A	234009	234009	1	A -> C	20	SNP (transversion)	1	1e-70	36		A	C	20
chrVI	G	Polymorphism	T	237288	237288	1	T -> G	10	SNP (transversion)	0.3	2.4e-07	30	0.7	T	G	3
chrVI	A	Polymorphism	G	238493	238493	1	G -> A	22	SNP (transition)	0.955	5.5e-75	36	0.045	G	A	21
chrVI	G	Polymorphism	A	238621	238621	1	A -> G	26	SNP (transition)	0.962	8.2e-87	35		A	G	25
chrVI	G	Polymorphism	A	238707	238707	1	A -> G	24	SNP (transition)	0.958	1.5e-77	34		A	G	23
chrVI	A	Polymorphism	G	239478	239478	1	G -> A	42	SNP (transition)	1	4e-135	32		G	A	42
chrVI	G	Polymorphism	C	239639	239639	1	C -> G	40	SNP (transversion)	1	1e-132	34		C	G	40
chrVI	G	Polymorphism	A	239696	239696	1	A -> G	35	SNP (transition)	0.943	3.8e-110	35		A	G	33
chrVI	T	Polymorphism	G	239828	239828	1	G -> T	35	SNP (transversion)	1	3.2e-116	33		G	T	35
chrVI	C	Polymorphism	T	239842	239842	1	T -> C	36	SNP (transition)	0.972	1.1e-114	33		T	C	35
chrVI	C	Polymorphism	T	239854	239854	1	T -> C	36	SNP (transition)	1	6.3e-116	32		T	C	36
chrVI	A	Polymorphism	G	239986	239986	1	G -> A	13	SNP (transition)	0.923	8.2e-43	36		G	A	12
chrVI	T	Polymorphism	C	241183	241183	1	C -> T	38	SNP (transition)	0.947	4.4e-113	33	0.026	C	T	36
chrVI	T	Polymorphism		241535	241534	0	(T)10 -> (T)11	21	Insertion (tandem repeat)	1	6.3e-68	32			T	21
chrVI	G	Polymorphism	C	242843	242843	1	C -> G	22	SNP (transversion)	0.955	8.8e-71	34		C	G	21
chrVI	C	Polymorphism	T	257096	257096	1	T -> C	26	SNP (transition)	1	1.6e-86	34		T	C	26
chrVI	A	Polymorphism	C	258551	258551	1	C -> A	28	SNP (transversion)	0.964	8.9e-94	35	0.036	C	A	27
chrVI	G	Polymorphism	T	259050	259050	1	T -> G	42	SNP (transversion)	0.976	4.2e-122	30		T	G	41
chrVI		Polymorphism	A	259052	259052	1	-A	41	Deletion	0.976	4e-63	16		A		40
chrVI	A	Polymorphism	T	259953	259953	1	T -> A	28	SNP (transversion)	1	4e-93	33		T	A	28
chrVI	T	Polymorphism	C	262749	262749	1	C -> T	31	SNP (transition)	0.968	3.1e-110	37		C	T	30
chrVI	T	Polymorphism	C	269272	269272	1	C -> T	19	SNP (transition)	0.947	7.6e-59	33	0.053	C	T	18
chrVI	A	Polymorphism	C	269435	269435	1	C -> A	32	SNP (transversion)	0.938	5e-97	33	0.031	C	A	30
chrVI	G	Polymorphism	T	270073	270073	1	T -> G	20	SNP (transversion)	0.25	1.5e-11	31	0.75	T	G	5
chrVI	C	Polymorphism	A	270080	270080	1	A -> C	19	SNP (transversion)	0.316	6.8e-18	36	0.684	A	C	6
chrVI	T	Polymorphism	C	270091	270091	1	C -> T	19	SNP (transition)	0.263	3.7e-15	37	0.684	C	T	5
chrVI	G	Polymorphism	A	270101	270101	1	A -> G	21	SNP (transition)	0.286	3.4e-18	37	0.619	A	G	6
chrVI	A	Polymorphism	G	270105	270105	1	G -> A	23	SNP (transition)	0.348	7.7e-24	37	0.565	G	A	8
chrVI	A	Polymorphism	T	270107	270107	1	T -> A	24	SNP (transversion)	0.292	1.1e-19	36	0.583	T	A	7
chrVI	A	Polymorphism	G	270153	270153	1	G -> A	157	SNP (transition)	0.255	3.4e-91	33	0.471	G	A	40
chrVI	A	Polymorphism	G	270158	270158	1	G -> A	156	SNP (transition)	0.25	8.2e-81	30	0.429	G	A	39
chrVI	A	Polymorphism	G	270160	270160	1	G -> A	156	SNP (transition)	0.256	2.5e-87	31	0.474	G	A	40

## Sheet: Chr7_Variants_Sc57_Te5R
Sequence Name	Name	Type	Sequence	Minimum	Maximum	Length	Change	Coverage	Polymorphism Type	Variant Frequency	Variant P-Value (approximate)	Average Quality	Reference Frequency	Reference Nucleotide(s)	Variant Nucleotide(s)	Variant Raw Frequency
chrVII	T	Polymorphism	C	10	10	1	C -> T	107	SNP (transition)	0.252	1.2e-24	19	0.551	C	T	27
chrVII	A	Polymorphism	--	13	12	0	+A	87	Insertion	0.713	2.2e-109	22			A	62
chrVII	C	Polymorphism	--	13	12	0	+C	98	Insertion	0.633	2.6e-110	22			C	62
chrVII	C	Polymorphism	--	13	12	0	+C	95	Insertion	0.495	3.8e-58	19			C	47
chrVII	C	Polymorphism		13	12	0	+C	83	Insertion	0.663	2.6e-94	22			C	55
chrVII	C	Polymorphism	-	217	216	0	(C)2 -> (C)3	39	Insertion (tandem repeat)	0.974	6.2e-117	32			C	38
chrVII	C	Polymorphism	T	595	595	1	T -> C	25	SNP (transition)	0.32	1.2e-07	17	0.6	T	C	8
chrVII	C	Polymorphism	T	603	603	1	T -> C	22	SNP (transition)	0.364	1e-09	18	0.545	T	C	8
chrVII	T	Polymorphism	C	607	607	1	C -> T	22	SNP (transition)	0.318	1.6e-07	18	0.545	C	T	7
chrVII	A	Polymorphism	G	609	609	1	G -> A	21	SNP (transition)	0.333	2.4e-08	18	0.619	G	A	7
chrVII	A	Polymorphism	G	641	641	1	G -> A	24	SNP (transition)	0.5	6.4e-22	23	0.5	G	A	12
chrVII	T	Polymorphism	C	662	662	1	C -> T	28	SNP (transition)	0.536	1.1e-30	25	0.429	C	T	15
chrVII	G	Polymorphism	T	673	673	1	T -> G	28	SNP (transversion)	0.571	1.2e-31	24	0.429	T	G	16
chrVII	C	Polymorphism	T	680	680	1	T -> C	28	SNP (transition)	0.571	2.9e-33	26	0.393	T	C	16
chrVII	T	Polymorphism	A	686	686	1	A -> T	33	SNP (transversion)	0.545	9.9e-37	26	0.455	A	T	18
chrVII	A	Polymorphism	T	784	784	1	T -> A	37	SNP (transversion)	0.622	3e-62	31	0.351	T	A	23
chrVII	C	Polymorphism	T	927	927	1	T -> C	25	SNP (transition)	0.52	3.3e-38	34	0.44	T	C	13
chrVII	C	Polymorphism	G	932	932	1	G -> C	22	SNP (transversion)	0.591	4.9e-34	31	0.409	G	C	13
chrVII	C	Polymorphism	T	934	934	1	T -> C	22	SNP (transition)	0.545	1e-35	34	0.409	T	C	12
chrVII	T	Polymorphism	A	937	937	1	A -> T	22	SNP (transversion)	0.545	4.1e-32	31	0.409	A	T	12
chrVII	G	Polymorphism	A	954	954	1	A -> G	20	SNP (transition)	0.45	4.2e-26	34	0.5	A	G	9
chrVII	G	Polymorphism	A	978	978	1	A -> G	20	SNP (transition)	0.4	2e-24	37	0.55	A	G	8
chrVII	T	Polymorphism	G	981	981	1	G -> T	20	SNP (transversion)	0.35	9.7e-22	38	0.6	G	T	7
chrVII	T	Polymorphism	G	988	988	1	G -> T	20	SNP (transversion)	0.35	9.7e-22	37	0.55	G	T	7
chrVII	C	Polymorphism	A	995	995	1	A -> C	19	SNP (transversion)	0.368	3.2e-21	36	0.579	A	C	7
chrVII	G	Polymorphism	A	1011	1011	1	A -> G	16	SNP (transition)	0.25	1.1e-10	34	0.75	A	G	4
chrVII	C	Polymorphism	T	6799	6799	1	T -> C	30	SNP (transition)	0.9	5.1e-70	27	0.1	T	C	27
chrVII	T	Polymorphism	C	6822	6822	1	C -> T	28	SNP (transition)	0.964	2.2e-61	23		C	T	27
chrVII	T	Polymorphism	A	6857	6857	1	A -> T	32	SNP (transversion)	0.906	1.4e-40	15	0.031	A	T	29
chrVII	G	Polymorphism	A	6889	6889	1	A -> G	31	SNP (transition)	0.903	5.6e-28	12	0.032	A	G	28
chrVII	GT	Polymorphism	AC	6904	6905	2	AC -> GT	28	Substitution	1	6.3e-26	9		AC	GT	28
chrVII	T	Polymorphism	A	6925	6925	1	A -> T	34	SNP (transversion)	1	4e-38	11		A	T	34
chrVII	G	Polymorphism	-	6981	6980	0	(G)3 -> (G)4	33	Insertion (tandem repeat)	0.97	7.9e-41	13			G	32
chrVII	G	Polymorphism	A	6986	6986	1	A -> G	30	SNP (transition)	0.967	5.7e-37	13		A	G	29
chrVII	GA	Polymorphism	AT	6995	6996	2	AT -> GA	30	Substitution	0.967	9.2e-43	16		AT	GA	29
chrVII	GC	Polymorphism	CT	7008	7009	2	CT -> GC	29	Substitution	0.966	2.8e-41	16		CT	GC	28
chrVII	C	Polymorphism	T	7011	7011	1	T -> C	28	SNP (transition)	0.964	4.3e-37	15		T	C	27
chrVII	GC	Polymorphism	--	7014	7013	0	+GC	28	Insertion	0.964	1e-31	14			GC	27
chrVII	A	Polymorphism	-	8153	8152	0	+A	30	Insertion	0.9	5.1e-70	28			A	27
chrVII	A	Polymorphism	T	25485	25485	1	T -> A	6	SNP (transversion)	0.333	9.5e-07	36	0.667	T	A	2
chrVII	T	Polymorphism	C	30170	30170	1	C -> T	18	SNP (transition)	1	6.3e-62	35		C	T	18
chrVII	T	Polymorphism	C	55472	55472	1	C -> T	23	SNP (transition)	0.957	2.3e-76	35	0.043	C	T	22
chrVII	G	Polymorphism	T	60108	60108	1	T -> G	14	SNP (transversion)	0.286	9.9e-10	30	0.714	T	G	4
chrVII	T	Polymorphism	C	61936	61936	1	C -> T	11	SNP (transition)	1	5e-37	33		C	T	11
chrVII	C	Polymorphism	G	62104	62104	1	G -> C	13	SNP (transversion)	1	3.2e-46	35		G	C	13
chrVII	A	Polymorphism	G	62321	62321	1	G -> A	13	SNP (transition)	1	3.2e-46	36		G	A	13
chrVII	C	Polymorphism	A	62751	62751	1	A -> C	12	SNP (transversion)	0.25	4.4e-07	30	0.75	A	C	3
chrVII	G	Polymorphism	T	66126	66126	1	T -> G	27	SNP (transversion)	1	3.2e-95	35		T	G	27
chrVII	A	Polymorphism	G	66339	66339	1	G -> A	28	SNP (transition)	1	1e-98	35		G	A	28
chrVII	A	Polymorphism	G	66605	66605	1	G -> A	19	SNP (transition)	1	3.2e-67	36		G	A	19
chrVII	G	Polymorphism	A	66617	66617	1	A -> G	19	SNP (transition)	1	4e-69	36		A	G	19
chrVII	C	Polymorphism	T	66622	66622	1	T -> C	19	SNP (transition)	1	4e-69	36		T	C	19
chrVII	A	Polymorphism	G	66921	66921	1	G -> A	21	SNP (transition)	1	3.2e-74	36		G	A	21
chrVII	A	Polymorphism	G	67009	67009	1	G -> A	14	SNP (transition)	1	1e-49	35		G	A	14
chrVII	C	Polymorphism	T	67253	67253	1	T -> C	18	SNP (transition)	1	4e-60	33		T	C	18
chrVII	G	Polymorphism	A	67624	67624	1	A -> G	32	SNP (transition)	0.969	1.3e-104	35		A	G	31
chrVII	A	Polymorphism	T	68009	68009	1	T -> A	40	SNP (transversion)	0.975	1.3e-135	35		T	A	39
chrVII	G	Polymorphism	A	68067	68067	1	A -> G	39	SNP (transition)	1	2.5e-133	35		A	G	39
chrVII	C	Polymorphism	T	68203	68203	1	T -> C	18	SNP (transition)	0.944	7.2e-54	33		T	C	17
chrVII	A	Polymorphism	G	68211	68211	1	G -> A	19	SNP (transition)	1	3.2e-67	35		G	A	19
chrVII	T	Polymorphism	A	68374	68374	1	A -> T	26	SNP (transversion)	1	4e-89	35		A	T	26
chrVII	A	Polymorphism	G	68385	68385	1	G -> A	24	SNP (transition)	1	6.3e-80	34		G	A	24
chrVII	C	Polymorphism	T	68542	68542	1	T -> C	21	SNP (transition)	1	3.2e-74	35		T	C	21
chrVII	T	Polymorphism	A	69214	69214	1	A -> T	28	SNP (transversion)	1	6.3e-96	35		A	T	28
chrVII	T	Polymorphism	G	69249	69249	1	G -> T	28	SNP (transversion)	0.964	4.4e-91	35		G	T	27
chrVII	C	Polymorphism	T	69315	69315	1	T -> C	19	SNP (transition)	1	1.6e-61	32		T	C	19
chrVII	AT	Polymorphism	CA	69382	69383	2	CA -> AT	5 -> 6	Substitution	66.7% -> 80.0%	3.8e-13	34		CA	AT	4
chrVII	T	Polymorphism	A	69385	69385	1	A -> T	5	SNP (transversion)	0.6	2.5e-09	32	0.2	A	T	3
chrVII	A	Polymorphism	C	69396	69396	1	C -> A	4	SNP (transversion)	1	6.3e-14	33		C	A	4
chrVII	C	Polymorphism	T	69424	69424	1	T -> C	6	SNP (transition)	1	1.6e-20	34		T	C	6
chrVII	C	Polymorphism	T	70474	70474	1	T -> C	21	SNP (transition)	1	6.3e-68	32		T	C	21
chrVII	G	Polymorphism	A	70531	70531	1	A -> G	27	SNP (transition)	1	4e-87	33		A	G	27
chrVII	C	Polymorphism	T	70537	70537	1	T -> C	27	SNP (transition)	1	4e-87	32		T	C	27
chrVII	A	Polymorphism	T	70633	70633	1	T -> A	33	SNP (transversion)	1	1.3e-109	34		T	A	33
chrVII	C	Polymorphism	T	70861	70861	1	T -> C	33	SNP (transition)	1	1.3e-109	34		T	C	33
chrVII	A	Polymorphism	G	71410	71410	1	G -> A	12	SNP (transition)	0.917	9.5e-34	32		G	A	11
chrVII	G	Polymorphism	A	71685	71685	1	A -> G	15	SNP (transition)	1	3.2e-47	32		A	G	15
chrVII	G	Polymorphism	A	72738	72738	1	A -> G	17	SNP (transition)	1	7.9e-57	34		A	G	17
chrVII	A	Polymorphism	G	72788	72788	1	G -> A	18	SNP (transition)	1	6.3e-62	35		G	A	18
chrVII	T	Polymorphism	C	72874	72874	1	C -> T	21	SNP (transition)	0.905	5.3e-63	34	0.095	C	T	19
chrVII	A	Polymorphism	G	72941	72941	1	G -> A	19	SNP (transition)	1	2.5e-65	35		G	A	19
chrVII	A	Polymorphism	G	73077	73077	1	G -> A	20	SNP (transition)	1	1e-64	32		G	A	20
chrVII	G	Polymorphism	A	73286	73286	1	A -> G	36	SNP (transition)	1	1.6e-119	34		A	G	36
chrVII		Polymorphism	AT	73310	73311	2	-AT	36	Deletion	1	4e-51	15		AT		36
chrVII	A	Polymorphism	G	73336	73336	1	G -> A	32	SNP (transition)	0.906	9.9e-93	34		G	A	29
chrVII	T	Polymorphism	G	73362	73362	1	G -> T	32	SNP (transversion)	0.938	5e-91	31		G	T	30
chrVII	T	Polymorphism	C	73438	73438	1	C -> T	25	SNP (transition)	0.96	1.6e-78	34		C	T	24
chrVII	G	Polymorphism	A	73453	73453	1	A -> G	28	SNP (transition)	1	1.6e-87	31		A	G	28
chrVII	G	Polymorphism	C	73493	73493	1	C -> G	29	SNP (transversion)	1	2e-96	33		C	G	29
chrVII	G	Polymorphism	A	73615	73615	1	A -> G	26	SNP (transition)	0.962	8.2e-82	33		A	G	25
chrVII	G	Polymorphism	A	73684	73684	1	A -> G	27	SNP (transition)	1	7.9e-90	33		A	G	27
chrVII		Polymorphism	AT	73740	73741	2	(TA)6 -> (TA)5	26	Deletion (tandem repeat)	1	2.5e-42	16		AT		26
chrVII	A	Polymorphism	-	73826	73825	0	(A)7 -> (A)8	25	Insertion (tandem repeat)	1	1e-80	33			A	25
chrVII	G	Polymorphism	A	73916	73916	1	A -> G	31	SNP (transition)	1	4e-106	34		A	G	31
chrVII	G	Polymorphism	C	73941	73941	1	C -> G	32	SNP (transversion)	0.969	2.5e-95	32		C	G	31
chrVII	TAA	Polymorphism	---	73994	73993	0	+TAA	30	Insertion	0.967	6e-95	35			TAA	29
chrVII	C	Polymorphism	T	75209	75209	1	T -> C	35	SNP (transition)	0.971	5.5e-108	32		T	C	34
chrVII	A	Polymorphism	G	75261	75261	1	G -> A	33	SNP (transition)	1	3.2e-116	35		G	A	33
chrVII	G	Polymorphism	C	75286	75286	1	C -> G	38	SNP (transversion)	0.947	1.1e-116	33		C	G	36
chrVII	G	Polymorphism	A	75292	75292	1	A -> G	40	SNP (transition)	0.925	7.8e-119	33	0.025	A	G	37
chrVII	C	Polymorphism	T	75341	75341	1	T -> C	39	SNP (transition)	0.974	1.6e-124	33	0.026	T	C	38
chrVII	T	Polymorphism	A	75351	75351	1	A -> T	40	SNP (transversion)	0.95	4.9e-127	35	0.025	A	T	38
chrVII	G	Polymorphism	C	75358	75358	1	C -> G	39	SNP (transversion)	1	1.6e-125	32		C	G	39
chrVII	C	Polymorphism	T	75428	75428	1	T -> C	32	SNP (transition)	0.938	5e-88	30	0.063	T	C	30
chrVII		Polymorphism	GAGAGAGA	75488	75495	8	(AGAG)5 -> (AGAG)3	24	Deletion (tandem repeat)	1	1e-36	15		GAGAGAGA		24
chrVII	A	Polymorphism	-	75911	75910	0	(A)7 -> (A)8	32	Insertion (tandem repeat)	0.969	2e-98	33			A	31
chrVII	T	Polymorphism	A	76021	76021	1	A -> T	42	SNP (transversion)	0.952	8.6e-134	34		A	T	40
chrVII	C	Polymorphism	-	76047	76046	0	(C)4 -> (C)5	38	Insertion (tandem repeat)	0.947	1.8e-109	31			C	36
chrVII	A	Polymorphism	G	76058	76058	1	G -> A	35	SNP (transition)	0.943	1.9e-113	36		G	A	33
chrVII	A	Polymorphism	G	76149	76149	1	G -> A	32	SNP (transition)	1	2.5e-106	34		G	A	32
chrVII	G	Polymorphism	A	76247	76247	1	A -> G	37	SNP (transition)	0.973	3.7e-125	35	0.027	A	G	36
chrVII	A	Polymorphism	-	76311	76310	0	(A)7 -> (A)8	43	Insertion (tandem repeat)	0.953	4.5e-133	34			A	41
chrVII	T	Polymorphism	C	76490	76490	1	C -> T	18	SNP (transition)	1	1e-63	35		C	T	18
chrVII	A	Polymorphism	G	76512	76512	1	G -> A	18	SNP (transition)	1	6.3e-62	34		G	A	18
chrVII	A	Polymorphism	G	76519	76519	1	G -> A	15	SNP (transition)	1	1e-48	32		G	A	15
chrVII		Polymorphism	A	76592	76592	1	(A)5 -> (A)4	17	Deletion (tandem repeat)	1	7.9e-23	14		A		17
chrVII	A	Polymorphism	G	76600	76600	1	G -> A	16	SNP (transition)	1	4e-47	30		G	A	16
chrVII	C	Polymorphism	G	76663	76663	1	G -> C	15	SNP (transversion)	0.867	2.1e-36	30	0.067	G	C	13
chrVII	C	Polymorphism	T	76882	76882	1	T -> C	14	SNP (transition)	0.929	3.5e-41	33		T	C	13
chrVII	C	Polymorphism	T	76989	76989	1	T -> C	21	SNP (transition)	1	7.9e-66	32		T	C	21
chrVII	C	Polymorphism	T	77025	77025	1	T -> C	26	SNP (transition)	0.962	8.2e-82	34		T	C	25
chrVII	T	Polymorphism	C	77052	77052	1	C -> T	24	SNP (transition)	1	1e-84	35		C	T	24
chrVII	C	Polymorphism	A	78997	78997	1	A -> C	10	SNP (transversion)	0.3	3e-08	33	0.7	A	C	3
chrVII	C	Polymorphism	A	79014	79014	1	A -> C	8	SNP (transversion)	0.375	1.4e-08	32	0.625	A	C	3
chrVII	G	Polymorphism	T	79019	79019	1	T -> G	8	SNP (transversion)	0.375	5.6e-08	30	0.625	T	G	3
chrVII	C	Polymorphism	A	86969	86969	1	A -> C	8	SNP (transversion)	0.375	5.6e-08	30	0.625	A	C	3
chrVII	T	Polymorphism	C	88417	88417	1	C -> T	15	SNP (transition)	0.933	1.5e-41	31	0.067	C	T	14
chrVII	T	Polymorphism	C	100284	100284	1	C -> T	14	SNP (transition)	0.857	2.3e-38	33		C	T	12
chrVII	C	Polymorphism	A	115966	115966	1	A -> C	12	SNP (transversion)	0.25	2.2e-07	30	0.75	A	C	3
chrVII	T	Polymorphism	C	116252	116252	1	C -> T	19	SNP (transition)	1	1.3e-59	32		C	T	19
chrVII	A	Polymorphism	-	121044	121043	0	(A)11 -> (A)12	23	Insertion (tandem repeat)	0.304	8.9e-11	22			A	7
chrVII	A	Polymorphism	G	136071	136071	1	G -> A	15	SNP (transition)	1	3.2e-50	34		G	A	15
chrVII	A	Polymorphism	C	144439	144439	1	C -> A	14	SNP (transversion)	0.286	9.9e-10	30	0.714	C	A	4
chrVII	T	Polymorphism	G	145554	145554	1	G -> T	9	SNP (transversion)	0.333	5.3e-09	35	0.667	G	T	3
chrVII	C	Polymorphism	A	145565	145565	1	A -> C	10	SNP (transversion)	0.3	1.9e-09	37	0.6	A	C	3
chrVII	T	Polymorphism	A	145567	145567	1	A -> T	12	SNP (transversion)	0.333	4.9e-12	36	0.583	A	T	4
chrVII	T	Polymorphism	A	145569	145569	1	A -> T	15	SNP (transversion)	0.333	9.5e-14	33	0.6	A	T	5
chrVII	G	Polymorphism	A	145570	145570	1	A -> G	15	SNP (transition)	0.267	5.4e-10	32	0.6	A	G	4
chrVII	A	Polymorphism	C	145571	145571	1	C -> A	18	SNP (transversion)	0.333	1.9e-17	35	0.444	C	A	6
chrVII	T	Polymorphism	G	145572	145572	1	G -> T	26	SNP (transversion)	0.308	9.8e-22	34	0.462	G	T	8
chrVII	T	Polymorphism	G	145576	145576	1	G -> T	81	SNP (transversion)	0.296	1.4e-59	33	0.407	G	T	24
chrVII	T	Polymorphism	A	145719	145719	1	A -> T	106	SNP (transversion)	0.264	3e-18	15	0.34	A	T	28
chrVII	C	Polymorphism	T	145722	145722	1	T -> C	44	SNP (transition)	0.477	2.2e-26	19	0.136	T	C	21
chrVII	A	Polymorphism	T	145722	145722	1	T -> A	44	SNP (transversion)	0.318	1e-13	17	0.136	T	A	14
chrVII	A	Polymorphism	C	145723	145723	1	C -> A	29	SNP (transversion)	0.448	2.1e-16	19	0.207	C	A	13
chrVII	C	Polymorphism	A	145724	145724	1	A -> C	23	SNP (transversion)	0.391	7.2e-13	20	0.348	A	C	9
chrVII	T	Polymorphism	A	145725	145725	1	A -> T	20	SNP (transversion)	0.45	2.8e-08	14	0.25	A	T	9
chrVII	C	Polymorphism	A	145725	145725	1	A -> C	20	SNP (transversion)	0.25	4.4e-07	21	0.25	A	C	5
chrVII	A	Polymorphism	T	145726	145726	1	T -> A	9	SNP (transversion)	0.667	7.7e-08	16	0.111	T	A	6
chrVII	G	Polymorphism	T	156136	156136	1	T -> G	10	SNP (transversion)	0.3	1.5e-08	33	0.7	T	G	3
chrVII	A	Polymorphism		167640	167639	0	(A)17 -> (A)18	15	Insertion (tandem repeat)	0.6	6e-16	22			A	9
chrVII	A	Polymorphism	T	190793	190793	1	T -> A	15	SNP (transversion)	0.333	8.9e-08	22	0.6	T	A	5
chrVII	T	Polymorphism	C	197750	197750	1	C -> T	30	SNP (transition)	1	1e-90	31		C	T	30
chrVII	G	Polymorphism	T	205301	205301	1	T -> G	15	SNP (transversion)	0.267	8.5e-09	28	0.733	T	G	4
chrVII	T	Polymorphism	C	207369	207369	1	C -> T	20	SNP (transition)	1	1e-66	34		C	T	20
chrVII	A	Polymorphism	G	219449	219449	1	G -> A	13	SNP (transition)	1	3.2e-46	36		G	A	13
chrVII	T	Polymorphism	C	243442	243442	1	C -> T	15	SNP (transition)	1	3.2e-50	34		C	T	15
chrVII	AG	Polymorphism	GT	252801	252802	2	GT -> AG	11	Substitution	0.273	1.6e-07	33		GT	AG	3
chrVII	T	Polymorphism	C	264701	264701	1	C -> T	34	SNP (transition)	1	4e-106	31		C	T	34
chrVII	A	Polymorphism	T	270299	270299	1	T -> A	8	SNP (transversion)	0.375	2.2e-07	29	0.625	T	A	3
chrVII	A	Polymorphism	T	270301	270301	1	T -> A	8	SNP (transversion)	0.375	1.1e-07	30	0.625	T	A	3
chrVII	C	Polymorphism	T	281540	281540	1	T -> C	12	SNP (transition)	0.25	2.8e-08	34	0.75	T	C	3
chrVII	T	Polymorphism	G	281543	281543	1	G -> T	12	SNP (transversion)	0.25	2.8e-08	34	0.75	G	T	3
chrVII	T	Polymorphism	G	281545	281545	1	G -> T	12	SNP (transversion)	0.25	4.4e-07	30	0.75	G	T	3
chrVII	T	Polymorphism	A	281547	281547	1	A -> T	12	SNP (transversion)	0.25	4.4e-07	29	0.75	A	T	3
chrVII	C	Polymorphism	T	281575	281575	1	T -> C	11	SNP (transition)	0.273	3.3e-07	30	0.727	T	C	3
chrVII	C	Polymorphism	A	281581	281581	1	A -> C	8	SNP (transversion)	0.375	3.5e-09	34	0.625	A	C	3
chrVII	T	Polymorphism	C	281584	281584	1	C -> T	8	SNP (transition)	0.5	2.8e-09	26	0.5	C	T	4
chrVII	AGA	Polymorphism	TAC	281651	281653	3	TAC -> AGA	5	Substitution	0.4	1e-06	37		TAC	AGA	2
chrVII	G	Polymorphism	C	281655	281655	1	C -> G	3	SNP (transversion)	0.667	1.2e-07	37	0.333	C	G	2
chrVII	G	Polymorphism	T	281657	281657	1	T -> G	3	SNP (transversion)	0.667	1.9e-07	37	0.333	T	G	2
chrVII	AAGAGACAG	Polymorphism	TTTGTTTTT	281661	281669	9	TTTGTTTTT -> AAGAGACAG	3	Substitution	0.667	4.8e-07	36		TTTGTTTTT	AAGAGACAG	2
chrVII	G	Polymorphism	T	286988	286988	1	T -> G	13	SNP (transversion)	0.308	4.5e-09	28	0.692	T	G	4
chrVII	G	Polymorphism	A	308974	308974	1	A -> G	15	SNP (transition)	0.333	2.9e-10	26	0.667	A	G	5
chrVII	C	Polymorphism	A	308976	308976	1	A -> C	15	SNP (transversion)	0.267	5.3e-08	26	0.733	A	C	4
chrVII	G	Polymorphism	T	308997	308997	1	T -> G	14	SNP (transversion)	0.286	9.9e-10	30	0.714	T	G	4
chrVII	C	Polymorphism	A	308999	308999	1	A -> C	16	SNP (transversion)	0.25	4.6e-11	34	0.75	A	C	4
chrVII	C	Polymorphism	T	319571	319571	1	T -> C	22	SNP (transition)	0.273	6.5e-08	21	0.682	T	C	6
chrVII	T	Polymorphism	A	323389	323389	1	A -> T	6	SNP (transversion)	0.5	7.9e-08	28	0.5	A	T	3
chrVII	T	Polymorphism	C	323396	323396	1	C -> T	5	SNP (transition)	0.6	7.9e-08	27	0.4	C	T	3
chrVII	T	Polymorphism	C	334658	334658	1	C -> T	18	SNP (transition)	0.944	1.1e-60	36		C	T	17
chrVII	T	Polymorphism	C	335241	335241	1	C -> T	27	SNP (transition)	1	2e-84	31		C	T	27
chrVII	T	Polymorphism	C	340583	340583	1	C -> T	9	SNP (transition)	1	1.3e-28	32		C	T	9
chrVII	T	Polymorphism	C	341670	341670	1	C -> T	28	SNP (transition)	0.964	1.4e-77	29		C	T	27
chrVII	T	Polymorphism	A	350593	350593	1	A -> T	18	SNP (transversion)	0.278	2.7e-14	36	0.722	A	T	5
chrVII	A	Polymorphism	G	355447	355447	1	G -> A	18	SNP (transition)	1	1e-54	30		G	A	18
chrVII	T	Polymorphism	A	360128	360128	1	A -> T	7	SNP (transversion)	0.286	8.4e-07	37	0.714	A	T	2
chrVII	G	Polymorphism	T	363822	363822	1	T -> G	12	SNP (transversion)	0.25	8.7e-07	28	0.75	T	G	3
chrVII	T	Polymorphism	C	366621	366621	1	C -> T	16	SNP (transition)	0.938	1.6e-53	36		C	T	15
chrVII		Polymorphism	AA	366795	366796	2	(AA)9 -> (AA)8	14	Deletion (tandem repeat)	0.857	2.1e-14	13		AA		12
chrVII	T	Polymorphism	C	367258	367258	1	C -> T	26	SNP (transition)	0.923	2e-77	34		C	T	24
chrVII	A	Polymorphism	G	367741	367741	1	G -> A	19	SNP (transition)	1	4e-69	36		G	A	19
chrVII	A	Polymorphism	G	367828	367828	1	G -> A	22	SNP (transition)	0.909	2.3e-66	34		G	A	20
chrVII	G	Polymorphism	T	368041	368041	1	T -> G	17	SNP (transversion)	1	2e-53	31		T	G	17
chrVII	T	Polymorphism	C	368341	368341	1	C -> T	32	SNP (transition)	0.969	2e-98	33		C	T	31
chrVII	A	Polymorphism	-	368554	368553	0	(A)2 -> (A)3	35	Insertion (tandem repeat)	1	3.2e-116	33			A	35
chrVII	A	Polymorphism	G	369167	369167	1	G -> A	33	SNP (transition)	0.97	8.3e-105	33		G	A	32
chrVII	C	Polymorphism	T	369353	369353	1	T -> C	30	SNP (transition)	1	1e-99	34		T	C	30
chrVII	T	Polymorphism	C	369363	369363	1	C -> T	29	SNP (transition)	0.966	2.9e-97	35		C	T	28
chrVII	G	Polymorphism	A	369600	369600	1	A -> G	26	SNP (transition)	1	1e-91	36		A	G	26
chrVII	T	Polymorphism	G	369666	369666	1	G -> T	22	SNP (transversion)	1	4e-71	32		G	T	22
chrVII	A	Polymorphism	C	369881	369881	1	C -> A	22	SNP (transversion)	0.955	7e-73	36		C	A	21
chrVII	A	Polymorphism	G	369922	369922	1	G -> A	27	SNP (transition)	1	3.2e-95	35		G	A	27
chrVII	T	Polymorphism	C	370317	370317	1	C -> T	22	SNP (transition)	1	2.5e-73	34		C	T	22
chrVII	T	Polymorphism	G	370641	370641	1	G -> T	25	SNP (transversion)	0.96	4e-76	32		G	T	24
chrVII	G	Polymorphism	A	370647	370647	1	A -> G	24	SNP (transition)	1	2.5e-82	34		A	G	24
chrVII	G	Polymorphism	C	370737	370737	1	C -> G	30	SNP (transversion)	0.967	7.5e-98	34		C	G	29
chrVII	T	Polymorphism	C	371244	371244	1	C -> T	25	SNP (transition)	0.96	6.3e-81	34		C	T	24
chrVII	A	Polymorphism	G	371263	371263	1	G -> A	23	SNP (transition)	0.957	3.6e-74	34		G	A	22
chrVII	G	Polymorphism	A	371265	371265	1	A -> G	23	SNP (transition)	1	6.3e-79	34		A	G	23
chrVII	A	Polymorphism	G	371335	371335	1	G -> A	10	SNP (transition)	1	1e-31	31		G	A	10
chrVII	G	Polymorphism	T	371489	371489	1	T -> G	9	SNP (transversion)	1	1e-27	30		T	G	9
chrVII	G	Polymorphism	A	371528	371528	1	A -> G	13	SNP (transition)	1	6.3e-45	34		A	G	13
chrVII	C	Polymorphism	T	371640	371640	1	T -> C	23	SNP (transition)	1	6.3e-79	34		T	C	23
chrVII	G	Polymorphism	A	371877	371877	1	A -> G	27	SNP (transition)	1	1.6e-92	34		A	G	27
chrVII	G	Polymorphism	A	371937	371937	1	A -> G	27	SNP (transition)	0.926	1.1e-70	30	0.074	A	G	25
chrVII	C	Polymorphism	G	372033	372033	1	G -> C	18	SNP (transversion)	1	6.3e-62	35		G	C	18
chrVII	G	Polymorphism	T	372223	372223	1	T -> G	33	SNP (transversion)	0.97	5.2e-108	34	0.03	T	G	32
chrVII	A	Polymorphism	G	372293	372293	1	G -> A	32	SNP (transition)	0.938	5e-97	33	0.031	G	A	30
chrVII	A	Polymorphism	G	372417	372417	1	G -> A	17	SNP (transition)	0.941	4.3e-49	32	0.059	G	A	16
chrVII	T	Polymorphism	A	372605	372605	1	A -> T	31	SNP (transversion)	0.935	3.7e-82	29		A	T	29
chrVII	A	Polymorphism	G	372717	372717	1	G -> A	19	SNP (transition)	0.947	1.2e-60	34	0.053	G	A	18
chrVII	C	Polymorphism	A	372926	372926	1	A -> C	38	SNP (transversion)	0.947	1.1e-116	34	0.026	A	C	36
chrVII	G	Polymorphism	A	373258	373258	1	A -> G	39	SNP (transition)	1	2e-129	33		A	G	39
chrVII	G	Polymorphism	A	373531	373531	1	A -> G	27	SNP (transition)	1	7.9e-90	33		A	G	27
chrVII	C	Polymorphism	T	373580	373580	1	T -> C	24	SNP (transition)	0.958	3e-75	34		T	C	23
chrVII	T	Polymorphism	C	373624	373624	1	C -> T	22	SNP (transition)	0.955	1.4e-66	32		C	T	21
chrVII	T	Polymorphism	C	373646	373646	1	C -> T	28	SNP (transition)	1	1e-98	35		C	T	28
chrVII	C	Polymorphism	T	373713	373713	1	T -> C	26	SNP (transition)	1	1.6e-86	34		T	C	26
chrVII	T	Polymorphism	C	373766	373766	1	C -> T	29	SNP (transition)	1	2e-96	34		C	T	29
chrVII	G	Polymorphism	A	373781	373781	1	A -> G	29	SNP (transition)	0.966	1.2e-91	34		A	G	28
chrVII	G	Polymorphism	C	373940	373940	1	C -> G	20	SNP (transversion)	1	1e-66	34		C	G	20
chrVII	TT	Polymorphism	AC	373957	373958	2	AC -> TT	20	Substitution	1	1e-64	32		AC	TT	20
chrVII	G	Polymorphism	A	374354	374354	1	A -> G	21	SNP (transition)	1	1.3e-61	30		A	G	21
chrVII	C	Polymorphism	T	374582	374582	1	T -> C	33	SNP (transition)	0.97	3.3e-111	36		T	C	32
chrVII	G	Polymorphism	C	374962	374962	1	C -> G	36	SNP (transversion)	1	1.6e-101	29		C	G	36
chrVII	A	Polymorphism	G	374973	374973	1	G -> A	37	SNP (transition)	1	2e-115	31		G	A	37
chrVII	A	Polymorphism	G	375001	375001	1	G -> A	38	SNP (transition)	0.947	4.4e-113	32	0.026	G	A	36
chrVII	A	Polymorphism	G	375036	375036	1	G -> A	39	SNP (transition)	1	2e-129	34		G	A	39
chrVII	T	Polymorphism	A	375227	375227	1	A -> T	32	SNP (transversion)	0.969	2e-98	33	0.031	A	T	31
chrVII	T	Polymorphism	G	375494	375494	1	G -> T	23	SNP (transversion)	0.957	2.3e-76	36		G	T	22
chrVII	C	Polymorphism	G	375538	375538	1	G -> C	23	SNP (transversion)	1	1.3e-76	34		G	C	23
chrVII		Polymorphism	T	376075	376075	1	(T)9 -> (T)8	18	Deletion (tandem repeat)	1	1e-27	15		T		18
chrVII	A	Polymorphism	T	376112	376112	1	T -> A	19	SNP (transversion)	1	2e-63	33		T	A	19
chrVII	T	Polymorphism	C	376235	376235	1	C -> T	24	SNP (transition)	1	6.3e-80	33		C	T	24
chrVII	A	Polymorphism	G	376314	376314	1	G -> A	22	SNP (transition)	1	1e-77	35		G	A	22
chrVII	G	Polymorphism	A	376364	376364	1	A -> G	20	SNP (transition)	0.95	4e-62	34		A	G	19
chrVII	A	Polymorphism	G	376705	376705	1	G -> A	30	SNP (transition)	0.9	3.2e-86	34	0.033	G	A	27
chrVII	T	Polymorphism	A	376883	376883	1	A -> T	30	SNP (transversion)	1	1e-99	34		A	T	30
chrVII	T	Polymorphism	C	377024	377024	1	C -> T	23	SNP (transition)	0.957	2.3e-65	31		C	T	22
chrVII	TT	Polymorphism	CC	377048	377049	2	CC -> TT	24	Substitution	0.958	6e-73	33		CC	TT	23
chrVII	G	Polymorphism	A	377277	377277	1	A -> G	17	SNP (transition)	0.941	4.3e-49	31		A	G	16
chrVII	A	Polymorphism	G	377766	377766	1	G -> A	35	SNP (transition)	0.971	2.2e-111	33	0.029	G	A	34
chrVII		Polymorphism	TGATGA	378040	378045	6	(ATG)6 -> (ATG)4	34	Deletion (tandem repeat)	1	4e-55	16		TGATGA		34
chrVII	A	Polymorphism	C	378078	378078	1	C -> A	31	SNP (transversion)	1	3.2e-109	35		C	A	31
chrVII		Polymorphism	GCAGCA	379183	379188	6	(CAG)8 -> (CAG)6	19	Deletion (tandem repeat)	1	2.5e-27	14		GCAGCA		19
chrVII	G	Polymorphism	A	379743	379743	1	A -> G	24	SNP (transition)	0.958	7.6e-80	35		A	G	23
chrVII	A	Polymorphism	C	379901	379901	1	C -> A	22	SNP (transversion)	0.955	1.1e-68	33	0.045	C	A	21
chrVII	T	Polymorphism	C	380141	380141	1	C -> T	36	SNP (transition)	1	4e-123	35		C	T	36
chrVII	T	Polymorphism	A	380177	380177	1	A -> T	36	SNP (transversion)	1	1e-126	36		A	T	36
chrVII	A	Polymorphism	G	380323	380323	1	G -> A	22	SNP (transition)	1	2.5e-73	33		G	A	22
chrVII	C	Polymorphism	T	380368	380368	1	T -> C	20	SNP (transition)	1	1e-58	30		T	C	20
chrVII	G	Polymorphism	A	380930	380930	1	A -> G	26	SNP (transition)	0.923	3.2e-70	31	0.038	A	G	24
chrVII	T	Polymorphism	C	381313	381313	1	C -> T	23	SNP (transition)	0.913	1e-69	35	0.087	C	T	21
chrVII	G	Polymorphism	A	381438	381438	1	A -> G	16	SNP (transition)	1	6.3e-52	33		A	G	16
chrVII	T	Polymorphism	C	381441	381441	1	C -> T	16	SNP (transition)	1	6.3e-52	32		C	T	16
chrVII	G	Polymorphism	C	381517	381517	1	C -> G	17	SNP (transversion)	0.941	2.7e-52	33		C	G	16
chrVII	A	Polymorphism	G	381897	381897	1	G -> A	26	SNP (transition)	0.923	3.2e-82	35	0.077	G	A	24
chrVII	C	Polymorphism	A	382144	382144	1	A -> C	18	SNP (transversion)	1	1e-63	35		A	C	18
chrVII	G	Polymorphism	A	382210	382210	1	A -> G	22	SNP (transition)	1	2.5e-73	33		A	G	22
chrVII	G	Polymorphism	A	382476	382476	1	A -> G	35	SNP (transition)	0.971	3.5e-118	36		A	G	34
chrVII	A	Polymorphism	G	382993	382993	1	G -> A	39	SNP (transition)	0.974	9.8e-121	32		G	A	38
chrVII	A	Polymorphism	G	383010	383010	1	G -> A	40	SNP (transition)	0.975	5e-120	31	0.025	G	A	39
chrVII	C	Polymorphism	T	383348	383348	1	T -> C	28	SNP (transition)	1	4e-93	34		T	C	28
chrVII	C	Polymorphism	A	383402	383402	1	A -> C	29	SNP (transversion)	0.966	7.3e-89	33		A	C	28
chrVII	T	Polymorphism	C	383465	383465	1	C -> T	28	SNP (transition)	0.964	4.4e-91	35		C	T	27
chrVII	CA	Polymorphism	-	383537	383536	0	+CA	32	Insertion	1	1.6e-109	35			CA	32
chrVII	T	Polymorphism	G	383573	383573	1	G -> T	29	SNP (transversion)	0.931	1.3e-92	35	0.034	G	T	27
chrVII	C	Polymorphism	T	383584	383584	1	T -> C	29	SNP (transition)	0.966	4.6e-86	32		T	C	28
chrVII	G	Polymorphism	A	383893	383893	1	A -> G	26	SNP (transition)	1	1e-91	36		A	G	26
chrVII	C	Polymorphism	T	383977	383977	1	T -> C	36	SNP (transition)	0.972	1.1e-107	32	0.028	T	C	35
chrVII	A	Polymorphism	C	384196	384196	1	C -> A	26	SNP (transversion)	1	1.6e-86	34		C	A	26
chrVII	C	Polymorphism	T	384239	384239	1	T -> C	25	SNP (transition)	1	3.2e-83	33		T	C	25
chrVII	C	Polymorphism	T	384425	384425	1	T -> C	37	SNP (transition)	1	7.9e-123	33		T	C	37
chrVII	A	Polymorphism	C	384641	384641	1	C -> A	48	SNP (transversion)	0.917	1.2e-140	34	0.063	C	A	44
chrVII	A	Polymorphism	G	384678	384678	1	G -> A	50	SNP (transition)	0.96	1.9e-146	32	0.02	G	A	48
chrVII	A	Polymorphism	T	385178	385178	1	T -> A	39	SNP (transversion)	1	2e-129	34		T	A	39
chrVII	T	Polymorphism	C	385194	385194	1	C -> T	37	SNP (transition)	1	1.6e-126	35		C	T	37
chrVII	T	Polymorphism	A	385288	385288	1	A -> T	35	SNP (transversion)	0.943	1.9e-113	35	0.029	A	T	33
chrVII	C	Polymorphism	A	385495	385495	1	A -> C	23	SNP (transversion)	1	2.5e-74	32		A	C	23
chrVII	C	Polymorphism	T	385519	385519	1	T -> C	24	SNP (transition)	0.958	3e-75	34	0.042	T	C	23
chrVII	T	Polymorphism	G	385522	385522	1	G -> T	24	SNP (transversion)	0.958	1.5e-77	35	0.042	G	T	23
chrVII	G	Polymorphism	A	385525	385525	1	A -> G	24	SNP (transition)	1	6.3e-80	33		A	G	24
chrVII	T	Polymorphism	C	385531	385531	1	C -> T	24	SNP (transition)	0.958	1.5e-77	35		C	T	23
chrVII	T	Polymorphism	C	385534	385534	1	C -> T	24	SNP (transition)	1	1.6e-77	33		C	T	24
chrVII	G	Polymorphism	A	385540	385540	1	A -> G	25	SNP (transition)	1	1e-75	31		A	G	25
chrVII	C	Polymorphism	T	385542	385542	1	T -> C	25	SNP (transition)	0.96	1.6e-78	34		T	C	24
chrVII	A	Polymorphism	C	385555	385555	1	C -> A	25	SNP (transversion)	0.96	1.6e-78	34	0.04	C	A	24
chrVII	C	Polymorphism	T	385570	385570	1	T -> C	23	SNP (transition)	0.957	9.1e-59	28	0.043	T	C	22
chrVII	T	Polymorphism	C	385619	385619	1	C -> T	22	SNP (transition)	1	1e-66	30		C	T	22
chrVII	T	Polymorphism	C	385714	385714	1	C -> T	32	SNP (transition)	0.969	4e-89	29	0.031	C	T	31
chrVII	C	Polymorphism	T	386539	386539	1	T -> C	39	SNP (transition)	0.974	9.8e-121	32		T	C	38
chrVII	AC	Polymorphism	CA	386548	386549	2	CA -> AC	35	Substitution	1	1e-112	33		CA	AC	35
chrVII	C	Polymorphism	A	386557	386557	1	A -> C	37	SNP (transversion)	1	1.6e-126	34		A	C	37
chrVII	C	Polymorphism	T	386563	386563	1	T -> C	38	SNP (transition)	0.974	6e-125	34		T	C	37
chrVII	A	Polymorphism	G	386581	386581	1	G -> A	27	SNP (transition)	1	7.9e-90	34		G	A	27
chrVII	T	Polymorphism	C	386593	386593	1	C -> T	31	SNP (transition)	1	4e-106	34		C	T	31
chrVII	T	Polymorphism	C	386596	386596	1	C -> T	33	SNP (transition)	1	3.2e-116	35		C	T	33
chrVII	T	Polymorphism	C	386599	386599	1	C -> T	37	SNP (transition)	1	7.9e-123	34		C	T	37
chrVII	A	Polymorphism	G	386608	386608	1	G -> A	40	SNP (transition)	0.975	1e-131	34		G	A	39
chrVII	GC	Polymorphism	CG	386978	386979	2	CG -> GC	44	Substitution	0.886	8.3e-128	33		CG	GC	39
chrVII	C	Polymorphism	T	387977	387977	1	T -> C	24	SNP (transition)	0.917	4.4e-73	35	0.083	T	C	22
chrVII	A	Polymorphism	G	389105	389105	1	G -> A	28	SNP (transition)	0.964	1.1e-85	33		G	A	27
chrVII	G	Polymorphism	C	390472	390472	1	C -> G	50	SNP (transversion)	0.98	1.6e-170	35		C	G	49
chrVII	T	Polymorphism	A	390484	390484	1	A -> T	49	SNP (transversion)	1	4e-177	36		A	T	49
chrVII	C	Polymorphism	T	390921	390921	1	T -> C	19	SNP (transition)	1	2e-63	34		T	C	19
chrVII	T	Polymorphism	G	391138	391138	1	G -> T	30	SNP (transversion)	1	1e-99	34		G	T	30
chrVII	C	Polymorphism	T	391186	391186	1	T -> C	32	SNP (transition)	0.969	1.3e-104	35		T	C	31
chrVII	A	Polymorphism	G	391249	391249	1	G -> A	36	SNP (transition)	0.972	1.1e-121	36		G	A	35
chrVII	G	Polymorphism	A	391279	391279	1	A -> G	35	SNP (transition)	1	1e-119	35		A	G	35
chrVII	G	Polymorphism	A	392058	392058	1	A -> G	28	SNP (transition)	0.929	3.8e-76	31		A	G	26
chrVII	C	Polymorphism	T	393110	393110	1	T -> C	21	SNP (transition)	0.952	2.1e-69	35		T	C	20
chrVII	C	Polymorphism	T	393326	393326	1	T -> C	29	SNP (transition)	1	2e-96	34		T	C	29
chrVII	A	Polymorphism	G	393416	393416	1	G -> A	35	SNP (transition)	0.971	3.5e-118	35	0.029	G	A	34
chrVII	A	Polymorphism	G	393726	393726	1	G -> A	39	SNP (transition)	0.974	3.9e-132	35		G	A	38
chrVII	A	Polymorphism	G	393780	393780	1	G -> A	41	SNP (transition)	1	3.2e-144	36		G	A	41
chrVII	G	Polymorphism	A	393782	393782	1	A -> G	37	SNP (transition)	1	1.6e-126	35		A	G	37
chrVII		Polymorphism	CGA	394492	394494	3	(GAC)6 -> (GAC)5	22	Deletion (tandem repeat)	1	6.3e-36	16		CGA		22
chrVII	A	Polymorphism	T	394511	394511	1	T -> A	21	SNP (transversion)	1	6.3e-68	33		T	A	21
chrVII	A	Polymorphism		394635	394634	0	+A	11	Insertion	0.273	6.6e-10	38			A	3
chrVII	G	Polymorphism	T	394640	394640	1	T -> G	11	SNP (transversion)	0.273	1.3e-09	38	0.727	T	G	3
chrVII	CG	Polymorphism	TA	394642	394643	2	TA -> CG	11 -> 12	Substitution	25.0% -> 27.3%	1.7e-09	37		TA	CG	3
chrVII	C	Polymorphism	T	394647	394647	1	T -> C	12	SNP (transition)	0.25	1.7e-09	37	0.75	T	C	3
chrVII	C	Polymorphism	A	394648	394648	1	A -> C	12	SNP (transversion)	0.333	4.9e-10	30	0.667	A	C	4
chrVII	T	Polymorphism	A	394657	394657	1	A -> T	12	SNP (transversion)	0.25	8.7e-07	29	0.75	A	T	3
chrVII	T	Polymorphism	A	394660	394660	1	A -> T	12	SNP (transversion)	0.25	2.8e-08	33	0.667	A	T	3
chrVII	G	Polymorphism	A	394661	394661	1	A -> G	12	SNP (transition)	0.917	9.5e-34	31		A	G	11
chrVII	GA	Polymorphism	AT	394686	394687	2	AT -> GA	8	Substitution	0.25	7e-07	38		AT	GA	2
chrVII	G	Polymorphism	A	394691	394691	1	A -> G	8	SNP (transition)	0.25	7e-07	38	0.75	A	G	2
chrVII	A	Polymorphism	T	394693	394693	1	T -> A	8	SNP (transversion)	0.25	7e-07	38	0.75	T	A	2
chrVII	GA	Polymorphism	AT	394695	394696	2	AT -> GA	8	Substitution	0.25	7e-07	38		AT	GA	2
chrVII	TATTT	Polymorphism	CTAAA	394700	394704	5	CTAAA -> TATTT	7	Substitution	0.286	5.3e-07	38		CTAAA	TATTT	2
chrVII	CTT	Polymorphism	AGA	394706	394708	3	AGA -> CTT	7	Substitution	0.286	8.4e-07	38		AGA	CTT	2
chrVII	GAT	Polymorphism	ACA	394710	394712	3	ACA -> GAT	7	Substitution	0.286	5.3e-07	38		ACA	GAT	2
chrVII	CT	Polymorphism	GC	394715	394716	2	GC -> CT	8	Substitution	0.25	7e-07	38		GC	CT	2
chrVII	T	Polymorphism	G	394834	394834	1	G -> T	6	SNP (transversion)	0.333	9.5e-07	36	0.667	G	T	2
chrVII	C	Polymorphism	G	394839	394839	1	G -> C	6	SNP (transversion)	0.5	6.3e-10	35	0.5	G	C	3
chrVII	T	Polymorphism	A	394840	394840	1	A -> T	6	SNP (transversion)	0.5	1.6e-07	27	0.5	A	T	3
chrVII	C	Polymorphism	A	394841	394841	1	A -> C	6	SNP (transversion)	0.333	6e-07	37	0.5	A	C	2
chrVII	T	Polymorphism	G	394843	394843	1	G -> T	6	SNP (transversion)	0.5	5e-09	32	0.5	G	T	3
chrVII	T	Polymorphism	A	394845	394845	1	A -> T	6	SNP (transversion)	0.333	6e-07	37	0.5	A	T	2
chrVII	A	Polymorphism	C	394889	394889	1	C -> A	4	SNP (transversion)	1	1.6e-13	33		C	A	4
chrVII		Polymorphism	AA	394910	394911	2	(AA)5 -> (AA)4	4	Deletion (tandem repeat)	1	4e-07	16		AA		4
chrVII	A	Polymorphism	G	394918	394918	1	G -> A	5	SNP (transition)	1	1e-16	32		G	A	5
chrVII	C	Polymorphism	G	394922	394922	1	G -> C	5	SNP (transversion)	1	1e-17	35		G	C	5
chrVII	G	Polymorphism	A	394946	394946	1	A -> G	6	SNP (transition)	1	1.6e-20	34		A	G	6
chrVII	G	Polymorphism	T	394959	394959	1	T -> G	6	SNP (transversion)	1	4e-21	34		T	G	6
chrVII	G	Polymorphism	A	395239	395239	1	A -> G	15	SNP (transition)	1	3.2e-50	34		A	G	15
chrVII	G	Polymorphism	C	395241	395241	1	C -> G	15	SNP (transversion)	1	3.2e-47	31		C	G	15
chrVII	T	Polymorphism	C	395359	395359	1	C -> T	17	SNP (transition)	1	7.9e-57	34		C	T	17
chrVII	CT	Polymorphism	TC	395552	395553	2	TC -> CT	19	Substitution	1	1.3e-59	33		TC	CT	19
chrVII	T	Polymorphism	G	395608	395608	1	G -> T	19	SNP (transversion)	1	1.6e-61	32		G	T	19
chrVII	C	Polymorphism	G	395717	395717	1	G -> C	30	SNP (transversion)	1	1e-105	35		G	C	30
chrVII	C	Polymorphism	T	396018	396018	1	T -> C	19	SNP (transition)	0.895	5.4e-58	36	0.105	T	C	17
chrVII	G	Polymorphism	A	396269	396269	1	A -> G	16	SNP (transition)	0.938	1.6e-50	34		A	G	15
chrVII	G	Polymorphism	A	396452	396452	1	A -> G	40	SNP (transition)	0.95	3.1e-123	33		A	G	38
chrVII	C	Polymorphism	T	396575	396575	1	T -> C	32	SNP (transition)	1	4e-103	33		T	C	32
chrVII	T	Polymorphism	C	396581	396581	1	C -> T	33	SNP (transition)	1	1.3e-109	33		C	T	33
chrVII	T	Polymorphism	A	400572	400572	1	A -> T	6	SNP (transversion)	0.667	5.9e-10	27	0.333	A	T	4
chrVII	T	Polymorphism	C	400612	400612	1	C -> T	11	SNP (transition)	0.364	2e-07	24	0.636	C	T	4
chrVII	A	Polymorphism	C	401674	401674	1	C -> A	22	SNP (transversion)	0.955	8.7e-50	25	0.045	C	A	21
chrVII	A	Polymorphism	T	401698	401698	1	T -> A	25	SNP (transversion)	1	1e-55	22		T	A	25
chrVII	G	Polymorphism	-	404476	404475	0	+G	17	Insertion	1	1.3e-46	27			G	17
chrVII	G	Polymorphism	-	404524	404523	0	+G	19	Insertion	1	7.9e-56	29			G	19
chrVII	GC	Polymorphism	CG	404935	404936	2	CG -> GC	22 -> 23	Substitution	95.5% -> 95.7%	1e-26	15		CG	GC	21 -> 22
chrVII		Polymorphism	G	405087	405087	1	-G	19	Deletion	1	2e-25	13		G		19
chrVII	G	Polymorphism	T	405201	405201	1	T -> G	16	SNP (transversion)	0.313	1.4e-10	27	0.688	T	G	5
chrVII	G	Polymorphism	A	405206	405206	1	A -> G	17	SNP (transition)	0.353	4.4e-08	19	0.588	A	G	6
chrVII	GGC	Polymorphism	AAA	405209	405211	3	AAA -> GGC	18	Substitution	0.278	6.5e-08	22		AAA	GGC	5
chrVII	G	Polymorphism	T	405213	405213	1	T -> G	17	SNP (transversion)	0.294	6.1e-12	30	0.706	T	G	5
chrVII	A	Polymorphism	C	405218	405218	1	C -> A	17	SNP (transversion)	0.353	2.9e-09	22	0.588	C	A	6
chrVII	TGT	Polymorphism	CTC	405221	405223	3	CTC -> TGT	17	Substitution	0.294	1.9e-08	23		CTC	TGT	5
chrVII	A	Polymorphism	C	405226	405226	1	C -> A	16	SNP (transversion)	0.25	1.1e-08	28	0.75	C	A	4
chrVII	AG	Polymorphism	TT	405229	405230	2	TT -> AG	14 -> 16	Substitution	31.3% -> 35.7%	7.3e-09	24		TT	AG	5
chrVII	A	Polymorphism	T	405233	405233	1	T -> A	13	SNP (transversion)	0.385	4e-13	31	0.538	T	A	5
chrVII	T	Polymorphism	C	423765	423765	1	C -> T	10	SNP (transition)	0.9	3.2e-31	35	0.1	C	T	9
chrVII	T	Polymorphism	C	428189	428189	1	C -> T	26	SNP (transition)	1	1.6e-86	33		C	T	26
chrVII	C	Polymorphism	T	439674	439674	1	T -> C	16	SNP (transition)	0.25	4.4e-07	25	0.75	T	C	4
chrVII	G	Polymorphism	T	439682	439682	1	T -> G	16	SNP (transversion)	0.313	4.3e-10	27	0.688	T	G	5
chrVII	A	Polymorphism	T	439689	439689	1	T -> A	16	SNP (transversion)	0.25	2.9e-10	33	0.688	T	A	4
chrVII	G	Polymorphism	C	439693	439693	1	C -> G	16	SNP (transversion)	0.25	1.8e-09	31	0.75	C	G	4
chrVII	G	Polymorphism	T	439699	439699	1	T -> G	14	SNP (transversion)	0.286	1.6e-10	33	0.643	T	G	4
chrVII	A	Polymorphism	G	440261	440261	1	G -> A	16	SNP (transition)	0.25	1.1e-10	33	0.75	G	A	4
chrVII	A	Polymorphism	T	440569	440569	1	T -> A	5	SNP (transversion)	0.4	4e-07	37	0.6	T	A	2
chrVII	T	Polymorphism	C	467533	467533	1	C -> T	14	SNP (transition)	0.929	7e-40	31		C	T	13
chrVII	A	Polymorphism	T	479421	479421	1	T -> A	12	SNP (transversion)	0.25	4.4e-07	30	0.75	T	A	3
chrVII	G	Polymorphism	A	479652	479652	1	A -> G	6	SNP (transition)	0.333	6e-07	38	0.667	A	G	2
chrVII	A	Polymorphism		496743	496742	0	(A)13 -> (A)14	6	Insertion (tandem repeat)	0.667	6e-14	36			A	4
chrVII	ACC	Polymorphism	TTT	529754	529756	3	TTT -> ACC	16	Substitution	0.25	2.8e-08	30		TTT	ACC	4
chrVII	TCG	Polymorphism	CAC	529758	529760	3	CAC -> TCG	15 -> 16	Substitution	25.0% -> 31.3%	2.9e-10	34		CAC	TCG	4 -> 5
chrVII	CCTCAT	Polymorphism	AGCTCA	529762	529767	6	AGCTCA -> CCTCAT	15 -> 16	Substitution	25.0% -> 26.7%	9.2e-10	32		AGCTCA	CCTCAT	4
chrVII	C	Polymorphism	T	529768	529768	1	T -> C	15	SNP (transition)	0.4	2e-14	30	0.6	T	C	6
chrVII	A	Polymorphism	T	529771	529771	1	T -> A	15	SNP (transversion)	0.333	9.3e-11	27	0.533	T	A	5
chrVII	ATTGACATCA	Polymorphism	TGGTTATCTC	529772	529781	10	TGGTTATCTC -> ATTGACATCA	13 -> 15	Substitution	40.0% -> 46.2%	1.3e-12	31		TGGTTATCTC	ATTGACATCA	6
chrVII	C	Polymorphism	A	529783	529783	1	A -> C	15	SNP (transversion)	0.4	5e-15	30	0.6	A	C	6
chrVII	TCG	Polymorphism	GTC	529785	529787	3	GTC -> TCG	16 -> 17	Substitution	35.3% -> 37.5%	1.2e-14	33		GTC	TCG	6
chrVII	A	Polymorphism	T	529789	529789	1	T -> A	16	SNP (transversion)	0.375	8e-18	36	0.625	T	A	6
chrVII	TCATCATCC	Polymorphism	GTCAACGTT	529791	529799	9	GTCAACGTT -> TCATCATCC	16	Substitution	0.375	3.2e-14	35		GTCAACGTT	TCATCATCC	6
chrVII	CA	Polymorphism	AC	529801	529802	2	AC -> CA	17	Substitution	0.294	1.9e-13	28		AC	CA	5
chrVII	TCC	Polymorphism	GTT	529803	529805	3	GTT -> TCC	17	Substitution	0.353	4.9e-17	33		GTT	TCC	6
chrVII	CA	Polymorphism	AG	529807	529808	2	AG -> CA	17	Substitution	0.294	6.2e-14	35		AG	CA	5
chrVII	C	Polymorphism	T	529810	529810	1	T -> C	17	SNP (transition)	0.353	2e-16	34	0.647	T	C	6
chrVII	ACCCTC	Polymorphism	GAAAGT	529813	529818	6	GAAAGT -> ACCCTC	18 -> 19	Substitution	31.6% -> 33.3%	4.6e-15	35		GAAAGT	ACCCTC	6
chrVII	TTTC	Polymorphism	CAAG	529820	529823	4	CAAG -> TTTC	18 -> 19	Substitution	31.6% -> 33.3%	1.7e-12	30		CAAG	TTTC	6
chrVII	TAC	Polymorphism	CTT	529826	529828	3	CTT -> TAC	18	Substitution	0.278	2.6e-09	30		CTT	TAC	5
chrVII	CC	Polymorphism	GA	529830	529831	2	GA -> CC	18	Substitution	0.278	2.7e-15	36		GA	CC	5
chrVII	CCT	Polymorphism	TTC	529833	529835	3	TTC -> CCT	18	Substitution	0.278	8.5e-14	33		TTC	CCT	5
chrVII	AT	Polymorphism	TC	529837	529838	2	TC -> AT	18	Substitution	0.333	4.5e-12	29		TC	AT	6
chrVII	TC	Polymorphism	CA	529841	529842	2	CA -> TC	18	Substitution	0.278	2.7e-14	35		CA	TC	5
chrVII	CATCCTCAT	Polymorphism	TTCA-ACATC	529845	529853	9	TTCAACATC -> CATCCTCAT	18	Substitution	0.333	2.8e-10	32		TTCAACATC	CATCCTCAT	6
chrVII	C	Polymorphism	G	529855	529855	1	G -> C	18	SNP (transversion)	0.333	1.2e-15	32	0.667	G	C	6
chrVII	CATC	Polymorphism	TTCG	529857	529860	4	TTCG -> CATC	18	Substitution	0.278	2.7e-15	36		TTCG	CATC	5
chrVII	TCCTCATCA	Polymorphism	CTTCTTCAG	529862	529870	9	CTTCTTCAG -> TCCTCATCA	17 -> 18	Substitution	27.8% -> 29.4%	8.5e-14	34		CTTCTTCAG	TCCTCATCA	5
chrVII	CAT	Polymorphism	GTA	529872	529874	3	GTA -> CAT	17	Substitution	0.353	2e-16	35		GTA	CAT	6
chrVII	C	Polymorphism	G	529876	529876	1	G -> C	17	SNP (transversion)	0.353	4.9e-14	29	0.647	G	C	6
chrVII	CAT	Polymorphism	TCC	529878	529880	3	TCC -> CAT	17	Substitution	0.353	3.1e-15	33		TCC	CAT	6
chrVII	CT	Polymorphism	TC	529882	529883	2	TC -> CT	17	Substitution	0.294	1.9e-13	32		TC	CT	5
chrVII	ATC	Polymorphism	TCT	529885	529887	3	TCT -> ATC	17	Substitution	0.294	1.9e-13	30		TCT	ATC	5
chrVII	TC	Polymorphism	CA	529889	529890	2	CA -> TC	17	Substitution	0.353	7.7e-13	31		CA	TC	6
chrVII	TCAT	Polymorphism	CTTC	529892	529895	4	CTTC -> TCAT	17 -> 18	Substitution	27.8% -> 29.4%	2.7e-14	34		CTTC	TCAT	5
chrVII	CATCATCA	Polymorphism	ATCTCCAC	529896	529903	8	ATCTCCAC -> CATCATCA	17 -> 18	Substitution	27.8% -> 33.3%	6.1e-13	35		ATCTCCAC	CATCATCA	5 -> 6
chrVII	CATCAT	Polymorphism	TTCGTC	529905	529910	6	TTCGTC -> CATCAT	17 -> 18	Substitution	27.8% -> 29.4%	8.5e-12	33		TTCGTC	CATCAT	5
chrVII	ATCAT	Polymorphism	TCATC	529912	529916	5	TCATC -> ATCAT	17	Substitution	0.294	1.9e-12	32		TCATC	ATCAT	5
chrVII	ATCA	Polymorphism	GAAT	529918	529921	4	GAAT -> ATCA	17	Substitution	0.294	6.1e-12	31		GAAT	ATCA	5
chrVII	C	Polymorphism	G	529923	529923	1	G -> C	18	SNP (transversion)	0.333	1.9e-17	36	0.5	G	C	6
chrVII	T	Polymorphism	C	529925	529925	1	C -> T	18	SNP (transition)	0.389	2e-21	37	0.611	C	T	7
chrVII	C	Polymorphism	A	529926	529926	1	A -> C	18	SNP (transversion)	0.5	9.7e-26	34	0.444	A	C	9
chrVII	AT	Polymorphism	TC	529927	529928	2	TC -> AT	18	Substitution	0.278	8.5e-14	35		TC	AT	5
chrVII	C	Polymorphism	A	529929	529929	1	A -> C	18	SNP (transversion)	0.389	9.8e-14	25	0.556	A	C	7
chrVII	T	Polymorphism	C	529931	529931	1	C -> T	18	SNP (transition)	0.278	8.5e-13	32	0.611	C	T	5
chrVII	A	Polymorphism	T	529939	529939	1	T -> A	16	SNP (transversion)	0.25	2.9e-10	33	0.688	T	A	4
chrVII	C	Polymorphism	A	529941	529941	1	A -> C	15	SNP (transversion)	0.267	2.2e-10	33	0.733	A	C	4
chrVII	T	Polymorphism	A	529944	529944	1	A -> T	16	SNP (transversion)	0.313	1.4e-12	32	0.313	A	T	5
chrVII	C	Polymorphism	A	529944	529944	1	A -> C	16	SNP (transversion)	0.375	2e-15	31	0.313	A	C	6
chrVII	A	Polymorphism	C	529947	529947	1	C -> A	17	SNP (transversion)	0.294	1.9e-12	31	0.706	C	A	5
chrVII	A	Polymorphism	C	529953	529953	1	C -> A	17	SNP (transversion)	0.353	2e-16	34	0.588	C	A	6
chrVII	AT	Polymorphism	CA	529959	529960	2	CA -> AT	15 -> 16	Substitution	37.5% -> 46.7%	6.4e-15	29		CA	AT	6 -> 7
chrVII	ATCA	Polymorphism	CCTC	529962	529965	4	CCTC -> ATCA	15 -> 16	Substitution	46.7% -> 53.3%	2e-21	34		CCTC	ATCA	7 -> 8
chrVII	CA	Polymorphism	TT	529967	529968	2	TT -> CA	15	Substitution	0.533	2.6e-23	31		TT	CA	8
chrVII	A	Polymorphism	C	529971	529971	1	C -> A	15	SNP (transversion)	0.533	1e-25	36	0.4	C	A	8
chrVII	CA	Polymorphism	AC	529973	529974	2	AC -> CA	15	Substitution	0.533	5e-24	31		AC	CA	8
chrVII	A	Polymorphism	C	529977	529977	1	C -> A	15	SNP (transversion)	0.6	1.6e-28	36	0.4	C	A	9
chrVII	A	Polymorphism	C	529980	529980	1	C -> A	15	SNP (transversion)	0.6	1.6e-28	36	0.267	C	A	9
chrVII	CA	Polymorphism	TT	529985	529986	2	TT -> CA	15	Substitution	0.733	1.8e-30	30		TT	CA	11
chrVII	A	Polymorphism	C	529995	529995	1	C -> A	18	SNP (transversion)	0.667	1.9e-38	35	0.222	C	A	12
chrVII	CATA	Polymorphism	ATCC	529998	530001	4	ATCC -> CATA	18 -> 19	Substitution	73.7% -> 77.8%	1.2e-40	32		ATCC	CATA	14
chrVII	C	Polymorphism	A	530004	530004	1	A -> C	20	SNP (transversion)	0.85	5.7e-47	30	0.15	A	C	17
chrVII	T	Polymorphism	C	530006	530006	1	C -> T	20	SNP (transition)	0.8	1.2e-46	32	0.2	C	T	16
chrVII	C	Polymorphism	A	530016	530016	1	A -> C	23	SNP (transversion)	0.87	1.8e-65	34	0.13	A	C	20
chrVII	C	Polymorphism	A	530034	530034	1	A -> C	30	SNP (transversion)	0.9	8.1e-81	32	0.1	A	C	27
chrVII	A	Polymorphism	C	548009	548009	1	C -> A	16	SNP (transversion)	0.313	1.3e-07	21	0.688	C	A	5
chrVII	T	Polymorphism	G	548018	548018	1	G -> T	18	SNP (transversion)	0.333	7.1e-11	25	0.667	G	T	6
chrVII	C	Polymorphism	T	556930	556930	1	T -> C	9	SNP (transition)	0.333	6.6e-07	27	0.556	T	C	3
chrVII	G	Polymorphism	T	556932	556932	1	T -> G	9	SNP (transversion)	0.444	2e-11	32	0.556	T	G	4
chrVII	T	Polymorphism	A	568744	568744	1	A -> T	23	SNP (transversion)	0.261	9.6e-11	26	0.696	A	T	6
chrVII	A	Polymorphism	T	568839	568839	1	T -> A	22	SNP (transversion)	0.318	8.4e-16	29	0.682	T	A	7
chrVII	T	Polymorphism	C	583821	583821	1	C -> T	28	SNP (transition)	0.964	1.1e-85	32		C	T	27
chrVII	T	Polymorphism	A	596070	596070	1	A -> T	10	SNP (transversion)	0.3	6e-08	32	0.7	A	T	3
chrVII		Polymorphism	T	612097	612097	1	(T)3 -> (T)2	28	Deletion (tandem repeat)	1	1e-42	16		T		28
chrVII	T	Polymorphism	C	627186	627186	1	C -> T	11	SNP (transition)	0.364	5.2e-09	27	0.636	C	T	4
chrVII	T	Polymorphism	C	627217	627217	1	C -> T	11	SNP (transition)	0.364	3.3e-12	36	0.545	C	T	4
chrVII	T	Polymorphism	C	627224	627224	1	C -> T	11	SNP (transition)	0.455	4.6e-11	26	0.545	C	T	5
chrVII	T	Polymorphism	A	635503	635503	1	A -> T	7	SNP (transversion)	0.286	8.4e-07	37	0.714	A	T	2
chrVII	A	Polymorphism	G	639550	639550	1	G -> A	25	SNP (transition)	0.96	6.3e-81	34		G	A	24
chrVII	A	Polymorphism	C	639634	639634	1	C -> A	20	SNP (transversion)	0.5	1.3e-09	14	0.45	C	A	10
chrVII	A	Polymorphism	T	639637	639637	1	T -> A	18	SNP (transversion)	0.556	3.8e-13	17	0.389	T	A	10
chrVII	A	Polymorphism	C	639639	639639	1	C -> A	19	SNP (transversion)	0.474	2.2e-09	16	0.526	C	A	9
chrVII	A	Polymorphism	G	639647	639647	1	G -> A	19	SNP (transition)	0.368	5.1e-08	17	0.526	G	A	7
chrVII	A	Polymorphism	G	639650	639650	1	G -> A	19	SNP (transition)	0.368	2.2e-09	19	0.579	G	A	7
chrVII	A	Polymorphism	T	639655	639655	1	T -> A	19	SNP (transversion)	0.316	3.6e-07	18	0.684	T	A	6
chrVII	A	Polymorphism	G	639659	639659	1	G -> A	19	SNP (transition)	0.421	2.6e-10	18	0.474	G	A	8
chrVII	A	Polymorphism	C	639666	639666	1	C -> A	19	SNP (transversion)	0.474	3.6e-19	27	0.526	C	A	9
chrVII	A	Polymorphism	G	639673	639673	1	G -> A	19	SNP (transition)	0.316	1.7e-12	28	0.684	G	A	6
chrVII	T	Polymorphism	A	640642	640642	1	A -> T	6	SNP (transversion)	0.667	3.8e-11	30	0.333	A	T	4
chrVII	G	Polymorphism	T	644788	644788	1	T -> G	9	SNP (transversion)	0.333	6.6e-07	27	0.556	T	G	3
chrVII	C	Polymorphism	T	644802	644802	1	T -> C	8	SNP (transition)	0.375	1.8e-09	35	0.375	T	C	3
chrVII	G	Polymorphism	T	671941	671941	1	T -> G	11	SNP (transversion)	0.364	3.3e-10	30	0.636	T	G	4
chrVII	A	Polymorphism	G	683816	683816	1	G -> A	16	SNP (transition)	0.875	4.8e-42	32	0.063	G	A	14
chrVII	T	Polymorphism	C	699993	699993	1	C -> T	11	SNP (transition)	0.636	5.2e-15	24	0.182	C	T	7
chrVII	T	Polymorphism	C	699999	699999	1	C -> T	36	SNP (transition)	0.722	1.6e-75	32	0.028	C	T	26
chrVII		Polymorphism	C	699999	699999	1	-C	36	Deletion	0.25	2e-07	17		C		9
chrVII		Polymorphism	A	700000	700000	1	-A	37	Deletion	0.27	1.9e-08	17		A		10
chrVII	T	Polymorphism	A	700000	700000	1	A -> T	37	SNP (transversion)	0.676	5.8e-74	34	0.027	A	T	25
chrVII	A	Polymorphism	T	700077	700077	1	T -> A	47	SNP (transversion)	0.255	8e-25	29	0.553	T	A	12
chrVII	T	Polymorphism	C	700126	700126	1	C -> T	20	SNP (transition)	0.25	4.9e-14	36	0.65	C	T	5
chrVII	A	Polymorphism	G	708297	708297	1	G -> A	86	SNP (transition)	0.291	3e-22	18	0.698	G	A	25
chrVII	C	Polymorphism	T	708380	708380	1	T -> C	79	SNP (transition)	0.278	2.6e-19	18	0.709	T	C	22
chrVII	T	Polymorphism	C	708405	708405	1	C -> T	73	SNP (transition)	0.301	3.8e-20	18	0.671	C	T	22
chrVII	C	Polymorphism	T	708677	708677	1	T -> C	77	SNP (transition)	0.403	2.3e-38	19	0.597	T	C	31
chrVII	T	Polymorphism	C	708694	708694	1	C -> T	92	SNP (transition)	0.38	1.2e-38	18	0.609	C	T	35
chrVII	C	Polymorphism	T	709221	709221	1	T -> C	103	SNP (transition)	0.34	3.2e-33	17	0.641	T	C	35
chrVII	A	Polymorphism	C	709235	709235	1	C -> A	102	SNP (transversion)	0.363	7.7e-40	19	0.627	C	A	37
chrVII	G	Polymorphism	A	709464	709464	1	A -> G	90	SNP (transition)	0.267	1.1e-29	21	0.733	A	G	24
chrVII	C	Polymorphism	T	709503	709503	1	T -> C	81	SNP (transition)	0.383	1.3e-22	15	0.617	T	C	31
chrVII	T	Polymorphism	C	709566	709566	1	C -> T	75	SNP (transition)	0.347	1.4e-15	13	0.64	C	T	26
chrVII	G	Polymorphism	A	709707	709707	1	A -> G	99	SNP (transition)	0.323	6.8e-36	20	0.677	A	G	32
chrVII	A	Polymorphism	G	710003	710003	1	G -> A	76	SNP (transition)	0.408	1.1e-44	22	0.592	G	A	31
chrVII	A	Polymorphism	G	710425	710425	1	G -> A	89	SNP (transition)	0.27	7.5e-23	19	0.697	G	A	24
chrVII	G	Polymorphism	A	710589	710589	1	A -> G	122	SNP (transition)	0.287	1.4e-85	33	0.705	A	G	35
chrVII	T	Polymorphism	C	711063	711063	1	C -> T	87	SNP (transition)	0.287	3.9e-49	28	0.678	C	T	25
chrVII	T	Polymorphism	A	711066	711066	1	A -> T	87	SNP (transversion)	0.322	6.8e-51	27	0.678	A	T	28
chrVII	C	Polymorphism	T	711348	711348	1	T -> C	82	SNP (transition)	0.451	1.9e-51	21	0.537	T	C	37
chrVII	C	Polymorphism	T	711738	711738	1	T -> C	55	SNP (transition)	0.364	5.8e-11	12	0.6	T	C	20
chrVII	T	Polymorphism	C	711852	711852	1	C -> T	92	SNP (transition)	0.489	1.9e-55	18	0.478	C	T	45
chrVII	T	Polymorphism	C	733130	733130	1	C -> T	16	SNP (transition)	0.313	1.4e-10	28	0.625	C	T	5
chrVII	GC	Polymorphism	TA	735924	735925	2	TA -> GC	19	Substitution	0.263	3.5e-08	24		TA	GC	5
chrVII	AT	Polymorphism	TC	735928	735929	2	TC -> AT	19	Substitution	0.263	3.5e-08	24		TC	AT	5
chrVII	G	Polymorphism	T	735934	735934	1	T -> G	18	SNP (transversion)	0.278	2.6e-08	24	0.722	T	G	5
chrVII	A	Polymorphism	T	735936	735936	1	T -> A	18	SNP (transversion)	0.278	2.6e-08	24	0.722	T	A	5
chrVII	TCA	Polymorphism	GTT	735940	735942	3	GTT -> TCA	19	Substitution	0.263	3.5e-08	24		GTT	TCA	5
chrVII	CC	Polymorphism	TA	735945	735946	2	TA -> CC	20	Substitution	0.25	4.6e-08	24		TA	CC	5
chrVII	CC	Polymorphism	AA	735948	735949	2	AA -> CC	20	Substitution	0.25	4.6e-08	23		AA	CC	5
chrVII	G	Polymorphism	A	735957	735957	1	A -> G	21	SNP (transition)	0.286	3.2e-09	22	0.714	A	G	6
chrVII	A	Polymorphism	T	735959	735959	1	T -> A	21	SNP (transversion)	0.333	1e-09	20	0.619	T	A	7
chrVII	G	Polymorphism	A	735965	735965	1	A -> G	21	SNP (transition)	0.286	8.1e-10	23	0.714	A	G	6
chrVII	T	Polymorphism	C	736004	736004	1	C -> T	22	SNP (transition)	0.273	4.3e-09	22	0.636	C	T	6
chrVII	C	Polymorphism	T	736025	736025	1	T -> C	19	SNP (transition)	0.316	1.6e-09	23	0.684	T	C	6
chrVII	G	Polymorphism	A	736029	736029	1	A -> G	20	SNP (transition)	0.3	5.8e-10	23	0.7	A	G	6
chrVII	G	Polymorphism	T	736097	736097	1	T -> G	15	SNP (transversion)	0.4	7.6e-11	23	0.6	T	G	6
chrVII	G	Polymorphism	C	741765	741765	1	C -> G	7	SNP (transversion)	0.286	8.4e-07	37	0.714	C	G	2
chrVII	T	Polymorphism		746601	746600	0	(T)25 -> (T)26	4	Insertion (tandem repeat)	1	1e-08	21			T	4
chrVII	T	Polymorphism		746601	746600	0	(T)25 -> (T)26	4	Insertion (tandem repeat)	0.75	1e-06	22			T	3
chrVII	T	Polymorphism	C	770596	770596	1	C -> T	40	SNP (transition)	0.975	8e-128	33		C	T	39
chrVII	G	Polymorphism	T	771740	771740	1	T -> G	39	SNP (transversion)	1	2.5e-133	34		T	G	39
chrVII	AG	Polymorphism	CA	794652	794653	2	CA -> AG	4	Substitution	0.75	3.2e-08	27		CA	AG	3
chrVII	G	Polymorphism	T	794655	794655	1	T -> G	4	SNP (transversion)	0.5	6e-07	36	0.25	T	G	2
chrVII	T	Polymorphism	A	807821	807821	1	A -> T	7	SNP (transversion)	0.286	8.4e-07	37	0.714	A	T	2
chrVII	T	Polymorphism	C	817372	817372	1	C -> T	27	SNP (transition)	0.259	1.1e-13	27	0.741	C	T	7
chrVII	T	Polymorphism	A	817375	817375	1	A -> T	27	SNP (transversion)	0.259	7e-18	33	0.704	A	T	7
chrVII	CT	Polymorphism	AA	817378	817379	2	AA -> CT	28	Substitution	0.25	4.7e-15	29		AA	CT	7
chrVII	A	Polymorphism	T	817391	817391	1	T -> A	29	SNP (transversion)	0.276	2.7e-21	34	0.724	T	A	8
chrVII	T	Polymorphism	A	836273	836273	1	A -> T	20	SNP (transversion)	0.25	1.5e-10	29	0.75	A	T	5
chrVII	T	Polymorphism	C	836764	836764	1	C -> T	7	SNP (transition)	0.429	2.8e-07	28	0.571	C	T	3
chrVII	AGG	Polymorphism	TTA	836768	836770	3	TTA -> AGG	3	Substitution	0.667	1.9e-07	37		TTA	AGG	2
chrVII	AT	Polymorphism	CA	836773	836774	2	CA -> AT	3	Substitution	0.667	1.9e-07	37		CA	AT	2
chrVII	T	Polymorphism	C	836776	836776	1	C -> T	3	SNP (transition)	0.667	7.5e-08	38		C	T	2
chrVII	ACT	Polymorphism	TTA	836778	836780	3	TTA -> ACT	3	Substitution	0.667	1.9e-07	37		TTA	ACT	2
chrVII	AA	Polymorphism	TT	836783	836784	2	TT -> AA	3	Substitution	0.667	1.2e-07	38		TT	AA	2
chrVII	G	Polymorphism	C	836788	836788	1	C -> G	3	SNP (transversion)	0.667	7.5e-08	38	0.333	C	G	2
chrVII	GGT	Polymorphism	TTA	836790	836792	3	TTA -> GGT	3	Substitution	0.667	1.2e-07	37		TTA	GGT	2
chrVII	TGG	Polymorphism	ACA	836794	836796	3	ACA -> TGG	3	Substitution	0.667	1.2e-07	37		ACA	TGG	2
chrVII	A	Polymorphism	G	836798	836798	1	G -> A	3	SNP (transition)	1	2.5e-10	32		G	A	3
chrVII	GAAGGAG	Polymorphism	TTTTTCA	836799	836805	7	TTTTTCA -> GAAGGAG	3	Substitution	0.667	1.2e-07	38		TTTTTCA	GAAGGAG	2
chrVII	A	Polymorphism	T	836806	836806	1	T -> A	3	SNP (transversion)	1	4e-09	29		T	A	3
chrVII	AAGACAAAAAAGCA	Polymorphism	TTTGAGGGGTCTTT	836807	836820	14	TTTGAGGGGTCTTT -> AAGACAAAAAAGCA	3	Substitution	0.667	1.9e-07	37		TTTGAGGGGTCTTT	AAGACAAAAAAGCA	2
chrVII	G	Polymorphism	A	836822	836822	1	A -> G	3	SNP (transition)	0.667	4.8e-07	34	0.333	A	G	2
chrVII	CAC	Polymorphism	TGG	836824	836826	3	TGG -> CAC	3	Substitution	0.667	1.2e-07	38		TGG	CAC	2
chrVII	TGTC	Polymorphism	AAAA	836828	836831	4	AAAA -> TGTC	3	Substitution	0.667	1.2e-07	38		AAAA	TGTC	2
chrVII	CT	Polymorphism	AG	836835	836836	2	AG -> CT	4	Substitution	0.5	2.4e-07	38		AG	CT	2
chrVII	GG	Polymorphism	TC	836840	836841	2	TC -> GG	4	Substitution	0.5	2.4e-07	38		TC	GG	2
chrVII	A	Polymorphism	C	836843	836843	1	C -> A	4	SNP (transversion)	0.5	2.4e-07	37	0.5	C	A	2
chrVII	A	Polymorphism	G	836844	836844	1	G -> A	4	SNP (transition)	0.75	2.5e-10	34	0.25	G	A	3
chrVII	CT	Polymorphism	AC	836845	836846	2	AC -> CT	4	Substitution	0.5	3.8e-07	36		AC	CT	2
chrVII	G	Polymorphism	C	836848	836848	1	C -> G	4	SNP (transversion)	0.5	2.4e-07	38	0.5	C	G	2
chrVII	G	Polymorphism	A	836850	836850	1	A -> G	5	SNP (transition)	0.4	2.5e-07	38	0.4	A	G	2
chrVII	TC	Polymorphism	GA	836852	836853	2	GA -> TC	5	Substitution	0.6	1e-08	32		GA	TC	3
chrVII	C	Polymorphism	A	836854	836854	1	A -> C	5	SNP (transversion)	0.4	6.3e-07	36	0.4	A	C	2
chrVII	T	Polymorphism	A	836855	836855	1	A -> T	5	SNP (transversion)	0.6	3.2e-10	36	0.2	A	T	3
chrVII	G	Polymorphism	A	836857	836857	1	A -> G	5	SNP (transition)	0.6	3.2e-10	36	0.4	A	G	3
chrVII	C	Polymorphism	A	836858	836858	1	A -> C	5	SNP (transversion)	0.4	4e-07	38	0.2	A	C	2
chrVII	C	Polymorphism	A	836859	836859	1	A -> C	5	SNP (transversion)	0.8	2e-14	37	0.2	A	C	4
chrVII	C	Polymorphism	A	836860	836860	1	A -> C	5	SNP (transversion)	0.4	4e-07	38	0.4	A	C	2
chrVII	T	Polymorphism	A	836861	836861	1	A -> T	5	SNP (transversion)	0.6	1.6e-10	36	0.2	A	T	3
chrVII	G	Polymorphism	A	836863	836863	1	A -> G	5	SNP (transition)	0.4	1e-06	36	0.6	A	G	2
chrVII	C	Polymorphism	A	836864	836864	1	A -> C	5	SNP (transversion)	0.4	2.5e-07	38	0.2	A	C	2
chrVII	G	Polymorphism	A	836865	836865	1	A -> G	5	SNP (transition)	0.4	2.5e-07	38	0.2	A	G	2
chrVII	C	Polymorphism	A	836865	836865	1	A -> C	5	SNP (transversion)	0.4	1e-06	35	0.2	A	C	2
chrVII	C	Polymorphism	T	836866	836866	1	T -> C	5	SNP (transition)	0.4	2.5e-07	38	0.2	T	C	2
chrVII	A	Polymorphism	T	836866	836866	1	T -> A	5	SNP (transversion)	0.4	4e-07	37	0.2	T	A	2
chrVII	G	Polymorphism	T	836867	836867	1	T -> G	5	SNP (transversion)	0.4	1e-06	35	0.2	T	G	2
chrVII	A	Polymorphism	T	836867	836867	1	T -> A	5	SNP (transversion)	0.4	2.5e-07	38	0.2	T	A	2
chrVII	G	Polymorphism	T	836869	836869	1	T -> G	5	SNP (transversion)	0.6	7.9e-11	37	0.4	T	G	3
chrVII	GC	Polymorphism	TT	836871	836872	2	TT -> GC	5	Substitution	0.4	2.5e-07	38		TT	GC	2
chrVII	T	Polymorphism	A	836873	836873	1	A -> T	5	SNP (transversion)	0.6	7.9e-11	37	0.2	A	T	3
chrVII	A	Polymorphism	G	836874	836874	1	G -> A	5	SNP (transition)	0.8	7.9e-15	38	0.2	G	A	4
chrVII	T	Polymorphism	G	836875	836875	1	G -> T	5	SNP (transversion)	0.4	4e-07	38	0.2	G	T	2
chrVII	C	Polymorphism	G	836875	836875	1	G -> C	5	SNP (transversion)	0.4	2.5e-07	38	0.2	G	C	2
chrVII	G	Polymorphism	A	836878	836878	1	A -> G	5	SNP (transition)	0.4	4e-07	38	0.2	A	G	2
chrVII	GG	Polymorphism	AA	836881	836882	2	AA -> GG	5	Substitution	0.4	4e-07	38		AA	GG	2
chrVII	G	Polymorphism	A	836884	836884	1	A -> G	5	SNP (transition)	0.4	2.5e-07	38	0.6	A	G	2
chrVII	CT	Polymorphism	AG	836890	836891	2	AG -> CT	5 -> 6	Substitution	33.3% -> 40.0%	6e-07	37		AG	CT	2
chrVII	TAT	Polymorphism	GGC	836892	836894	3	GGC -> TAT	6	Substitution	0.5	2.5e-09	35		GGC	TAT	3
chrVII	AT	Polymorphism	TA	836895	836896	2	TA -> AT	6	Substitution	0.333	9.5e-07	37		TA	AT	2
chrVII	G	Polymorphism	A	836899	836899	1	A -> G	6	SNP (transition)	0.5	1e-08	31	0.5	A	G	3
chrVII	ACAACT	Polymorphism	TG	836900	836901	2	TG -> ACAACT	6	Insertion	0.333	9.5e-07	37		TG	ACAACT	2
chrVII	T	Polymorphism	A	836911	836911	1	A -> T	7	SNP (transversion)	0.429	3.5e-08	30	0.429	A	T	3
chrVII	G	Polymorphism	T	836920	836920	1	T -> G	4	SNP (transversion)	0.5	6e-07	35	0.5	T	G	2
chrVII	C	Polymorphism	T	836924	836924	1	T -> C	4	SNP (transition)	0.5	6e-07	35	0.5	T	C	2
chrVII	T	Polymorphism	C	840886	840886	1	C -> T	12	SNP (transition)	1	1.6e-41	34		C	T	12
chrVII	T	Polymorphism	C	843062	843062	1	C -> T	15	SNP (transition)	1	1e-48	33		C	T	15
chrVII	T	Polymorphism	A	845136	845136	1	A -> T	8	SNP (transversion)	0.25	7e-07	38	0.75	A	T	2
chrVII	A	Polymorphism	T	848529	848529	1	T -> A	4	SNP (transversion)	0.5	2.4e-07	38	0.25	T	A	2
chrVII	T	Polymorphism	C	854643	854643	1	C -> T	30	SNP (transition)	0.967	7.5e-98	34		C	T	29
chrVII	T	Polymorphism	C	857467	857467	1	C -> T	19	SNP (transition)	1	3.2e-67	35		C	T	19
chrVII	T	Polymorphism	C	897168	897168	1	C -> T	17	SNP (transition)	1	1.6e-58	35		C	T	17
chrVII	T	Polymorphism	C	900030	900030	1	C -> T	30	SNP (transition)	0.967	6e-95	33	0.033	C	T	29
chrVII	C	Polymorphism	A	910296	910296	1	A -> C	4	SNP (transversion)	0.5	9.5e-07	35	0.5	A	C	2
chrVII	T	Polymorphism	A	910298	910298	1	A -> T	4	SNP (transversion)	0.5	6e-07	36	0.5	A	T	2
chrVII	T	Polymorphism	C	910314	910314	1	C -> T	7	SNP (transition)	0.286	8.4e-07	37	0.714	C	T	2
chrVII	T	Polymorphism	C	914369	914369	1	C -> T	19	SNP (transition)	1	3.2e-67	35		C	T	19
chrVII	AT	Polymorphism	CC	921509	921510	2	CC -> AT	20	Substitution	1	1e-64	33		CC	AT	20
chrVII	T	Polymorphism	G	964750	964750	1	G -> T	12	SNP (transversion)	0.333	1.2e-07	24	0.667	G	T	4
chrVII	T	Polymorphism	C	982869	982869	1	C -> T	21	SNP (transition)	1	3.2e-74	35		C	T	21
chrVII	T	Polymorphism	G	993786	993786	1	G -> T	14	SNP (transversion)	0.357	2e-11	28	0.643	G	T	5
chrVII	CGC	Polymorphism	GCG	1006277	1006279	3	GCG -> CGC	22 -> 23	Substitution	1	1.6e-75	35		GCG	CGC	22 -> 23
chrVII	A	Polymorphism	G	1023291	1023291	1	G -> A	29	SNP (transition)	0.931	1.3e-92	36	0.034	G	A	27
chrVII	G	Polymorphism	T	1029833	1029833	1	T -> G	13	SNP (transversion)	0.308	4.4e-07	24	0.538	T	G	4
chrVII	A	Polymorphism	G	1031009	1031009	1	G -> A	27	SNP (transition)	1	1.6e-92	35		G	A	27
chrVII	A	Polymorphism	C	1032358	1032358	1	C -> A	27	SNP (transversion)	0.259	1.5e-09	22	0.741	C	A	7
chrVII	T	Polymorphism	C	1036184	1036184	1	C -> T	28	SNP (transition)	1	4e-93	33		C	T	28
chrVII	T	Polymorphism	C	1055637	1055637	1	C -> T	31	SNP (transition)	0.935	7.4e-91	33		C	T	29
chrVII	T	Polymorphism	C	1062258	1062258	1	C -> T	7	SNP (transition)	0.286	8.4e-07	37	0.714	C	T	2
chrVII	C	Polymorphism	T	1066060	1066060	1	T -> C	15	SNP (transition)	0.267	5.4e-10	31	0.733	T	C	4
chrVII	A	Polymorphism	G	1066753	1066753	1	G -> A	9	SNP (transition)	0.889	5.7e-27	35		G	A	8
chrVII	T	Polymorphism	C	1067708	1067708	1	C -> T	33	SNP (transition)	0.97	2.1e-98	32		C	T	32
chrVII	A	Polymorphism	G	1073443	1073443	1	G -> A	19	SNP (transition)	1	2.5e-65	34		G	A	19
chrVII	T	Polymorphism	G	1090882	1090882	1	G -> T	6	SNP (transversion)	0.333	9.5e-07	36	0.333	G	T	2
chrVII	G	Polymorphism	A	1090891	1090891	1	A -> G	17	SNP (transition)	0.294	5.8e-08	22	0.529	A	G	5
chrVII	A	Polymorphism	G	1090892	1090892	1	G -> A	17	SNP (transition)	0.294	5.6e-07	21	0.412	G	A	5
chrVII	G	Polymorphism	A	1090893	1090893	1	A -> G	20	SNP (transition)	0.3	1.3e-07	19	0.55	A	G	6
chrVII	T	Polymorphism	C	1090898	1090898	1	C -> T	43	SNP (transition)	0.581	3e-24	14	0.07	C	T	25
chrVII	T	Polymorphism	G	1090903	1090903	1	G -> T	65	SNP (transversion)	0.292	5.6e-21	19	0.4	G	T	19
chrVII	T	Polymorphism	G	1090904	1090904	1	G -> T	77	SNP (transversion)	0.325	3.3e-21	16	0.442	G	T	25
chrVII	T	Polymorphism	C	1090906	1090906	1	C -> T	112	SNP (transition)	0.616	2.6e-80	17	0.089	C	T	69
chrVII	T	Polymorphism	A	1090910	1090910	1	A -> T	233	SNP (transversion)	0.648	7.5e-179	17	0.094	A	T	151
chrVII	T	Polymorphism	G	1090911	1090911	1	G -> T	257	SNP (transversion)	0.265	4.4e-42	15	0.479	G	T	68
chrVII	T	Polymorphism	A	1090912	1090912	1	A -> T	295	SNP (transversion)	0.641	6.1e-222	16	0.105	A	T	189
chrVII	T	Polymorphism	A	1090913	1090913	1	A -> T	342	SNP (transversion)	0.263	3.5e-63	16	0.374	A	T	90
chrVII	G	Polymorphism	A	1090913	1090913	1	A -> G	342	SNP (transition)	0.263	1.3e-71	18	0.374	A	G	90
chrVII	T	Polymorphism	C	1090914	1090914	1	C -> T	398	SNP (transition)	0.678	0	17	0.053	C	T	270
chrVII	T	Polymorphism	A	1090915	1090915	1	A -> T	448	SNP (transversion)	0.315	1e-83	14	0.413	A	T	141
chrVII	T	Polymorphism	G	1090916	1090916	1	G -> T	513	SNP (transversion)	0.708	0	16	0.146	G	T	363
chrVII	T	Polymorphism	G	1090917	1090917	1	G -> T	602	SNP (transversion)	0.743	0	16	0.12	G	T	447
chrVII	T	Polymorphism	G	1090918	1090918	1	G -> T	683	SNP (transversion)	0.299	5.5e-134	16	0.449	G	T	204
chrVII	T	Polymorphism	C	1090922	1090922	1	C -> T	1149	SNP (transition)	0.293	1.6e-248	16	0.043	C	T	337
chrVII	G	Polymorphism	C	1090922	1090922	1	C -> G	1149	SNP (transversion)	0.507	0	17	0.043	C	G	582
[truncated: 3 more rows]

## Sheet: Chr8_Variants_Sc57_Te5R
Sequence Name	Name	Type	Sequence	Minimum	Maximum	Length	Change	Coverage	Polymorphism Type	Variant Frequency	Variant P-Value (approximate)	Average Quality	Reference Frequency	Reference Nucleotide(s)	Variant Nucleotide(s)	Variant Raw Frequency
[truncated: 127 more rows]

[truncated: 9 more sheets: Chr9_Variants_Sc57_Te5R, Chr10_Variants_Sc57_Te5R, Chr11_Variants_Sc57_Te5R, Chr12_Variants_Sc57_Te5R, Chr13_Variants_Sc57_Te5R, Chr14_Variants_Sc57_Te5R, Chr15_Variants_Sc57_Te5R, Chr16_Variants_Sc57_Te5R, ChrM_Variants_Sc57_Te5R]
