# Supplementary material for: Mitochondrial ribosomal proteins involved in tellurite resistance in yeast Saccharomyces cerevisiae
Source: Sci Rep. 2018 Aug 13;8:12022. doi: 10.1038/s41598-018-30479-6 (PMC6089990; doi:10.1038/s41598-018-30479-6)
Supplement: Supplementary file 4 — Supplementary Table S1 (up-regulated genes) [file 41598_2018_30479_MOESM4_ESM.xlsx]

## Sheet: Sheet1
Affymetrix	Gene ID	Transcript ID	Gene symbol	Description	Location
1769352_at	851512	YDL048C	STP4	Protein containing a Kruppel-type zinc-finger domain; has similarity to Stp1p, Stp2p, and Stp3p	Chromosome: IV; NC_001136.10
1769377_at	852540	YBR238C	YBR238C	Mitochondrial membrane protein with similarity to Rmd9p; not required for respiratory growth but causes a synthetic respiratory defect in combination with rmd9 mutations; transcriptionally up-regulated by TOR; deletion increases life span	Chromosome: II; NC_001134.8
1769406_at	851722	YDR144C	MKC7	GPI-anchored aspartyl protease (yapsin) involved in protein processing; shares functions with Yap3p and Kex2p	Chromosome: IV; NC_001136.10
1769443_at	852112	YDR501W	PLM2	Forkhead Associated domain containing protein and putative transcription factor found associated with chromatin; target of SBF transcription factor; induced in response to DNA damaging agents and deletion of telomerase; similar to TOS4	Chromosome: IV; NC_001136.10
1769518_x_at	854631	YIL176C	PAU14	Pau14p	Chromosome: IX; NC_001141.2
1769531_at	852739	YGL138C	YGL138C	Putative protein of unknown function; has no significant sequence similarity to any known protein	Chromosome: VII; NC_001139.9
1769617_at	852454	YBR157C	ICS2	Ics2p	Chromosome: II; NC_001134.8
1769638_at	855629	YNL095C	YNL095C	Putative protein of unknown function predicted to contain a transmembrane domain; YNL095C is not an essential gene	Chromosome: XIV; NC_001146.8
1769645_at	855091	YMR069W	NAT4	N alpha-acetyl-transferase, involved in acetylation of the N-terminal residues of histones H4 and H2A	Chromosome: XIII; NC_001145.3
1769750_at	851840	YDR253C	MET32	Met32p	Chromosome: IV; NC_001136.10
1769777_at	855973	YPL130W	SPO19	Meiosis-specific prospore protein; required to produce bending force necessary for proper assembly of the prospore membrane during sporulation; identified as a weak high-copy suppressor of the spo1-1 ts mutation	Chromosome: XVI; NC_001148.4
1769818_at	854151	YOL011W	PLB3	Phospholipase B (lysophospholipase) involved in phospholipid metabolism; hydrolyzes phosphatidylinositol and phosphatidylserine and displays transacylase activity in vitro	Chromosome: XV; NC_001147.6
1769876_at	854516	YOR338W	YOR338W	Putative protein of unknown function; YOR338W transcription is regulated by Azf1p and its transcript is a specific target of the G protein effector Scp160p; identified as being required for sporulation in a high-throughput mutant screen	Chromosome: XV; NC_001147.6
1769929_at	850509	YFL034C-A	RPL22B	Protein component of the large (60S) ribosomal subunit, has similarity to Rpl22Ap and to rat L22 ribosomal protein	Chromosome: VI; NC_001138.5
1769988_at	855804	YNR067C	DSE4	Daughter cell-specific secreted protein with similarity to glucanases, degrades cell wall from the daughter side causing daughter to separate from mother	Chromosome: XIV; NC_001146.8
1770074_at	852438	YBR141C	YBR141C	Putative S-adenosylmethionine-dependent methyltransferase; green fluorescent protein (GFP)-fusion protein localizes to the nucleolus; YBR141C is not an essential gene	Chromosome: II; NC_001134.8
1770162_x_at	852603	YBR301W	PAU24	Cell wall mannoprotein with similarity to Tir1p, Tir2p, Tir3p, and Tir4p; member of the seripauperin multigene family encoded mainly in subtelomeric regions; expressed under anaerobic conditions, completely repressed during aerobic growth	Chromosome: II; NC_001134.8
1770167_at	852639	YGL253W	HXK2	Hexokinase isoenzyme 2 that catalyzes phosphorylation of glucose in the cytosol; predominant hexokinase during growth on glucose; functions in the nucleus to repress expression of HXK1 and GLK1 and to induce expression of its own gene	Chromosome: VII; NC_001139.9
1770179_at	853336	YJL108C	PRM10	Pheromone-regulated protein, proposed to be involved in mating; predicted to have 5 transmembrane segments; induced by treatment with 8-methoxypsoralen and UVA irradiation	Chromosome: X; NC_001142.9
1770183_at	853246	YJL193W	YJL193W	Putative protein of unknown function, predicted to encode a triose phosphate transporter subfamily member based on phylogenetic analysis; similar to YOR307C/SLY41; deletion mutant has a respiratory growth defect	Chromosome: X; NC_001142.9
1770231_at	853750	YKL110C	KTI12	Kti12p	Chromosome: XI; NC_001143.9
1770298_at	856024	YPL081W	RPS9A	Protein component of the small (40S) ribosomal subunit; nearly identical to Rps9Bp and has similarity to E. coli S4 and rat S9 ribosomal proteins	Chromosome: XVI; NC_001148.4
1770303_at	852597	YBR294W	SUL1	High affinity sulfate permease; sulfate uptake is mediated by specific sulfate transporters Sul1p and Sul2p, which control the concentration of endogenous activated sulfate intermediates	Chromosome: II; NC_001134.8
1770393_at	854478	YOR302W	YOR302W	CPA1 uORF , Arginine attenuator peptide, regulates translation of the CPA1 mRNA	Chromosome: XV; NC_001147.6
1770394_at	850436	YCR073C	SSK22	MAP kinase kinase kinase of the HOG1 mitogen-activated signaling pathway; functionally redundant with, and homologous to, Ssk2p; interacts with and is activated by Ssk1p; phosphorylates Pbs2p	Chromosome: III; NC_001135.5
1770450_at	850591	YFR032C	RRT5	Putative protein of unknown function; non-essential gene identified in a screen for mutants with increased levels of rDNA transcription; expressed at high levels during sporulation	Chromosome: VI; NC_001138.5
1770458_at	854197	YOR032C	HMS1	Basic helix-loop-helix (bHLH) protein with similarity to myc-family transcription factors; overexpression confers hyperfilamentous growth and suppresses the pseudohyphal filamentation defect of a diploid mep1 mep2 homozygous null mutant	Chromosome: XV; NC_001147.6
1770459_at	855812	YNR075W	COS10	Cos10p	Chromosome: XIV; NC_001146.8
1770513_at	856074	YPL033C	SRL4	Protein of unknown function; involved in regulation of dNTP production; null mutant suppresses the lethality of lcd1 and rad53 mutations; expression is induced by Kar4p	Chromosome: XVI; NC_001148.4
1770515_x_at	851183	YLR461W	PAU4	Member of the seripauperin multigene family encoded mainly in subtelomeric regions; active during alcoholic fermentation, regulated by anaerobiosis, negatively regulated by oxygen, repressed by heme	Chromosome: XII; NC_001144.5
1770603_at	855912	YPL189W	GUP2	Gup2p	Chromosome: XVI; NC_001148.4
1770650_at	852153	YDR540C	IRC4	Irc4p	Chromosome: IV; NC_001136.10
1770651_at	1466451	YBR296C-A	YBR296C-A	Putative protein of unknown function; identified by gene-trapping, microarray-based expression analysis, and genome-wide homology searching	Chromosome: II; NC_001134.8
1770680_at	852707	YGL169W	SUA5	Single-stranded telomeric DNA-binding protein, required for normal telomere length; null mutant lacks N6-threonylcarbamoyl adenosine (t6A) modification in the anticodon loop of ANN-decoding tRNA; member of conserved YrdC/Sua5 family	Chromosome: VII; NC_001139.9
1770751_at	855856	YPL272C	YPL272C	Putative protein of unknown function; gene expression induced in response to ketoconazole; YPL272C is not an essential gene	Chromosome: XVI; NC_001148.4
1770834_at	853773	YKL089W	MIF2	Kinetochore protein with homology to human CENP-C, required for structural integrity of the spindle during anaphase spindle elongation, interacts with histones H2A, H2B, and H4, phosphorylated by Ipl1p	Chromosome: XI; NC_001143.9
1770843_at	854145	YOL015W	IRC10	Irc10p	Chromosome: XV; NC_001147.6
1770925_at	856445	YHR049W	FSH1	Fsh1p	Chromosome: VIII; NC_001140.6
1770990_at	856793	YER064C	YER064C	Non-essential nuclear protein; null mutation has global effects on transcription	Chromosome: V; NC_001137.3
1771091_at	853615	YJR150C	DAN1	Cell wall mannoprotein with similarity to Tir1p, Tir2p, Tir3p, and Tir4p; expressed under anaerobic conditions, completely repressed during aerobic growth	Chromosome: X; NC_001142.9
1771108_at	856523	YHR123W	EPT1	Ept1p	Chromosome: VIII; NC_001140.6
1771165_x_at	856640	YEL069C	HXT13	Hexose transporter, induced in the presence of non-fermentable carbon sources, induced by low levels of glucose, repressed by high levels of glucose	Chromosome: V; NC_001137.3
1771188_at	855504	YNL217W	YNL217W	Ynl217wp	Chromosome: XIV; NC_001146.8
1771190_at	853088	YGR177C	ATF2	Alcohol acetyltransferase, may play a role in steroid detoxification; forms volatile esters during fermentation, which is important in brewing	Chromosome: VII; NC_001139.9
1771206_at	853690	YKL165C	MCD4	Mcd4p	Chromosome: XI; NC_001143.9
1771269_at	850793	YLR103C	CDC45	Cdc45p	Chromosome: XII; NC_001144.5
1771287_at	852872	YGL012W	ERG4	C-24(28) sterol reductase, catalyzes the final step in ergosterol biosynthesis; mutants are viable, but lack ergosterol	Chromosome: VII; NC_001139.9
1771291_at	1466428	YAL037C-A	YAL037C-A	Putative protein of unknown function	Chromosome: I; NC_001133.9
1771323_at	850524	YFL020C	PAU5	Member of the seripauperin multigene family encoded mainly in subtelomeric regions; induced during alcoholic fermentation; induced by low temperature and also by anaerobic conditions; negatively regulated by oxygen and repressed by heme	Chromosome: VI; NC_001138.5
1771355_at	851180	YLR457C	NBP1	Nbp1p	Chromosome: XII; NC_001144.5
1771363_at	853127	YGR213C	RTA1	Protein involved in 7-aminocholesterol resistance; has seven potential membrane-spanning regions; expression is induced under both low-heme and low-oxygen conditions; member of the fungal lipid-translocating exporter (LTE) family of protein	Chromosome: VII; NC_001139.9
1771392_at	850911	YLR214W	FRE1	Ferric reductase and cupric reductase, reduces siderophore-bound iron and oxidized copper prior to uptake by transporters; expression induced by low copper and iron levels	Chromosome: XII; NC_001144.5
1771402_at	852113	YDR502C	SAM2	S-adenosylmethionine synthetase, catalyzes transfer of the adenosyl group of ATP to the sulfur atom of methionine; one of two differentially regulated isozymes (Sam1p and Sam2p)	Chromosome: IV; NC_001136.10
1771413_at	1466474	YOL155W-A	YOL155W-A	Putative protein of unknown function; identified by expression profiling and mass spectrometry	Chromosome: XV; NC_001147.6
1771419_at	856081	YPL026C	SKS1	Putative serine/threonine protein kinase; involved in the adaptation to low concentrations of glucose independent of the SNF3 regulated pathway	Chromosome: XVI; NC_001148.4
1771495_at	852141	YDR528W	HLR1	Hlr1p	Chromosome: IV; NC_001136.10
1771499_at	855612	YNL111C	CYB5	Cyb5p	Chromosome: XIV; NC_001146.8
1771551_at	852133	YDR520C	URC2	Putative Zn(II)2Cys6 motif containing transcription factor; non-essential gene identified in a screen for mutants with increased levels of rDNA transcription; similar to S. kluyveri Urc2p involved in uracil catabolism	Chromosome: IV; NC_001136.10
1771554_at	854047	YOL104C	NDJ1	Meiosis-specific telomere protein, required for bouquet formation, effective homolog pairing, ordered cross-over distribution, sister chromatid cohesion at meiotic telomeres, chromosomal segregation and telomere-led rapid prophase movement	Chromosome: XV; NC_001147.6
1771565_at	851765	YDR184C	ATC1	Atc1p	Chromosome: IV; NC_001136.10
1771775_at	854110	YOL047C	YOL047C	Protein of unknown function; green fluorescent protein (GFP)-fusion protein localizes to the cytoplasm in a punctate pattern	Chromosome: XV; NC_001147.6
1771835_at	854717	YIL091C	YIL091C	Nucleolar protein of unknown function; proposed to function as an RNA helicase based on structure prediction and remote homology searches; essential for viability	Chromosome: IX; NC_001141.2
1771868_at	854567	YOR385W	YOR385W	Putative protein of unknown function; green fluorescent protein (GFP)-fusion protein localizes to the cytoplasm; YOR385W is not an essential gene	Chromosome: XV; NC_001147.6
1771884_at	852817	YGL063W	PUS2	Mitochondrial tRNA:pseudouridine synthase; acts at positions 27 and 28, but not at position 72; efficiently and rapidly targeted to mitochondria, specifically dedicated to mitochondrial tRNA modification	Chromosome: VII; NC_001139.9
1771901_at	853630	YKL205W	LOS1	Los1p	Chromosome: XI; NC_001143.9
1771943_at	856804	YER073W	ALD5	Ald5p	Chromosome: V; NC_001137.3
1772101_at	854942	YML060W	OGG1	Mitochondrial glycosylase/lyase that specifically excises 7,8-dihydro-8-oxoguanine residues located opposite cytosine or thymine residues in DNA, repairs oxidative damage to mitochondrial DNA, contributes to UVA resistance	Chromosome: XIII; NC_001145.3
1772248_at	852647	YGL225W	VRG4	Golgi GDP-mannose transporter; regulates Golgi function and glycosylation in Golgi	Chromosome: VII; NC_001139.9
1772275_at	853560	YJR097W	JJJ3	Jjj3p	Chromosome: X; NC_001142.9
1772330_at	852023	YDR414C	ERD1	Erd1p	Chromosome: IV; NC_001136.10
1772336_at	850745	YLR056W	ERG3	C-5 sterol desaturase, catalyzes the introduction of a C-5(6) double bond into episterol, a precursor in ergosterol biosynthesis; mutants are viable, but cannot grow on non-fermentable carbon sources	Chromosome: XII; NC_001144.5
1772347_at	851862	YDR270W	CCC2	Ccc2p	Chromosome: IV; NC_001136.10
1772361_at	856527	YHR126C	ANS1	Ans1p	Chromosome: VIII; NC_001140.6
1772477_at	853588	YJR124C	YJR124C	Putative protein of unknown function; expression induced under calcium shortage	Chromosome: X; NC_001142.9
1772562_at	856778	YER052C	HOM3	Aspartate kinase (L-aspartate 4-P-transferase); cytoplasmic enzyme that catalyzes the first step in the common pathway for methionine and threonine biosynthesis; expression regulated by Gcn4p and the general control of amino acid synthesis	Chromosome: V; NC_001137.3
1772576_x_at	851275	YAR020C	PAU7	Member of the seripauperin multigene family, active during alcoholic fermentation, regulated by anaerobiosis, inhibited by oxygen, repressed by heme	Chromosome: I; NC_001133.9
1772615_at	856268	YPR145W	ASN1	Asn1p	Chromosome: XVI; NC_001148.4
1772622_at	856644	YEL065W	SIT1	Ferrioxamine B transporter, member of the ARN family of transporters that specifically recognize siderophore-iron chelates; transcription is induced during iron deprivation and diauxic shift; potentially phosphorylated by Cdc28p	Chromosome: V; NC_001137.3
1772625_at	856665	YEL046C	GLY1	Gly1p	Chromosome: V; NC_001137.3
1772672_at	852403	YBR106W	PHO88	Pho88p	Chromosome: II; NC_001134.8
1772699_at	854013	YOL152W	FRE7	Fre7p	Chromosome: XV; NC_001147.6
1772802_at	850656	YLL004W	ORC3	Orc3p	Chromosome: XII; NC_001144.5
1772805_at	852982	YGR090W	UTP22	Possible U3 snoRNP protein involved in maturation of pre-18S rRNA, based on computational analysis of large-scale protein-protein interaction data	Chromosome: VII; NC_001139.9
1772817_at	853064	YGR159C	NSR1	Nsr1p	Chromosome: VII; NC_001139.9
1772853_at	855369	YMR319C	FET4	Fet4p	Chromosome: XIII; NC_001145.3
1772865_at	853992	YOL128C	YGK3	Protein kinase related to mammalian glycogen synthase kinases of the GSK-3 family; GSK-3 homologs (Mck1p, Rim11p, Mrk1p, Ygk3p) are involved in control of Msn2p-dependent transcription of stress responsive genes and in protein degradation	Chromosome: XV; NC_001147.6
1772884_at	856123	YPR013C	YPR013C	Putative zinc finger protein; YPR013C is not an essential gene	Chromosome: XVI; NC_001148.4
1773030_at	852932	YGR041W	BUD9	Bud9p	Chromosome: VII; NC_001139.9
1773056_at	854141	YOL019W	YOL019W	Protein of unknown function; green fluorescent protein (GFP)-fusion protein localizes to the cell periphery and vacuole	Chromosome: XV; NC_001147.6
1773073_at	854483	YOR306C	MCH5	Mch5p	Chromosome: XV; NC_001147.6
1773089_at	855080	YMR058W	FET3	Ferro-O2-oxidoreductase required for high-affinity iron uptake and involved in mediating resistance to copper ion toxicity, belongs to class of integral membrane multicopper oxidases	Chromosome: XIII; NC_001145.3
1773109_at	853904	YKR034W	DAL80	Dal80p	Chromosome: XI; NC_001143.9
1773278_at	856345	YHL040C	ARN1	Arn1p	Chromosome: VIII; NC_001140.6
1773356_at	855580	YNL142W	MEP2	Ammonium permease involved in regulation of pseudohyphal growth; belongs to a ubiquitous family of cytoplasmic membrane proteins that transport only ammonium (NH4+); expression is under the nitrogen catabolite repression regulation	Chromosome: XIV; NC_001146.8
1773377_at	854689	YIL117C	PRM5	Pheromone-regulated protein, predicted to have 1 transmembrane segment; induced during cell integrity signaling	Chromosome: IX; NC_001141.2
1773386_at	854887	YML087C	AIM33	Aim33p	Chromosome: XIII; NC_001145.3
1773397_at	852007	YDR398W	UTP5	Subunit of U3-containing Small Subunit (SSU) processome complex involved in production of 18S rRNA and assembly of small ribosomal subunit	Chromosome: IV; NC_001136.10
1773490_at	854075	YOL080C	REX4	Putative RNA exonuclease possibly involved in pre-rRNA processing and ribosome assembly	Chromosome: XV; NC_001147.6
1773546_at	854563	YOR381W	FRE3	Ferric reductase, reduces siderophore-bound iron prior to uptake by transporters; expression induced by low iron levels	Chromosome: XV; NC_001147.6
1773548_at	853507	YJR048W	CYC1	Cyc1p	Chromosome: X; NC_001142.9
1773640_at	851616	YDR046C	BAP3	Amino acid permease involved in the uptake of cysteine, leucine, isoleucine and valine	Chromosome: IV; NC_001136.10
1773641_x_at	851229	YAL068C	PAU8	Pau8p	Chromosome: I; NC_001133.9
1773669_at	854165	YOR004W	UTP23	Essential nucleolar protein that is a component of the SSU (small subunit) processome involved in 40S ribosomal subunit biogenesis; has homology to PINc domain protein Fcf1p, although the PINc domain of Utp23p is not required for function	Chromosome: XV; NC_001147.6
1773681_at	852402	YBR105C	VID24	Peripheral membrane protein located at Vid (vacuole import and degradation) vesicles; regulates fructose-1,6-bisphosphatase (FBPase) targeting to the vacuole; promotes proteasome-dependent catabolite degradation of FBPase	Chromosome: II; NC_001134.8
1773695_at	856782	YER055C	HIS1	ATP phosphoribosyltransferase, a hexameric enzyme, catalyzes the first step in histidine biosynthesis; mutations cause histidine auxotrophy and sensitivity to Cu, Co, and Ni salts; transcription is regulated by general amino acid control	Chromosome: V; NC_001137.3
1773703_at	854758	YIL053W	RHR2	Constitutively expressed isoform of DL-glycerol-3-phosphatase; involved in glycerol biosynthesis, induced in response to both anaerobic and, along with the Hor2p/Gpp2p isoform, osmotic stress	Chromosome: IX; NC_001141.2
1773748_at	856349	YHL036W	MUP3	Low affinity methionine permease, similar to Mup1p	Chromosome: VIII; NC_001140.6
1773804_at	852411	YBR114W	RAD16	Protein that recognizes and binds damaged DNA in an ATP-dependent manner (with Rad7p) during nucleotide excision repair; subunit of Nucleotide Excision Repair Factor 4 (NEF4) and the Elongin-Cullin-Socs (ECS) ligase complex	Chromosome: II; NC_001134.8
1773809_at	855660	YNL065W	AQR1	Aqr1p	Chromosome: XIV; NC_001146.8
1773828_at	855659	YNL066W	SUN4	Cell wall protein related to glucanases, possibly involved in cell wall septation; member of the SUN family	Chromosome: XIV; NC_001146.8
1773842_at	855030	YMR016C	SOK2	Nuclear protein that plays a regulatory role in the cyclic AMP (cAMP)-dependent protein kinase (PKA) signal transduction pathway; negatively regulates pseudohyphal differentiation; homologous to several transcription factors	Chromosome: XIII; NC_001145.3
1773884_at	854479	YOR303W	CPA1	Cpa1p	Chromosome: XV; NC_001147.6
1773888_at	851221	YAL012W	CYS3	Cys3p	Chromosome: I; NC_001133.9
1773910_at	852388	YBR091C	TIM12	Essential protein of the inner mitochondrial membrane, peripherally localized; component of the TIM22 complex, which is a twin-pore translocase that mediates insertion of numerous multispanning inner membrane proteins	Chromosome: II; NC_001134.8
1773931_at	852358	YBR066C	NRG2	Nrg2p	Chromosome: II; NC_001134.8
1774000_s_at	851352	YDL245C	HXT15	Hxt15p	Chromosome: IV; NC_001136.10
1774026_at	852946	YGR055W	MUP1	High affinity methionine permease, integral membrane protein with 13 putative membrane-spanning regions; also involved in cysteine uptake	Chromosome: VII; NC_001139.9
1774074_s_at	850290	YCL069W	VBA3	Permease of basic amino acids in the vacuolar membrane	Chromosome: III; NC_001135.5
1774142_at	851904	YDR309C	GIC2	Gic2p	Chromosome: IV; NC_001136.10
1774223_at	855335	YMR290C	HAS1	ATP-dependent RNA helicase; localizes to both the nuclear periphery and nucleolus; highly enriched in nuclear pore complex fractions; constituent of 66S pre-ribosomal particles	Chromosome: XIII; NC_001145.3
1774239_at	852970	YGR079W	YGR079W	Putative protein of unknown function; YGR079W is not an essential gene	Chromosome: VII; NC_001139.9
1774245_at	850566	YFR012W-A	YFR012W-A	Putative protein of unknown function; identified by homology	Chromosome: VI; NC_001138.5
1774342_at	854504	YOR326W	MYO2	Myo2p	Chromosome: XV; NC_001147.6
1774349_at	853860	YKL009W	MRT4	Mrt4p	Chromosome: XI; NC_001143.9
1774486_at	850636	YLL024C	SSA2	ATP binding protein involved in protein folding and vacuolar import of proteins; member of heat shock protein 70 (HSP70) family; associated with the chaperonin-containing T-complex; present in the cytoplasm, vacuolar membrane and cell wall	Chromosome: XII; NC_001144.5
1774491_s_at	852602	YBR299W	MAL32	Mal32p	Chromosome: II; NC_001134.8
1774509_at	855254	YMR214W	SCJ1	One of several homologs of bacterial chaperone DnaJ, located in the ER lumen where it cooperates with Kar2p to mediate maturation of proteins	Chromosome: XIII; NC_001145.3
1774660_at	850710	YLR023C	IZH3	Izh3p	Chromosome: XII; NC_001144.5
1774685_at	856769	YER045C	ACA1	Aca1p	Chromosome: V; NC_001137.3
1774710_at	852401	YBR104W	YMC2	Mitochondrial protein, putative inner membrane transporter with a role in oleate metabolism and glutamate biosynthesis; member of the mitochondrial carrier (MCF) family; has similarity with Ymc1p	Chromosome: II; NC_001134.8
1774742_at	856280	YPR157W	YPR157W	Putative protein of unknown function; induced by treatment with 8-methoxypsoralen and UVA irradiation	Chromosome: XVI; NC_001148.4
1774757_at	856095	YPL012W	RRP12	Protein required for export of the ribosomal subunits; associates with the RNA components of the pre-ribosomes; contains HEAT-repeats	Chromosome: XVI; NC_001148.4
1774829_at	854804	YIL011W	TIR3	Cell wall mannoprotein of the Srp1p/Tip1p family of serine-alanine-rich proteins; expressed under anaerobic conditions and required for anaerobic growth	Chromosome: IX; NC_001141.2
1774932_at	855919	YPL183C	RTT10	Cytoplasmic protein with a role in regulation of Ty1 transposition	Chromosome: XVI; NC_001148.4
1774974_at	854948	YML056C	IMD4	Imd4p	Chromosome: XIII; NC_001145.3
1774987_at	852751	YGL126W	SCS3	Protein required for inositol prototrophy, identified as an ortholog of the FIT family of proteins involved in triglyceride droplet biosynthesis; disputed role in the synthesis of inositol phospholipids from inositol	Chromosome: VII; NC_001139.9
1775055_at	850377	YCR018C	SRD1	Protein involved in the processing of pre-rRNA to mature rRNA; contains a C2/C2 zinc finger motif; srd1 mutation suppresses defects caused by the rrp1-1 mutation	Chromosome: III; NC_001135.5
1775147_at	1466469	YJR005C-A	YJR005C-A	Putative protein of unknown function, originally identified as a syntenic homolog of an Ashbya gossypii gene	Chromosome: X; NC_001142.9
1775150_at	855890	YPL211W	NIP7	Nip7p	Chromosome: XVI; NC_001148.4
1775218_at	856589	YHR183W	GND1	6-phosphogluconate dehydrogenase (decarboxylating), catalyzes an NADPH regenerating reaction in the pentose phosphate pathway; required for growth on D-glucono-delta-lactone and adaptation to oxidative stress	Chromosome: VIII; NC_001140.6
1775231_at	852850	YGL033W	HOP2	Hop2p	Chromosome: VII; NC_001139.9
1775237_at	856465	YHR068W	DYS1	Deoxyhypusine synthase, catalyzes formation of deoxyhypusine, the first step in hypusine biosynthesis; triggers posttranslational hypusination of translation elongation factor eIF-5A and regulates its intracellular levels; tetrameric	Chromosome: VIII; NC_001140.6
1775330_at	854408	YOR233W	KIN4	Kin4p	Chromosome: XV; NC_001147.6
1775342_at	853534	YJR070C	LIA1	Deoxyhypusine hydroxylase, a HEAT-repeat containing metalloenzyme that catalyzes hypusine formation; binds to and is required for the modification of Hyp2p (eIF5A); complements S. pombe mmd1 mutants defective in mitochondrial positioning	Chromosome: X; NC_001142.9
1775352_at	852757	YGL120C	PRP43	Prp43p	Chromosome: VII; NC_001139.9
1775355_at	850519	YFL025C	BST1	Bst1p	Chromosome: VI; NC_001138.5
1775358_at	856640	YEL069C	HXT13	Hexose transporter, induced in the presence of non-fermentable carbon sources, induced by low levels of glucose, repressed by high levels of glucose	Chromosome: V; NC_001137.3
1775422_at	852275	YBL008W	HIR1	Hir1p	Chromosome: II; NC_001134.8
1775482_at	856398	YHR007C	ERG11	Erg11p	Chromosome: VIII; NC_001140.6
1775495_at	851561	YDL003W	MCD1	Essential subunit of the cohesin complex required for sister chromatid cohesion in mitosis and meiosis; apoptosis induces cleavage and translocation of a C-terminal fragment to mitochondria; expression peaks in S phase	Chromosome: IV; NC_001136.10
1775510_at	853136	YGR221C	TOS2	Protein involved in localization of Cdc24p to the site of bud growth; may act as a membrane anchor; localizes to the bud neck and bud tip; potentially phosphorylated by Cdc28p	Chromosome: VII; NC_001139.9
1775528_at	850624	YLL035W	GRC3	Grc3p	Chromosome: XII; NC_001144.5
1775546_at	851444	YDL114W	YDL114W	Putative protein of unknown function with similarity to acyl-carrier-protein reductases; YDL114W is not an essential gene	Chromosome: IV; NC_001136.10
1775578_s_at	851943	YDR342C	HXT7	High-affinity glucose transporter of the major facilitator superfamily, nearly identical to Hxt6p, expressed at high basal levels relative to other HXTs, expression repressed by high glucose levels	Chromosome: IV; NC_001136.10
1775588_at	1466457	YGR035W-A	YGR035W-A	Putative protein of unknown function	Chromosome: VII; NC_001139.9
1775717_at	851131	YLR413W	YLR413W	Putative protein of unknown function; YLR413W is not an essential gene	Chromosome: XII; NC_001144.5
1775732_at	854417	YOR243C	PUS7	Pseudouridine synthase, catalyzes pseudouridylation at position 35 in U2 snRNA, position 50 in 5S rRNA, position 13 in cytoplasmic tRNAs, and position 35 in pre-tRNA(Tyr); conserved in archaea, vertebrates, and some bacteria	Chromosome: XV; NC_001147.6
1775734_at	856241	YPR124W	CTR1	Ctr1p	Chromosome: XVI; NC_001148.4
1775821_at	853417	YJL035C	TAD2	Subunit of tRNA-specific adenosine-34 deaminase, forms a heterodimer with Tad3p that converts adenosine to inosine at the wobble position of several tRNAs	Chromosome: X; NC_001142.9
1775859_at	856766	YER043C	SAH1	S-adenosyl-L-homocysteine hydrolase, catabolizes S-adenosyl-L-homocysteine which is formed after donation of the activated methyl group of S-adenosyl-L-methionine (AdoMet) to an acceptor	Chromosome: V; NC_001137.3
1775939_at	854126	YOL031C	SIL1	Nucleotide exchange factor for the endoplasmic reticulum (ER) lumenal Hsp70 chaperone Kar2p, required for protein translocation into the ER; homolog of Yarrowia lipolytica SLS1; GrpE-like protein	Chromosome: XV; NC_001147.6
1775968_at	855661	YNL064C	YDJ1	Protein chaperone involved in regulation of the HSP90 and HSP70 functions; involved in protein translocation across membranes; member of the DnaJ family	Chromosome: XIV; NC_001146.8
1776044_at	852719	YGL158W	RCK1	Protein kinase involved in the response to oxidative stress; identified as suppressor of S. pombe cell cycle checkpoint mutations	Chromosome: VII; NC_001139.9
1776104_at	850969	YLR264W	RPS28B	Protein component of the small (40S) ribosomal subunit; nearly identical to Rps28Ap and has similarity to rat S28 ribosomal protein	Chromosome: XII; NC_001144.5
1776309_at	850583	YFR026C	ULI1	Putative protein of unknown function involved in and induced by the endoplasmic reticulum unfolded protein response	Chromosome: VI; NC_001138.5
1776363_at	851087	YLR372W	SUR4	Elongase, involved in fatty acid and sphingolipid biosynthesis; synthesizes very long chain 20-26-carbon fatty acids from C18-CoA primers; involved in regulation of sphingolipid biosynthesis	Chromosome: XII; NC_001144.5
1776558_at	855023	YMR011W	HXT2	High-affinity glucose transporter of the major facilitator superfamily, expression is induced by low levels of glucose and repressed by high levels of glucose	Chromosome: XIII; NC_001145.3
1776565_at	853032	YGR131W	YGR131W	Protein of unknown function; expression induced in response to ketoconazole; promoter region contains a sterol regulatory element motif, which has been identified as a Upc2p-binding site	Chromosome: VII; NC_001139.9
1776583_at	854564	YOR382W	FIT2	Fit2p	Chromosome: XV; NC_001147.6
1776626_at	852856	YGL028C	SCW11	Cell wall protein with similarity to glucanases; may play a role in conjugation during mating based on its regulation by Ste12p	Chromosome: VII; NC_001139.9
1776671_at	853995	YOL125W	TRM13	2'-O-methyltransferase responsible for modification of tRNA at position 4; C-terminal domain has similarity to Rossmann-fold (RFM) superfamily of RNA methyltransferases	Chromosome: XV; NC_001147.6
1776679_at	856338	YHL047C	ARN2	Arn2p	Chromosome: VIII; NC_001140.6
1776687_at	850523	YFL021W	GAT1	Gat1p	Chromosome: VI; NC_001138.5
1776709_at	854909	YML130C	ERO1	Ero1p	Chromosome: XIII; NC_001145.3
1776763_at	855819	YPL256C	CLN2	Cln2p	Chromosome: XVI; NC_001148.4
1776772_at	855292	YMR251W	GTO3	Gto3p	Chromosome: XIII; NC_001145.3
1776837_at	854944	YML058W-A	HUG1	Hug1p	Chromosome: XIII; NC_001145.3
1776931_x_at	850662	YLL064C	PAU18	Pau18p	Chromosome: XII; NC_001144.5
1776941_at	852139	YDR527W	RBA50	Protein involved in transcription; interacts with RNA polymerase II subunits Rpb2p, Rpb3, and Rpb11p; has similarity to human RPAP1	Chromosome: IV; NC_001136.10
1776993_at	856718	YER001W	MNN1	Alpha-1,3-mannosyltransferase, integral membrane glycoprotein of the Golgi complex, required for addition of alpha1,3-mannose linkages to N-linked and O-linked oligosaccharides, one of five S. cerevisiae proteins of the MNN1 family	Chromosome: V; NC_001137.3
1777016_at	852197	YBL081W	YBL081W	Non-essential protein of unknown function; null mutation results in a decrease in plasma membrane electron transport	Chromosome: II; NC_001134.8
1777048_at	856584	YHR179W	OYE2	Oye2p	Chromosome: VIII; NC_001140.6
1777077_at	855476	YNL245C	CWC25	Component of a complex containing Cef1p, involved in pre-mRNA splicing; has similarity to S. pombe Cwf25p	Chromosome: XIV; NC_001146.8
1777095_at	850680	YLL046C	RNP1	Ribonucleoprotein that contains two RNA recognition motifs (RRM)	Chromosome: XII; NC_001144.5
1777143_s_at	851351	YDL246C	SOR2	Protein of unknown function; protein sequence is 99% identical to the Sor1p sorbitol dehydrogenase; computational analysis of large-scale protein-protein interaction data also suggests a role in fructose or mannose metabolism	Chromosome: IV; NC_001136.10
1777175_at	853019	YGR121C	MEP1	Ammonium permease; belongs to a ubiquitous family of cytoplasmic membrane proteins that transport only ammonium (NH4+); expression is under the nitrogen catabolite repression regulation	Chromosome: VII; NC_001139.9
1777184_at	850565	YFR012W	YFR012W	Putative protein of unknown function	Chromosome: VI; NC_001138.5
1777207_at	853003	YGR109C	CLB6	B-type cyclin involved in DNA replication during S phase; activates Cdc28p to promote initiation of DNA synthesis; functions in formation of mitotic spindles along with Clb3p and Clb4p; most abundant during late G1	Chromosome: VII; NC_001139.9
1777214_at	855559	YNL162W-A	YNL162W-A	Putative protein of unknown function; identified by homology	Chromosome: XIV; NC_001146.8
1777351_at	852019	YDR410C	STE14	Farnesyl cysteine-carboxyl methyltransferase, mediates the carboxyl methylation step during C-terminal CAAX motif processing of a-factor and RAS proteins in the endoplasmic reticulum, localizes to the ER membrane	Chromosome: IV; NC_001136.10
1777383_at	854259	YOR092W	ECM3	Ecm3p	Chromosome: XV; NC_001147.6
1777421_at	856637	YEL072W	RMD6	Protein required for sporulation	Chromosome: V; NC_001137.3
1777445_at	851296	YAR068W	YAR068W	Fungal-specific protein of unknown function; induced in respiratory-deficient cells	Chromosome: I; NC_001133.9
1777504_at	853418	YJL034W	KAR2	ATPase involved in protein import into the ER, also acts as a chaperone to mediate protein folding in the ER and may play a role in ER export of soluble proteins; regulates the unfolded protein response via interaction with Ire1p	Chromosome: X; NC_001142.9
1777616_at	854990	YML018C	YML018C	Putative protein of unknown function; green fluorescent protein (GFP)-fusion protein localizes to the membrane of the vacuole; physical interaction with Atg27p suggests a possible role in autophagy; YML018C is not an essential gene	Chromosome: XIII; NC_001145.3
1777630_at	853664	YKL216W	URA1	Dihydroorotate dehydrogenase, catalyzes the fourth enzymatic step in the de novo biosynthesis of pyrimidines, converting dihydroorotic acid into orotic acid	Chromosome: XI; NC_001143.9
1777668_at	856327	YPR198W	SGE1	Plasma membrane multidrug transporter of the major facilitator superfamily, acts as an extrusion permease; partial multicopy suppressor of gal11 mutations	Chromosome: XVI; NC_001148.4
1777669_at	850731	YLR042C	YLR042C	Protein of unknown function; localizes to the cytoplasm; YLL042C is not an essential gene	Chromosome: XII; NC_001144.5
1777706_at	850883	YLR186W	EMG1	Emg1p	Chromosome: XII; NC_001144.5
1777726_at	855511	YNL210W	MER1	Mer1p	Chromosome: XIV; NC_001146.8
1777796_at	854515	YOR337W	TEA1	Tea1p	Chromosome: XV; NC_001147.6
1777823_s_at	851023	YLR313C	SPH1	Protein involved in shmoo formation and bipolar bud site selection; homologous to Spa2p, localizes to sites of polarized growth in a cell cycle dependent- and Spa2p-dependent manner, interacts with MAPKKs Mkk1p, Mkk2p, and Ste7p	Chromosome: XII; NC_001144.5
1777850_at	1466513	YNL097C-B	YNL097C-B	Putative protein of unknown function	Chromosome: XIV; NC_001146.8
1777853_at	856888	YER145C	FTR1	Ftr1p	Chromosome: V; NC_001137.3
1777921_at	853166	YGR251W	YGR251W	Essential protein required for maturation of 18S rRNA; green fluorescent protein (GFP)-fusion protein localizes to both the nucleus and the nucleolus	Chromosome: VII; NC_001139.9
1777922_at	855416	YNL300W	TOS6	Glycosylphosphatidylinositol-dependent cell wall protein, expression is periodic and decreases in respone to ergosterol perturbation or upon entry into stationary phase; depletion increases resistance to lactic acid	Chromosome: XIV; NC_001146.8
1777923_at	851612	YDR042C	YDR042C	Putative protein of unknown function; expression is increased in ssu72-ts69 mutant	Chromosome: IV; NC_001136.10
1777927_at	853784	YKL078W	DHR2	Dhr2p	Chromosome: XI; NC_001143.9
1777945_at	853039	YGR138C	TPO2	Polyamine transport protein specific for spermine; localizes to the plasma membrane; transcription of TPO2 is regulated by Haa1p; member of the major facilitator superfamily	Chromosome: VII; NC_001139.9
1778076_at	852587	YBR284W	YBR284W	Putative protein of unknown function; YBR284W is not an essential gene; null mutant exhibits decreased resistance to rapamycin and wortmannin and synthetic phenotype with alpha-synuclein	Chromosome: II; NC_001134.8
1778128_at	856370	YHL016C	DUR3	Dur3p	Chromosome: VIII; NC_001140.6
1778153_at	856417	YHR022C	YHR022C	Putative protein of unknown function; YHR022C is not an essential gene	Chromosome: VIII; NC_001140.6
1778155_at	853323	YJL118W	YJL118W	Putative protein of unknown function; may interact with ribosomes, based on co-purification experiments; YJL18W is a non-essential gene; deletion enhances the toxicity of heterologously expressed human alpha-synuclein	Chromosome: X; NC_001142.9
1778197_at	852692	YGL183C	MND1	Mnd1p	Chromosome: VII; NC_001139.9
1778199_at	853372	YJL073W	JEM1	DnaJ-like chaperone required for nuclear membrane fusion during mating, localizes to the ER membrane; exhibits genetic interactions with KAR2	Chromosome: X; NC_001142.9
1778215_at	856783	YER056C	FCY2	Fcy2p	Chromosome: V; NC_001137.3
1778240_at	855215	YMR177W	MMT1	Mmt1p	Chromosome: XIII; NC_001145.3
1778296_at	854155	YOL007C	CSI2	Csi2p	Chromosome: XV; NC_001147.6
1778319_at	855427	YNL289W	PCL1	Cyclin, interacts with cyclin-dependent kinase Pho85p; member of the Pcl1,2-like subfamily, involved in the regulation of polarized growth and morphogenesis and progression through the cell cycle; localizes to sites of polarized cell growth	Chromosome: XIV; NC_001146.8
1778358_at	854412	YOR237W	HES1	Hes1p	Chromosome: XV; NC_001147.6
1778359_at	850877	YLR180W	SAM1	S-adenosylmethionine synthetase, catalyzes transfer of the adenosyl group of ATP to the sulfur atom of methionine; one of two differentially regulated isozymes (Sam1p and Sam2p)	Chromosome: XII; NC_001144.5
1778404_at	855285	YMR244W	YMR244W	Putative protein of unknown function	Chromosome: XIII; NC_001145.3
1778446_at	856017	YPL088W	YPL088W	Putative aryl alcohol dehydrogenase; transcription is activated by paralogous transcription factors Yrm1p and Yrr1p along with genes involved in multidrug resistance	Chromosome: XVI; NC_001148.4
1778462_at	1466509	YNL277W-A	YNL277W-A	Putative protein of unknown function	Chromosome: XIV; NC_001146.8
1778524_at	852292	YBR007C	DSF2	Deletion suppressor of mpt5 mutation	Chromosome: II; NC_001134.8
1778594_at	854542	YOR360C	PDE2	High-affinity cyclic AMP phosphodiesterase, component of the cAMP-dependent protein kinase signaling system, protects the cell from extracellular cAMP, contains readthrough motif surrounding termination codon	Chromosome: XV; NC_001147.6
1778653_at	850625	YLL034C	RIX7	Putative ATPase of the AAA family, required for export of pre-ribosomal large subunits from the nucleus; distributed between the nucleolus, nucleoplasm, and nuclear periphery depending on growth conditions	Chromosome: XII; NC_001144.5
1778668_at	856440	YHR044C	DOG1	2-deoxyglucose-6-phosphate phosphatase, similar to Dog2p, member of a family of low molecular weight phosphatases; confers 2-deoxyglucose resistance when overexpressed, in vivo substrate has not yet been identified	Chromosome: VIII; NC_001140.6
1778685_at	852060	YDR449C	UTP6	Nucleolar protein, component of the small subunit (SSU) processome containing the U3 snoRNA that is involved in processing of pre-18S rRNA	Chromosome: IV; NC_001136.10
1778739_at	854493	YOR315W	SFG1	Nuclear protein, putative transcription factor required for growth of superficial pseudohyphae (which do not invade the agar substrate) but not for invasive pseudohyphal growth; may act together with Phd1p; potential Cdc28p substrate	Chromosome: XV; NC_001147.6
1778748_at	854494	YOR316C	COT1	Cot1p	Chromosome: XV; NC_001147.6
1778791_at	856548	YHR144C	DCD1	Dcd1p	Chromosome: VIII; NC_001140.6
1778811_at	853996	YOL124C	TRM11	Catalytic subunit of an adoMet-dependent tRNA methyltransferase complex (Trm11p-Trm112p), required for the methylation of the guanosine nucleotide at position 10 (m2G10) in tRNAs; contains a THUMP domain and a methyltransferase domain	Chromosome: XV; NC_001147.6
1778816_at	854557	YOR375C	GDH1	Gdh1p	Chromosome: XV; NC_001147.6
1778852_at	856080	YPL027W	SMA1	Protein of unknown function involved in the assembly of the prospore membrane during sporulation; interacts with Spo14p	Chromosome: XVI; NC_001148.4
1778857_at	852507	YBR208C	DUR1,2	Dur1,2p	Chromosome: II; NC_001134.8
1778862_s_at	850293	YCL066W	HMLALPHA1	Hmlalpha1p	Chromosome: III; NC_001135.5
1778919_at	856801	YER070W	RNR1	One of two large regulatory subunits of ribonucleotide-diphosphate reductase; the RNR complex catalyzes rate-limiting step in dNTP synthesis, regulated by DNA replication and DNA damage checkpoint pathways via localization of small subunits	Chromosome: V; NC_001137.3
1778950_at	855026	YMR013C	SEC59	Dolichol kinase, catalyzes the terminal step in dolichyl monophosphate (Dol-P) biosynthesis; required for viability and for normal rates of lipid intermediate synthesis and protein N-glycosylation	Chromosome: XIII; NC_001145.3
1778996_at	856791	YER062C	HOR2	Hor2p	Chromosome: V; NC_001137.3
1779075_at	856324	YPR194C	OPT2	Oligopeptide transporter; member of the OPT family, with potential orthologs in S. pombe and C. albicans; also plays a role in formation of mature vacuoles	Chromosome: XVI; NC_001148.4
1779114_at	853056	YGR152C	RSR1	GTP-binding protein of the ras superfamily required for bud site selection, morphological changes in response to mating pheromone, and efficient cell fusion; localized to the plasma membrane; significantly similar to mammalian Rap GTPases	Chromosome: VII; NC_001139.9
1779119_at	1466424	YLR412C-A	YLR412C-A	Putative protein of unknown function	Chromosome: XII; NC_001144.5
1779207_at	1500487	YKL068W-A	YKL068W-A	Putative protein of unknown function; identified by homology to Ashbya gossypii	Chromosome: XI; NC_001143.9
1779211_at	850669	YLL057C	JLP1	Fe(II)-dependent sulfonate/alpha-ketoglutarate dioxygenase, involved in sulfonate catabolism for use as a sulfur source; contains sequence that resembles a J domain (typified by the E. coli DnaJ protein); induced by sulphur starvation	Chromosome: XII; NC_001144.5
1779214_at	853789	YKL073W	LHS1	Lhs1p	Chromosome: XI; NC_001143.9
1779238_at	851607	YDR037W	KRS1	Krs1p	Chromosome: IV; NC_001136.10
1779256_at	852238	YBL042C	FUI1	Fui1p	Chromosome: II; NC_001134.8
1779270_at	854475	YOR299W	BUD7	Bud7p	Chromosome: XV; NC_001147.6
1779287_at	855789	YNR053C	NOG2	Nog2p	Chromosome: XIV; NC_001146.8
1779309_at	854096	YOL058W	ARG1	Arg1p	Chromosome: XV; NC_001147.6
1779410_at	856934	YER185W	PUG1	Plasma membrane protein with roles in the uptake of protoprophyrin IX and the efflux of heme; expression is induced under both low-heme and low-oxygen conditions; member of the fungal lipid-translocating exporter (LTE) family of proteins	Chromosome: V; NC_001137.3
1779413_at	855444	YNL277W	MET2	L-homoserine-O-acetyltransferase, catalyzes the conversion of homoserine to O-acetyl homoserine which is the first step of the methionine biosynthetic pathway	Chromosome: XIV; NC_001146.8
1779423_at	854416	YOR242C	SSP2	Sporulation specific protein that localizes to the spore wall; required for sporulation at a point after meiosis II and during spore wall formation; SSP2 expression is induced midway in meiosis	Chromosome: XV; NC_001147.6
1779438_at	853339	YJL105W	2004-09-01	Protein of unknown function, contains a SET domain	Chromosome: X; NC_001142.9
1779441_at	853367	YJL078C	PRY3	Pry3p	Chromosome: X; NC_001142.9
1779450_at	855748	YNR014W	YNR014W	Putative protein of unknown function; expression is cell-cycle regulated, Azf1p-dependent, and heat-inducible	Chromosome: XIV; NC_001146.8
1779485_at	851836	YDR249C	YDR249C	Putative protein of unknown function	Chromosome: IV; NC_001136.10
1779491_at	855875	YPL226W	NEW1	ATP binding cassette family member; Asn/Gln-rich rich region supports [NU+] prion formation and susceptibility to [PSI+] prion induction; homologous to mRNA export factor from S. pombe and similar protein from C. albicans	Chromosome: XVI; NC_001148.4
1779506_at	856671	YEL040W	UTR2	Chitin transglycosylase that functions in the transfer of chitin to beta(1-6) and beta(1-3) glucans in the cell wall; similar to and functionally redundant with Crh1; glycosylphosphatidylinositol (GPI)-anchored protein localized to bud neck	Chromosome: V; NC_001137.3
1779508_at	855600	YNL123W	NMA111	Nma111p	Chromosome: XIV; NC_001146.8
1779514_at	853320	YJL122W	ALB1	Alb1p	Chromosome: X; NC_001142.9
1779520_at	851329	YDL198C	GGC1	Ggc1p	Chromosome: IV; NC_001136.10
1779577_at	1466447	YBR196C-A	YBR196C-A	Putative protein of unknown function; identified by fungal homology and RT-PCR	Chromosome: II; NC_001134.8
1779645_at	855611	YNL112W	DBP2	Dbp2p	Chromosome: XIV; NC_001146.8
1779741_at	853935	YKR061W	KTR2	Ktr2p	Chromosome: XI; NC_001143.9
1779760_at	852485	YBR187W	GDT1	Gdt1p	Chromosome: II; NC_001134.8
1779772_at	850648	YLL012W	YEH1	Steryl ester hydrolase, one of three gene products (Yeh1p, Yeh2p, Tgl1p) responsible for steryl ester hydrolase activity and involved in sterol homeostasis; localized to lipid particle membranes	Chromosome: XII; NC_001144.5
1779784_at	1466465	YJL133C-A	YJL133C-A	Putative protein of unknown function; the authentic, non-tagged protein is detected in highly purified mitochondria in high-throughput studies	Chromosome: X; NC_001142.9
1779836_at	852951	YGR060W	ERG25	C-4 methyl sterol oxidase, catalyzes the first of three steps required to remove two C-4 methyl groups from an intermediate in ergosterol biosynthesis; mutants accumulate the sterol intermediate 4,4-dimethylzymosterol	Chromosome: VII; NC_001139.9
1779853_at	856468	YHR071W	PCL5	Cyclin, interacts with and phosphorylated by Pho85p cyclin-dependent kinase (Cdk), induced by Gcn4p at level of transcription, specifically required for Gcn4p degradation, may be sensor of cellular protein biosynthetic capacity	Chromosome: VIII; NC_001140.6
1779866_at	850812	YLR121C	YPS3	Aspartic protease, attached to the plasma membrane via a glycosylphosphatidylinositol (GPI) anchor	Chromosome: XII; NC_001144.5
1779888_at	853882	YKR013W	PRY2	Pry2p	Chromosome: XI; NC_001143.9
1779892_at	856296	YPR167C	MET16	3'-phosphoadenylsulfate reductase, reduces 3'-phosphoadenylyl sulfate to adenosine-3',5'-bisphosphate and free sulfite using reduced thioredoxin as cosubstrate, involved in sulfate assimilation and methionine metabolism	Chromosome: XVI; NC_001148.4
1779946_at	855581	YNL141W	AAH1	Aah1p	Chromosome: XIV; NC_001146.8
1779961_at	855029	YMR015C	ERG5	C-22 sterol desaturase, a cytochrome P450 enzyme that catalyzes the formation of the C-22(23) double bond in the sterol side chain in ergosterol biosynthesis; may be a target of azole antifungal drugs	Chromosome: XIII; NC_001145.3
1779965_at	856546	YHR143W	DSE2	Daughter cell-specific secreted protein with similarity to glucanases, degrades cell wall from the daughter side causing daughter to separate from mother; expression is repressed by cAMP	Chromosome: VIII; NC_001140.6
1779978_at	856638	YEL071W	DLD3	D-lactate dehydrogenase, part of the retrograde regulon which consists of genes whose expression is stimulated by damage to mitochondria and reduced in cells grown with glutamate as the sole nitrogen source, located in the cytoplasm	Chromosome: V; NC_001137.3
1779979_at	852637	YGL255W	ZRT1	High-affinity zinc transporter of the plasma membrane, responsible for the majority of zinc uptake; transcription is induced under low-zinc conditions by the Zap1p transcription factor	Chromosome: VII; NC_001139.9
1780046_at	852455	YBR158W	AMN1	Amn1p	Chromosome: II; NC_001134.8
1780117_at	852135	YDR523C	SPS1	Putative protein serine/threonine kinase expressed at the end of meiosis and localized to the prospore membrane, required for correct localization of enzymes involved in spore wall synthesis	Chromosome: IV; NC_001136.10
1780138_at	854275	YOR108W	LEU9	Alpha-isopropylmalate synthase II (2-isopropylmalate synthase), catalyzes the first step in the leucine biosynthesis pathway; the minor isozyme, responsible for the residual alpha-IPMS activity detected in a leu4 null mutant	Chromosome: XV; NC_001147.6
1780169_at	856869	YER132C	PMD1	Pmd1p	Chromosome: V; NC_001137.3
1780197_at	855707	YNL024C	YNL024C	Putative protein of unknown function with seven beta-strand methyltransferase motif; green fluorescent protein (GFP)-fusion protein localizes to the cytoplasm; YNL024C is not an essential gene	Chromosome: XIV; NC_001146.8
1780217_at	853065	YGR161C	RTS3	Putative component of the protein phosphatase type 2A complex	Chromosome: VII; NC_001139.9
1780248_at	856322	YPR192W	AQY1	Aqy1p	Chromosome: XVI; NC_001148.4
