# Supplementary material for: Mitochondrial ribosomal proteins involved in tellurite resistance in yeast Saccharomyces cerevisiae
Source: Sci Rep. 2018 Aug 13;8:12022. doi: 10.1038/s41598-018-30479-6 (PMC6089990; doi:10.1038/s41598-018-30479-6)
Supplement: Supplementary file 5 — Supplementary Table S2 (down-regulated genes) [file 41598_2018_30479_MOESM5_ESM.xlsx]

## Sheet: Sheet1
Affymetrix	Gene ID	Transcript ID	Gene symbol	Description	Location
1769426_at	856108	YPR002W	PDH1	Mitochondrial protein that participates in respiration, induced by diauxic shift; homologous to E. coli PrpD, may take part in the conversion of 2-methylcitrate to 2-methylisocitrate	Chromosome: XVI; NC_001148.4
1769627_at	850844	YLR151C	PCD1	Pcd1p	Chromosome: XII; NC_001144.5
1769805_at	855205	YMR169C	ALD3	Ald3p	Chromosome: XIII; NC_001145.3
1769955_at	852979	YGR088W	CTT1	Ctt1p	Chromosome: VII; NC_001139.9
1769982_at	852368	YBR076W	ECM8	Ecm8p	Chromosome: II; NC_001134.8
1770032_at	856010	YPL095C	EEB1	Acyl-coenzymeA:ethanol O-acyltransferase responsible for the major part of medium-chain fatty acid ethyl ester biosynthesis during fermentation; possesses short-chain esterase activity; may be involved in lipid metabolism and detoxification	Chromosome: XVI; NC_001148.4
1770529_at	854125	YOL032W	OPI10	Opi10p	Chromosome: XV; NC_001147.6
1770707_at	853119	YGR205W	YGR205W	ATP-binding protein of unknown function; crystal structure resembles that of E.coli pantothenate kinase and other small kinases	Chromosome: VII; NC_001139.9
1770892_at	852435	YBR138C	YBR138C	Cytoplasmic protein of unknown function, potentially phosphorylated by Cdc28p; YBR138C is not an essential gene	Chromosome: II; NC_001134.8
1770947_at	856114	YPR006C	ICL2	2-methylisocitrate lyase of the mitochondrial matrix, functions in the methylcitrate cycle to catalyze the conversion of 2-methylisocitrate to succinate and pyruvate; ICL2 transcription is repressed by glucose and induced by ethanol	Chromosome: XVI; NC_001148.4
1771088_at	853562	YJR099W	YUH1	Ubiquitin C-terminal hydrolase that cleaves ubiquitin-protein fusions to generate monomeric ubiquitin; hydrolyzes the peptide bond at the C-terminus of ubiquitin; also the major processing enzyme for the ubiquitin-like protein Rub1p	Chromosome: X; NC_001142.9
1771341_at	854011	YOL154W	ZPS1	Putative GPI-anchored protein; transcription is induced under low-zinc conditions, as mediated by the Zap1p transcription factor, and at alkaline pH	Chromosome: XV; NC_001147.6
1771364_at	856543	YHR140W	YHR140W	Putative integral membrane protein of unknown function	Chromosome: VIII; NC_001140.6
1771515_at	854908	YML131W	YML131W	Putative protein of unknown function with similarity to medium chain dehydrogenase/reductases; expression induced by stresses including osmotic shock, DNA damaging agents, and other chemicals; GFP-fusion protein localizes to the cytoplasm	Chromosome: XIII; NC_001145.3
1771695_at	856107	YPR001W	CIT3	Cit3p	Chromosome: XVI; NC_001148.4
1771719_at	855218	YMR180C	CTL1	Ctl1p	Chromosome: XIII; NC_001145.3
1771738_at	855451	YNL270C	ALP1	Alp1p	Chromosome: XIV; NC_001146.8
1771752_at	850330	YCL027W	FUS1	Fus1p	Chromosome: III; NC_001135.5
1771757_at	856745	YER024W	YAT2	Carnitine acetyltransferase; has similarity to Yat1p, which is a carnitine acetyltransferase associated with the mitochondrial outer membrane	Chromosome: V; NC_001137.3
1771880_at	853708	YKL149C	DBR1	Dbr1p	Chromosome: XI; NC_001143.9
1771896_at	856013	YPL092W	SSU1	Plasma membrane sulfite pump involved in sulfite metabolism and required for efficient sulfite efflux; major facilitator superfamily protein	Chromosome: XVI; NC_001148.4
1772003_at	855786	YNR050C	LYS9	Lys9p	Chromosome: XIV; NC_001146.8
1772062_s_at	850483	YFL061W	DDI2	Ddi2p	Chromosome: VI; NC_001138.5
1772133_at	851831	YDR244W	PEX5	Peroxisomal membrane signal receptor for the C-terminal tripeptide signal sequence (PTS1) of peroxisomal matrix proteins, required for peroxisomal matrix protein import; also proposed to have PTS1-receptor independent functions	Chromosome: IV; NC_001136.10
1772566_at	853556	YJR094C	IME1	Ime1p	Chromosome: X; NC_001142.9
1772647_at	851581	YDR018C	YDR018C	Probable membrane protein with three predicted transmembrane domains; homologous to Ybr042cp, similar to C. elegans F55A11.5 and maize 1-acyl-glycerol-3-phosphate acyltransferase	Chromosome: IV; NC_001136.10
1772907_at	855769	YNR034W	SOL1	Protein with a possible role in tRNA export; shows similarity to 6-phosphogluconolactonase non-catalytic domains but does not exhibit this enzymatic activity; homologous to Sol2p, Sol3p, and Sol4p	Chromosome: XIV; NC_001146.8
1772958_at	852943	YGR052W	FMP48	Fmp48p	Chromosome: VII; NC_001139.9
1772997_at	854014	YOL151W	GRE2	3-methylbutanal reductase and NADPH-dependent methylglyoxal reductase (D-lactaldehyde dehydrogenase); stress induced (osmotic, ionic, oxidative, heat shock and heavy metals); regulated by the HOG pathway	Chromosome: XV; NC_001147.6
1773046_at	855525	YNL196C	SLZ1	Slz1p	Chromosome: XIV; NC_001146.8
1773085_at	854205	YOR040W	GLO4	Glo4p	Chromosome: XV; NC_001147.6
1773420_at	855178	YMR147W	YMR147W	Putative protein of unknown function	Chromosome: XIII; NC_001145.3
1773903_at	850759	YLR070C	XYL2	Xyl2p	Chromosome: XII; NC_001144.5
1774122_at	854570	YOR388C	FDH1	Fdh1p	Chromosome: XV; NC_001147.6
1774195_at	853162	YGR247W	CPD1	Cpd1p	Chromosome: VII; NC_001139.9
1774517_at	855852	YPL277C	YPL277C	Putative protein of unknown function; localized to the membranes; gene expression regulated by copper levels	Chromosome: XVI; NC_001148.4
1774540_at	853163	YGR248W	SOL4	6-phosphogluconolactonase with similarity to Sol3p	Chromosome: VII; NC_001139.9
1774622_at	854019	YOL146W	PSF3	Psf3p	Chromosome: XV; NC_001147.6
1774699_at	851312	YDL214C	PRR2	Prr2p	Chromosome: IV; NC_001136.10
1774797_at	851699	YDR121W	DPB4	Dpb4p	Chromosome: IV; NC_001136.10
1774822_at	851097	YLR381W	CTF3	Ctf3p	Chromosome: XII; NC_001144.5
1775137_s_at	855852	YPL277C	YPL277C	Putative protein of unknown function; localized to the membranes; gene expression regulated by copper levels	Chromosome: XVI; NC_001148.4
1775177_at	855507	YNL214W	PEX17	Peroxisomal membrane peroxin and subunit of the docking complex that facilitates the import of peroxisomal matrix proteins; required for peroxisome biogenesis	Chromosome: XIV; NC_001146.8
1775201_at	855818	YPL257W	YPL257W	Putative protein of unknown function; homozygous diploid deletion strain exhibits low budding index; physically interacts with Hsp82p; YPL257W is not an essential gene	Chromosome: XVI; NC_001148.4
1775390_at	855130	YMR104C	YPK2	Protein kinase with similarity to serine/threonine protein kinase Ypk1p; functionally redundant with YPK1 at the genetic level; participates in a signaling pathway required for optimal cell wall integrity; homolog of mammalian kinase SGK	Chromosome: XIII; NC_001145.3
1775444_at	854349	YOR177C	MPC54	Component of the meiotic outer plaque, a membrane-organizing center which is assembled on the cytoplasmic face of the spindle pole body during meiosis II and triggers the formation of the prospore membrane; potential Cdc28p substrate	Chromosome: XV; NC_001147.6
1775729_at	855606	YNL117W	MLS1	Malate synthase, enzyme of the glyoxylate cycle, involved in utilization of non-fermentable carbon sources; expression is subject to carbon catabolite repression; localizes in peroxisomes during growth in oleic acid medium	Chromosome: XIV; NC_001146.8
1775992_at	852179	YBL098W	BNA4	Bna4p	Chromosome: II; NC_001134.8
1776170_at	855050	YMR034C	YMR034C	Putative transporter, member of the SLC10 carrier family; identified in a transposon mutagenesis screen as a gene involved in azole resistance; YMR034C is not an essential gene	Chromosome: XIII; NC_001145.3
1776290_at	854648	YIL158W	AIM20	Aim20p	Chromosome: IX; NC_001141.2
1776354_s_at	855373	YMR323W	ERR3	Err3p	Chromosome: XIII; NC_001145.3
1776425_at	852583	YBR280C	SAF1	F-Box protein involved in proteasome-dependent degradation of Aah1p during entry of cells into quiescence; interacts with Skp1	Chromosome: II; NC_001134.8
1776471_at	852663	YGL209W	MIG2	Mig2p	Chromosome: VII; NC_001139.9
1776509_at	853646	YKL189W	HYM1	Component of the RAM signaling network that is involved in regulation of Ace2p activity and cellular morphogenesis, interacts with Kic1p and Sog2p, localizes to sites of polarized growth during budding and during the mating response	Chromosome: XI; NC_001143.9
1776643_at	853145	YGR230W	BNS1	Bns1p	Chromosome: VII; NC_001139.9
1776650_at	853755	YKL106W	AAT1	Aat1p	Chromosome: XI; NC_001143.9
1776805_at	856506	YHR106W	TRR2	Mitochondrial thioredoxin reductase involved in protection against oxidative stress, required with Glr1p to maintain the redox state of Trx3p; contains active-site motif (CAVC) present in prokaryotic orthologs; binds NADPH and FAD	Chromosome: VIII; NC_001140.6
1776923_at	855968	YPL135W	ISU1	Conserved protein of the mitochondrial matrix, performs a scaffolding function during assembly of iron-sulfur clusters, interacts physically and functionally with yeast frataxin (Yfh1p); isu1 isu2 double mutant is inviable	Chromosome: XVI; NC_001148.4
1777152_at	855793	YNR056C	BIO5	Bio5p	Chromosome: XIV; NC_001146.8
1777268_at	853477	YJR019C	TES1	Peroxisomal acyl-CoA thioesterase likely to be involved in fatty acid oxidation rather than fatty acid synthesis; conserved protein also found in human peroxisomes; TES1 mRNA levels increase during growth on fatty acids	Chromosome: X; NC_001142.9
1777345_at	853636	YKL197C	PEX1	AAA-peroxin that heterodimerizes with AAA-peroxin Pex6p and participates in the recycling of peroxisomal signal receptor Pex5p from the peroxisomal membrane to the cystosol; induced by oleic acid and upregulated during anaerobiosis	Chromosome: XI; NC_001143.9
1777621_at	855250	YMR210W	YMR210W	Putative acyltransferase with similarity to Eeb1p and Eht1p, has a minor role in medium-chain fatty acid ethyl ester biosynthesis; may be involved in lipid metabolism and detoxification	Chromosome: XIII; NC_001145.3
1777701_at	855048	YMR032W	HOF1	Bud neck-localized, SH3 domain-containing protein required for cytokinesis; regulates actomyosin ring dynamics and septin localization; interacts with the formins, Bni1p and Bnr1p, and with Cyk3p, Vrp1p, and Bni5p	Chromosome: XIII; NC_001145.3
1777779_at	855901	YPL200W	CSM4	Csm4p	Chromosome: XVI; NC_001148.4
1778142_at	852414	YBR117C	TKL2	Tkl2p	Chromosome: II; NC_001134.8
1778185_at	852149	YDR536W	STL1	Glycerol proton symporter of the plasma membrane, subject to glucose-induced inactivation, strongly but transiently induced when cells are subjected to osmotic shock	Chromosome: IV; NC_001136.10
1778223_at	851285	YAR035W	YAT1	Outer mitochondrial carnitine acetyltransferase, minor ethanol-inducible enzyme involved in transport of activated acyl groups from the cytoplasm into the mitochondrial matrix; phosphorylated	Chromosome: I; NC_001133.9
1778267_at	854352	YOR180C	DCI1	Dci1p	Chromosome: XV; NC_001147.6
1778556_at	855010	YML003W	YML003W	Putative protein of unknown function	Chromosome: XIII; NC_001145.3
1778563_at	851690	YDR111C	ALT2	Alt2p	Chromosome: IV; NC_001136.10
1778856_at	856516	YHR116W	COX23	Cox23p	Chromosome: VIII; NC_001140.6
1778914_at	853280	YJL160C	YJL160C	Putative protein of unknown function; member of the PIR (proteins with internal repeats) family of cell wall proteins; non-essential gene that is required for sporulation; mRNA is weakly cell cycle regulated, peaking in mitosis	Chromosome: X; NC_001142.9
1779080_at	852109	YDR498C	SEC20	Membrane glycoprotein v-SNARE involved in retrograde transport from the Golgi to the ER; required for N- and O-glycosylation in the Golgi but not in the ER; interacts with the Dsl1p complex through Tip20p	Chromosome: IV; NC_001136.10
1779083_at	850503	YFL040W	YFL040W	Putative transporter, member of the sugar porter family; YFL040W is not an essential gene	Chromosome: VI; NC_001138.5
1779146_at	855045	YMR030W	RSF1	Protein required for respiratory growth; localized to both the nucleus and mitochondrion; may interact with transcription factors to mediate the transition to respiratory growth and activate transcription of nuclear and mitochondrial genes	Chromosome: XIII; NC_001145.3
1779307_at	852476	YBR177C	EHT1	Acyl-coenzymeA:ethanol O-acyltransferase that plays a minor role in medium-chain fatty acid ethyl ester biosynthesis; possesses short-chain esterase activity; localizes to lipid particles and the mitochondrial outer membrane	Chromosome: II; NC_001134.8
1779448_at	855052	YMR036C	MIH1	Mih1p	Chromosome: XIII; NC_001145.3
1779560_at	856565	YHR160C	PEX18	Peroxin required for targeting of peroxisomal matrix proteins containing PTS2; interacts with Pex7p; partially redundant with Pex21p	Chromosome: VIII; NC_001140.6
1779688_at	850861	YLR164W	YLR164W	Mitochondrial inner membrane of unknown function; similar to Tim18p and Sdh4p; expression induced by nitrogen limitation in a GLN3, GAT1-dependent manner	Chromosome: XII; NC_001144.5
1779809_at	856926	YER179W	DMC1	Dmc1p	Chromosome: V; NC_001137.3
1779832_at	852800	YGL080W	FMP37	Fmp37p	Chromosome: VII; NC_001139.9
1779976_at	854686	YIL120W	QDR1	Multidrug transporter of the major facilitator superfamily, required for resistance to quinidine, ketoconazole, fluconazole, and barban	Chromosome: IX; NC_001141.2
1780022_at	850742	YLR053C	YLR053C	Putative protein of unknown function	Chromosome: XII; NC_001144.5
1780148_at	855990	YPL113C	YPL113C	Glyoxylate reductase; acts on glyoxylate and hydroxypyruvate substrates; YPL113C is not an essential gene	Chromosome: XVI; NC_001148.4
