# Supplementary material for: Mitochondrial ribosomal proteins involved in tellurite resistance in yeast Saccharomyces cerevisiae
Source: Sci Rep. 2018 Aug 13;8:12022. doi: 10.1038/s41598-018-30479-6 (PMC6089990; doi:10.1038/s41598-018-30479-6)
Supplement: Supplementary file 6 — Supplementary Table S3 (mutations distinguishing SC57Te5R from SC57) [file 41598_2018_30479_MOESM6_ESM.xlsx]

## Sheet: Foglio1
CHROMOSOME I
						LEGEND
GeneID	Symbol	Description	Amini acid Length	Variation		RED = CDS- inactivating variations
851245	ACS1	acetate--CoA ligase 1	714	S332N		VIOLET = non-conservative variations
1466428	YAL037C-A	hypothetical protein	31	L1C; *2E; K3*; Y6D		BLACK = conservative variations
851260	EFB1	translation elongation factor 1 subunit beta	329	E198A
CHROMOSOME II
GeneID	Symbol	description	length	variation
852180	BRN1	condensin subunit BRN1	755	A338T
852246	STU1	Stu1p	1514	F623L
852317	CDS1	phosphatidate cytidylyltransferase	458	A296T
852357	ECM2	Ecm2p	365	A91T
852410	CYC8	transcription regulator CYC8	967	+ TTG 1211/1212
852445	YSW1	Ysw1p	610	Q456K
852447	TBS1	Tbs1p	1095	-G 3233
852501	MCM7	mini-chromosome maintenance complex protein 7	846	R718K
852515	SDS24	Sds24p	528	S426A
852525	TDP1	tyrosyl-DNA phosphodiesterase 1	545	S44N
CHROMOSOME III
GeneID	Symbol	description	length	variation
850354	RER1	protein retrieval receptor	189	R126K
850360	YCP4	flavodoxin-like fold family protein	248	S115N
850369	ADP1	putative ATP-dependent permease ADP1	1050	T1045S
850399	SNT1	Snt1p	1227	K717N; N845Y
850407	MATALPHA1	transcriptional co-activator mating type protein alpha	176	S73T
850420	THR4	threonine synthase THR4	515	G264D
850440	PAT1	Pat1p	797	V237M
850471	AAD3	putative aryl-alcohol dehydrogenase	364	A62T
CHROMOSOME IV
GeneID	Symbol	description	length	variation
851321	YDL206W	hypothetical protein	763	H306Y
851392	ENT1	epsin	455	Q223V
851497	SYO1	Syo1p	621	R5S; I6L; F10I
851543	OSH2	oxysterol-binding protein related protein OSH2	1284	L550R
851580	KCS1	inositol polyphosphate kinase KCS1	1051	L527F
851582	GCV1	glycine decarboxylase subunit T	401	L80F
851627	YOS9	Yos9p	543	P279S
851632	MAK21	RNA-binding ribosome biosynthesis protein MAK21	1026	D1023A
851648	RAD55	putative DNA-dependent ATPase RAD55	407	N326K
851656	RRP8	25S rRNA (adenine645-N1)-methyltransferase	393	T40K
851667	DNF2	aminophospholipid-translocating P4-type ATPase DNF2	1613	P121S
851671	MSH6	mismatch repair ATPase MSH6	1243	P918S
851705	ARO1	pentafunctional protein ARO1p	1589	S541F
851713	YCF1	ATP-binding cassette glutathione S-conjugate transporter YCF1	1516	L401V
851718	MTQ2	S-adenosylmethionine-dependent methyltransferase	222	P172L
851719	DOP1	Dop1p	1699	P290L
851724	SWI5	DNA-binding transcription factor SWI5	710	P538S
851761	SCC2	cohesin-loading factor complex subunit SCC2	1494	S320F; L936F
851772	HST4	NAD-dependent histone deacetylase HST4	371	P19S
851799	UPC2	Upc2p	914	T167I
851807	GTB1	Gtb1p	703	P440S
851811	HTA1	histone H2A	133	+G117/118
851851	YDR261W-B	gag-pol fusion protein	1771	A242S; I1627L; D1649N; T1676S
851850	YDR261W-A	gag protein	439	A242S
851852	YDR261C-D	gag-pol fusion protein	1605	Y73H; L74F
851888	DPL1	sphinganine-1-phosphate aldolase DPL1	590	A565V
851926	YSP2	Ysp2p	1439	T521I
851942	YDR341C	arginine--tRNA ligase	608	L525F
851947	SVF1	Svf1p	482	T414I; F477V; P479Q
851953	SBE2	Sbe2p	865	P81S
851967	SEM1	proteasome regulatory particle lid subunit SEM1	90	+A 61/62
851968	CDC40	Cdc40p	456	E94*
851991	NKP1	Nkp1p	239	T145I
852007	UTP5	Utp5p	644	G205D
852023	ERD1	Erd1p	363	T213M
852037	RPN9	proteasome regulatory particle lid subunit RPN9	394	T241I; I242L; D264E
852065	GUK1	guanylate kinase	188	L169F
852119	GIN4	protein kinase GIN4	1143	L802F
852128	EMI2	putative glucokinase	501	P365S
CHROMOSOME V
GeneID	Symbol	description	length	variation
856648	CIN8	kinesin motor protein CIN8	1001	A806T
856754	FIR1	Fir1p	877	S375P
856760	KRE29	Smc5-Smc6 complex subunit KRE29	465	F68L
856818	YER085C	hypothetical protein	174	R95S
856896	YER152C	2-aminoadipate transaminase	444	T148I
856903	YER158C	hypothetical protein	574	P216S
856914	BCK2	Bck2p	852	P171S
CHROMOSOME VI
GeneID	Symbol	description	length	variation
850535	YFL012W	hypothetical protein	149	S114F
850541	BLM10	Blm10p	2144	S1754F
850545	MSH4	MutS family protein MSH4	879	T221I
850595	YFR035C	hypothetical protein	115	N9K
CHROMOSOME VII
GeneID	Symbol	description	length	variation
852615	YGL235W	hypothetical protein	179	T65I
852657	CLG1	Clg1p	453	A146V
852665	SPT16	chromatin-remodeling protein SPT16	1036	A439V
852672	ARO8	bifunctional 2-aminoadipate transaminase/aromatic-amino-acid:2-oxoglutarate transaminase	501	P65L
852719	RCK1	putative serine/threonine protein kinase RCK1	513	P113S
852737	YGL140C	hypothetical protein	1220	T697I
852757	PRP43	DEAH-box ATP-dependent RNA helicase PRP43	768	T7D; L8V
852774	VPS73	putative sugar transporter	487	K88D; H96P
852788	NUP145	nucleocytoplasmic transporter NUP145	1318	S893F
852803	HNM1	Hnm1p	564	L533R
852854	CGR1	Cgr1p	121	E67K
852870	PUF4	Puf4p	889	P465S
853005	YGR109W-A	gag protein	291	G230R
853082	YIP1	transporter YIP1	249	A73V
853114	ELP2	Elongator subunit ELP2	789	L43F
853152	YGR237C	hypothetical protein	786	V485L
853186	YTA7	Yta7p	1380	F822V; V1214I
853187	SLH1	putative RNA helicase	1968	Q190F; A1465V
853202	ZUO1	zuotin	434	S136F
CHROMOSOME VIII
GeneID	Symbol	description	length	variation
856342	ECM34	Ecm34p	171	A25V
856346	EFM1	protein-lysine N-methyltransferase	586	T426A
856351	SBP1	Sbp1p	295	L111F
856357	WSC4	Wsc4p	606	T244I
856415	RPS27B	ribosomal 40S subunit protein S27B	266	F263S
856482	KSP1	putative serine/threonine protein kinase KSP1	1030	S442F
856500	GEP4	phosphatidylglycerophosphatase	186	F67I
856570	PRP8	U4/U6-U5 snRNP complex subunit PRP8	2414	S1147F
856623	YHR214C-B	gag-pol fusion protein	1794	E1782*; Y1784*
856624	YHR214C-C	gag protein	479	M466I; M469R
CHROMOSOME IX
GeneID	Symbol	description	length	variation
854654	YIL152W	hypothetical protein	236	H231N
854659	SLN1	Sln1p	1221	Y570F
854669	TMA108	Tma108p	947	G761D
854764	SYG1	Syg1p	903	R304K
854836	FLO11	Flo11p	1368	H590Y; S1350N
854846	DAL4	allantoin permease	636	G543R
854847	DAL2	allantoicase	344	G271R
CHROMOSOME X
GeneID	Symbol	description	length	variation
853223	LAA1	Laa1p	2015	P1570S; C1874S; R1875L; *1876R; Y1878S; V1879D; L1880V; F1881S; F1883D; L1893M
853302	YUR1	mannosyltransferase YUR1	429	L6F
853353	SRS2	DNA helicase SRS2	1175	P782S
853371	SMC3	cohesin subunit SMC3	1231	S235F
853408	MHP1	Mhp1p	1399	*1399L
853441	VTC4	Vtc4p	722	Y51L; Q52K
853445	NOP9	RNA-binding RNA processing protein NOP9	667	V594I
853481	MDE1	methylthioribulose 1-phosphate dehydratase MDE1	245	L11F
853541	BNA2	dioxygenase BNA2	454	P9S
853547	YJR085C	hypothetical protein	106	L84F
853553	JSN1	Jsn1p	1092	C542S
CHROMOSOME XI
GeneID	Symbol	description	length	variation
853658	YKL222C	hypothetical protein	706	S573N
853663	JEN1	Jen1p	617	G419D
853632	TOR2	phosphatidylinositol kinase-related protein kinase TOR2	2475	R1452K
853653	FAS1	tetrafunctional fatty acid synthase subunit FAS1	2052	G770S
853683	NNK1	protein kinase NNK1	929	A921T
853692	PIR1	beta-1,3-glucan linked protein	342	F242C; N330S
853718	CTK1	cyclin-dependent serine/threonine protein kinase CTK1	529	S515R; N516H; N518H; N519H
853737	SRP21	signal recognition particle subunit SRP21	168	L30F
853774	CAB3	phosphopantothenoylcysteine decarboxylase complex subunit CAB3	572	A506T
853843	PAN3	Pan3p	680	T362N
853852	HCS1	ATP-dependent 5'-3' DNA helicase HCS1	684	G332D
853859	UFD4	putative ubiquitin-protein ligase UFD4	1484	L27R
853878	FOX2	bifunctional hydroxyacyl-CoA dehydrogenase/enoyl-CoA hydratase FOX2	901	G50D
853885	YKR015C	hypothetical protein	569	L151P; G444T
853904	DAL80	Dal80p	270	A261T
853912	GAP1	amino acid permease GAP1	603	G465S
853925	YKR051W	hypothetical protein	419	S412N
853934	UTP30	Utp30p	275	G233D
CHROMOSOME XII
GeneID	Symbol	description	length	variation
850736	FRE8	putative ferric-chelate reductase	687	C15*
850757	FYV7	Fyv7p	152	P134Y; K135M
850797	REX3	RNA exonuclease	405	L333R; R337C; F339L
850805	AVL9	Avl9p	765	S214N
850824	CKI1	bifunctional choline kinase/ethanolamine kinase CKI1	583	D283N
851074	VPS38	Vps38p	440	A424V
851104	RPS29A	ribosomal 40S subunit protein S29A	57	N53D
851148	CRN1	Crn1p	652	L313F
851150	SEN1	putative DNA/RNA helicase SEN1	2232	P1603S
851163	SIR3	chromatin-silencing protein SIR3	979	-C 2020
CHROMOSOME XIII
GeneID	Symbol	description	length	variation
854867	MDM1	Mdm1p	1128	L1126R
854939	RPS1B	ribosomal 40S subunit protein S1B	256	R136K
855035	MAC1	Mac1p	418	A247T
855131	PGM2	phosphoglucomutase PGM2	570	W405*
855155	STO1	Sto1p	969	R770K
855175	FDO1	Fdo1p	343	N305I; N308T
855195	YMR160W	hypothetical protein	817	K221T
855206	ALD2	aldehyde dehydrogenase (NAD(+)) ALD2	507	D493N
855224	HSC82	Hsp90 family chaperone HSC82	706	A287T
855232	RPL36A	ribosomal 60S subunit protein L36A	255	Y143H; C148R; *150T; K152T
855244	INP1	Inp1p	421	+T 1085
855252	EFR3	Efr3p	783	K108I
855260	ERG8	phosphomevalonate kinase	452	V284I
855262	FSH2	putative serine hydrolase	224	G2C
855265	MRPL44	mitochondrial 54S ribosomal protein YmL44	148	Q5*
855285	YMR244W	hypothetical protein	356	M227I
855288	FAA4	long-chain fatty acid-CoA ligase FAA4	695	G492D
855291	GAD1	glutamate decarboxylase GAD1	586	E352K
855299	PET111	Pet111p	801	F430L
855315	SCS7	fatty acid alpha-hydroxylase	385	S149N
855329	NGL2	RNA exonuclease	516	V62I
855347	ATM1	ATP-binding cassette Fe/S cluster precursor transporter ATM1	691	P218S
855348	YME2	Yme2p	851	R200K
855373	ERR3	phosphopyruvate hydratase ERR3	438	G127E
CHROMOSOME XIV
GeneID	Symbol	description	length	variation
855418	CLA4	serine/threonine protein kinase CLA4	843	D772N
855434	YNL284C-A	gag protein	441	*260W
855442	PRM1	pheromone-regulated protein PRM1	662	A313T
855457	PDR17	phosphatidylinositol transporter	351	C226Y
855463	DSL1	Dsl1p	755	Q383H
855479	ATG2	Atg2p	1593	R1101K
855495	JJJ1	Jjj1p	591	S569N
855556	YNL165W	hypothetical protein	407	A101T
855585	NAM9	mitochondrial 37S ribosomal protein NAM9	487	W396*
855664	NOP2	rRNA (cytosine-C5-)-methyltransferase NOP2	619	P55S
855785	MSO1	Mso1p	211	T20S; T21I
CHROMOSOME XV
GeneID	Symbol	description	length	variation
854029	RPL18A	ribosomal 60S subunit protein L18A	336	R165K
854206	CUE5	ubiquitin-binding protein CUE5	412	G323E
854276	INP53	phosphatidylinositol-3-/phosphoinositide 5-phosphatase INP53	1108	K356*; N359Y; F360Y; A970P
854344	DCS2	5'-(N(7)-methyl 5'-triphosphoguanosine)-(mRNA) diphosphatase	354	G80D
854380	GEP3	Gep3p	557	V373G; K376*; H379D
854402	HER1	Her1p	1247	C526S; F528S
854501	PRO2	glutamate-5-semialdehyde dehydrogenase	457	S60N
854509	VMA4	H(+)-transporting V1 sector ATPase subunit E	234	D182N
854537	GDS1	Gds1p	523	N5S
854559	ATF1	alcohol O-acetyltransferase	526	C467Y
854575	ERR1	phosphopyruvate hydratase ERR1	438	G428D
CHROMOSOME XVI
GeneID	Symbol	description	length	variation
855852	YPL277C	hypothetical protein	488	V336M
855855	SAM4	S-adenosylmethionine-homocysteine S-methyltransferase SAM4	326	D247N
855866	FUM1	fumarase FUM1	489	G236D; A418T
855873	CET1	polynucleotide 5'-phosphatase	550	S513R
855879	FMP40	Fmp40p	689	G536D
855882	PCL8	Pcl8p	493	D433N
855889	PUS1	pseudouridine synthase PUS1	545	V354I
855894	TYW1	putative tRNA 4-demethylwyosine synthase	811	D249N
855917	MRN1	Mrn1p	613	V68I
855929	NIP100	Nip100p	869	A222T; T585P
855960	RPL33A	ribosomal 60S subunit protein L33A	283	W25*
855970	RDS2	Rds2p	447	K434T
855976	HHO1	histone H1	259	L220P
856010	EEB1	medium-chain fatty acid ethyl ester synthase/esterase	457	K397T
856091	SWI1	Swi1p	1315	D617N
856095	RRP12	mRNA-binding protein RRP12	1229	G270R
856100	TFC8	transcription factor TFIIIC subunit TFC8	589	V584I
856114	ICL2	methylisocitrate lyase ICL2	576	G155D
856115	REC8	Rec8p	681	V98I
856142	CSR2	Csr2p	1122	A730T
856148	VMA13	H(+)-transporting V1 sector ATPase subunit H	479	G74D
856162	ATG11	autophagy protein ATG11	1179	E581K
856231	RGC1	Rgc1p	1084	V258I
856233	YPR117W	hypothetical protein	2490	D2289N
856319	SKI3	SKI complex subunit tetratricopeptide repeat protein SKI3	1433	A340T
